# Supplementary material for: Analyses of germline variants associated with ovarian cancer survival identify functional candidates at the 1q22 and 19p12 outcome loci
Source: Oncotarget. 2017 Jun 15;8(39):64670–84. doi: 10.18632/oncotarget.18501 (PMC5630285; doi:10.18632/oncotarget.18501)
Supplement: Supplementary file 3 [file oncotarget-08-64670-s003.xlsx]

## Sheet: 11p15.3
				ADM		AMPD3		CTR9		DKK3		EIF4G2		LYVE1		MICAL2		MRVI1		RNF141		SBF2		USP47		ZBED5
CHR	SNP	BP	A1	BETA	P	BETA	P	BETA	P	BETA	P	BETA	P	BETA	P	BETA	P	BETA	P	BETA	P	BETA	P	BETA	P	BETA	P
11	rs17319974	10621793	G	0.06831	0.7795	0.02967	0.8329	0.005399	0.9379	0.3616	0.03547	-0.01127	0.8974	0.6671	0.01247	-0.07757	0.4153	-0.2153	0.1663	0.04799	0.5557	-0.1617	0.08922	0.0906	0.3998	0.0391	0.6906
11	rs11042893	10624166	G	0.02696	0.7532	-0.01033	0.8343	-0.0312	0.1994	0.04284	0.4795	0.01149	0.7083	0.2152	0.0219	-0.03685	0.2705	-0.2931	4.78e-08	0.06541	0.02187	0.02477	0.4595	0.001244	0.9738	-0.01201	0.728
11	rs10840444	10624215	G	-0.08367	0.335	0.00714	0.8866	-0.002043	0.934	0.03795	0.5363	-0.05047	0.104	-0.1852	0.05163	0.04144	0.2211	0.2467	6.476e-06	-0.07764	0.007139	-0.04934	0.1453	-0.02932	0.444	0.001356	0.9691
11	rs7115735	10625146	T	-0.04543	0.5926	-0.03612	0.4604	-0.004933	0.8379	0.06859	0.2528	0.02288	0.4518	0.1158	0.2141	-0.06327	0.05578	-0.2625	8.696e-07	0.05038	0.07506	0.03089	0.3517	0.003933	0.9164	-0.05125	0.1334
11	rs16908028	10625563	A	-0.1839	0.5097	-0.08964	0.5772	0.2454	0.001826	-0.03442	0.8614	0.235	0.01826	-0.5009	0.1017	-0.0539	0.6207	-0.219	0.2184	-0.1323	0.1551	0.1686	0.1214	0.06274	0.6103	-0.08323	0.4588
11	rs10500728	10628786	A	-0.1731	0.5793	0.3005	0.09448	0.04669	0.5986	-0.03658	0.8684	0.02866	0.7978	-0.3705	0.2799	-0.2345	0.05392	0.08214	0.6803	-0.2166	0.03732	-0.02337	0.8482	-0.08356	0.5443	-0.02394	0.849
11	rs964426	10632252	G	0.007523	0.9299	-0.03026	0.5389	-0.02091	0.3886	0.06085	0.3135	0.02343	0.4438	0.14	0.1354	-0.0394	0.2372	-0.267	6.619e-07	0.05928	0.03723	0.04425	0.1846	-0.007845	0.8352	-0.05074	0.1398
11	rs964425	10632484	A	0.03233	0.7104	-0.02027	0.6863	-0.04209	0.08804	0.04818	0.4335	0.00734	0.8139	0.1897	0.04679	-0.03399	0.317	-0.2357	1.77e-05	0.074	0.01059	0.03096	0.3625	-0.009195	0.8109	-0.04092	0.2427
11	rs10840446	10635007	C	0.01006	0.9071	-0.01727	0.7281	-0.02446	0.3174	0.05456	0.3704	0.01747	0.5715	0.1313	0.1653	-0.0362	0.2818	-0.2699	6.244e-07	0.06864	0.01672	0.04427	0.1884	-0.002171	0.9545	-0.0487	0.1602
11	rs11042895	10635340	A	0.02745	0.7484	0.04615	0.3492	-0.02581	0.2878	0.04503	0.4565	0.01439	0.6388	0.1489	0.1127	-0.05527	0.09748	-0.1654	0.002323	0.05994	0.03543	0.04429	0.1849	0.009007	0.8115	-0.02057	0.5505
11	rs11823069	10639789	A	0.09218	0.7291	-0.06808	0.6571	0.2205	0.003352	0.07293	0.6982	0.08372	0.3795	-0.3358	0.2504	-0.02701	0.7949	-0.3638	0.03176	-0.03016	0.7343	0.1079	0.2992	0.2187	0.06199	-0.1264	0.238
11	rs10500729	10644599	A	-0.2007	0.4194	-0.09545	0.5053	0.2291	0.001085	0.02594	0.8827	0.1974	0.02616	-0.2806	0.304	0.01171	0.904	-0.3394	0.03199	-0.07309	0.3785	0.1303	0.1795	-0.02005	0.855	-0.1561	0.1185
11	rs16908086	10646522	C	-0.1683	0.5343	-0.1021	0.513	0.2111	0.005832	0.06137	0.7486	0.1122	0.2472	-0.5629	0.05805	-0.01762	0.8677	-0.2538	0.1418	-0.1176	0.1931	0.07727	0.4653	0.03935	0.7421	-0.157	0.1496
11	rs10500730	10646551	C	-0.1152	0.6781	-0.1148	0.473	0.2438	0.001852	0.1181	0.5473	0.1774	0.07374	-0.4873	0.1095	-0.02128	0.8443	-0.3127	0.07705	-0.08558	0.3556	0.118	0.2764	0.0554	0.651	-0.1549	0.1654
11	rs16908093	10646631	A	-0.1152	0.6781	-0.1148	0.473	0.2438	0.001852	0.1181	0.5473	0.1774	0.07374	-0.4873	0.1095	-0.02128	0.8443	-0.3127	0.07705	-0.08558	0.3556	0.118	0.2764	0.0554	0.651	-0.1549	0.1654
11	rs12360799	10655021	A	-0.02057	0.8053	0.00657	0.8914	0.06815	0.003834	0.1464	0.01272	0.09825	0.0009299	0.1192	0.193	-0.02031	0.5331	-0.01219	0.8191	0.01277	0.6467	0.09845	0.002388	0.06102	0.09693	-0.0001544	0.9963
11	rs1035693	10659889	A	0.005161	0.9564	0.02207	0.6852	-0.02813	0.2939	-0.2007	0.002495	-0.02752	0.4156	-0.2296	0.02646	0.0187	0.612	0.08356	0.1653	-0.008816	0.7798	-0.09548	0.009373	-0.04647	0.2645	0.01798	0.6364
11	rs7944136	10661951	T	-0.004792	0.9785	-0.04191	0.6824	0.08108	0.1076	0.167	0.1833	0.1019	0.1089	-0.2417	0.2154	-0.05522	0.426	-0.03688	0.7452	0.011	0.853	0.07303	0.2927	0.03259	0.6778	-0.006991	0.9222
11	rs12801558	10662053	G	0.04536	0.6381	-0.001676	0.9759	-0.06085	0.02582	-0.2387	0.0004169	-0.05272	0.1263	-0.09898	0.35	0.05422	0.1493	0.06956	0.2582	0.01048	0.7449	-0.1163	0.001902	-0.05532	0.1932	0.02748	0.4792
11	rs7123106	10662308	T	0.106	0.2971	0.05701	0.3305	0.02096	0.4678	0.04139	0.5647	-0.02603	0.4747	0.02675	0.8108	0.008973	0.8212	-0.02882	0.657	-0.006206	0.855	0.0231	0.5609	0.04669	0.2978	-0.02327	0.5699
11	rs11042905	10662349	T	0.03696	0.7017	0.004249	0.9391	-0.05949	0.02942	-0.235	0.0005168	-0.04755	0.1684	-0.1026	0.3327	0.05566	0.139	0.07134	0.2464	0.01044	0.7459	-0.1215	0.001179	-0.06038	0.1557	0.03714	0.3389
11	rs2052690	10664033	C	-0.09494	0.3309	-0.02203	0.6957	0.02528	0.3619	0.1274	0.06439	0.03841	0.272	0.1259	0.2404	-0.04533	0.2343	0.01018	0.8704	0.007209	0.8251	0.0758	0.04652	0.01099	0.7988	0.009074	0.8176
11	rs2052691	10664421	A	-0.06787	0.4824	-0.01125	0.84	0.01998	0.4665	0.1315	0.05361	0.0352	0.3089	0.1272	0.2305	-0.03234	0.3913	0.01028	0.8677	0.007733	0.8106	0.07521	0.04586	0.007173	0.8664	0.0007208	0.9852
11	rs1559652	10665878	A	0.03957	0.6821	0.01104	0.8429	0.04188	0.1264	0.09085	0.183	0.00662	0.8483	-0.05429	0.6091	-0.02621	0.4871	-0.06925	0.2613	-0.01462	0.6505	0.04161	0.2701	0.04001	0.3478	-0.02078	0.5934
11	rs7113409	10667415	A	-0.0196	0.8399	-0.05361	0.3377	-0.0496	0.07137	-0.1902	0.005346	-0.02477	0.476	0.03188	0.765	0.03243	0.3919	0.0752	0.2245	-0.005975	0.8538	-0.09508	0.01184	-0.04007	0.3493	0.02959	0.449
11	rs2052692	10667641	G	-0.05009	0.5879	0.04608	0.387	0.03332	0.2039	0.1174	0.07174	0.03792	0.2517	0.06744	0.5066	-0.04578	0.2042	0.02185	0.7112	0.008765	0.7765	0.07998	0.02634	0.02585	0.5263	-0.0007053	0.9849
11	rs4442541	10669172	C	-0.02481	0.7903	0.04058	0.4505	0.02464	0.3522	0.1045	0.1125	0.03076	0.3571	0.04227	0.6801	-0.04833	0.1842	0.008533	0.8861	0.01183	0.7043	0.07793	0.03208	0.008088	0.8443	-0.004379	0.9072
11	rs10770128	10669422	T	0.082	0.4336	0.009173	0.8792	0.01345	0.6511	0.04038	0.5855	-0.03563	0.3419	0.0574	0.6179	0.02478	0.5444	-0.04512	0.4998	0.002811	0.9359	0.0214	0.601	0.03524	0.4457	-0.004975	0.9061
11	rs10840455	10669540	T	0.06816	0.5147	-0.002509	0.9668	0.01312	0.6588	0.04716	0.5236	-0.03293	0.3793	0.05191	0.6515	0.0221	0.5885	-0.06082	0.3623	-0.004876	0.889	0.02125	0.6031	0.02671	0.5629	-0.01404	0.739
11	rs4909944	10670109	G	0.09971	0.3042	-0.03636	0.5159	0.04945	0.07234	0.02263	0.7416	0.0209	0.5477	0.01222	0.9088	0.01999	0.5979	-0.04472	0.4705	0.01655	0.6097	0.04892	0.1969	0.03969	0.3541	-0.02201	0.5736
11	rs3993279	10670992	A	0.03993	0.6806	-0.008954	0.8728	0.04169	0.1296	0.06153	0.3693	0.009873	0.7763	-0.004691	0.9649	0.009059	0.8109	-0.04974	0.4217	0.0115	0.7226	0.03687	0.3304	0.03613	0.3984	-0.01158	0.7669
11	rs11042910	10674597	A	-0.01807	0.8488	-0.02342	0.6681	-0.07021	0.008783	-0.1621	0.01514	-0.04108	0.2257	-0.04522	0.6641	0.05053	0.1716	0.06358	0.293	-0.0165	0.6021	-0.1136	0.002017	-0.03337	0.4247	0.01518	0.6907
11	rs10840456	10674660	A	0.08705	0.4047	0.004731	0.9374	0.01188	0.6888	-0.002683	0.971	-0.02788	0.4562	0.03541	0.7578	0.0312	0.4444	-0.05953	0.372	0.004185	0.9046	0.01518	0.7101	0.0037	0.9361	-0.02354	0.5759
11	rs10770129	10674671	C	0.1041	0.3189	0.003582	0.9526	0.01316	0.6574	-0.003487	0.9624	-0.02407	0.52	0.07552	0.5106	0.02989	0.4638	-0.05426	0.4159	0.009799	0.7789	0.01779	0.6631	0.003514	0.9393	-0.02523	0.5489
11	rs10840457	10675738	G	-0.04145	0.6529	0.03616	0.4961	0.02897	0.268	0.1116	0.08628	0.02811	0.3943	0.05826	0.5651	-0.04742	0.1872	0.0115	0.8451	0.01403	0.6486	0.07128	0.04729	0.02054	0.6135	0.0005291	0.9886
11	rs2098839	10676987	A	-0.00677	0.94	0.03385	0.5137	0.03454	0.1756	0.08054	0.2047	0.02516	0.4345	0.05032	0.6105	-0.03972	0.2575	0.003664	0.9491	0.02753	0.3591	0.07334	0.03636	0.01013	0.7985	0.02025	0.576
11	rs10840458	10677854	T	0.03223	0.7181	-0.003015	0.9533	0.03018	0.2334	0.06005	0.3409	0.009822	0.7586	-0.03136	0.7491	0.01435	0.6804	-0.0232	0.6839	-0.00142	0.962	0.01004	0.7734	0.005744	0.8841	-0.01685	0.6392
11	rs11042911	10678785	C	-0.005115	0.9588	-0.01086	0.8491	-0.07502	0.007344	-0.1625	0.01978	-0.04703	0.1842	-0.02031	0.8519	0.03633	0.347	0.03749	0.553	-0.006462	0.845	-0.1022	0.00796	-0.005984	0.8911	0.01896	0.6344
11	rs1544862	10679759	A	0.1016	0.3235	-0.00515	0.9308	0.01368	0.6397	-0.01925	0.7913	-0.02021	0.5835	-0.04802	0.6711	0.01874	0.6409	-0.09206	0.1607	0.01495	0.6636	0.01549	0.7002	0.01869	0.6807	-0.003523	0.9323
11	rs10770131	10682248	T	-0.03213	0.7099	0.03772	0.4485	0.04361	0.07476	0.09971	0.1019	0.05399	0.08033	0.03813	0.6878	-0.03974	0.2382	0.05403	0.3268	0.01766	0.5402	0.07135	0.03398	-0.008054	0.8326	-0.005983	0.8635
11	rs722274	10685584	T	0.07369	0.4708	-0.02018	0.732	0.01549	0.5935	-0.01174	0.871	-0.02634	0.4717	-0.06224	0.5794	0.01921	0.6302	-0.09303	0.1534	-0.009065	0.7906	0.002722	0.9457	0.01875	0.6776	-0.007825	0.8492
11	rs16908127	10687687	A	0.5228	0.2147	-0.1891	0.4364	0.112	0.3493	-0.259	0.3848	-0.02838	0.8509	-0.472	0.3081	0.2351	0.1529	-0.1278	0.635	-0.1589	0.2588	0.03341	0.8393	0.09654	0.6039	-0.2726	0.1079
11	rs1425149	10687828	A	0.07027	0.4959	-0.007744	0.8964	0.0111	0.7048	-0.02059	0.7777	-0.02814	0.4464	-0.02973	0.7932	0.01252	0.756	-0.07528	0.2529	0.003235	0.9252	-0.0007076	0.986	0.01505	0.7411	0.004599	0.9119
11	rs1425150	10688111	G	0.1009	0.3235	-0.00866	0.8832	0.02012	0.4884	-0.003605	0.9602	-0.02716	0.4582	-0.04919	0.6616	0.02183	0.5845	-0.07463	0.2526	0.003812	0.9111	0.002143	0.9572	0.01598	0.7232	-0.004944	0.9045
11	rs1425151	10688217	A	0.0648	0.5298	-0.01317	0.8246	0.01066	0.7159	-0.02524	0.7292	-0.02793	0.4496	-0.03567	0.7529	0.0136	0.7357	-0.08438	0.1996	-0.001703	0.9606	-0.001131	0.9776	0.01673	0.7132	0.001673	0.9679
11	rs1874443	10691614	A	0.0001296	0.9988	0.02617	0.5964	0.04971	0.04061	0.1277	0.03465	0.0478	0.1189	-0.03151	0.738	-0.04697	0.16	-0.01853	0.735	0.007732	0.7871	0.09024	0.006806	0.02094	0.5798	-0.005569	0.8719
11	rs7933525	10692127	T	0.0816	0.42	-0.02567	0.6599	0.005434	0.8501	-0.007718	0.9141	-0.03349	0.3553	-0.05445	0.6244	0.00877	0.8244	-0.09912	0.1245	-0.01459	0.666	0.008051	0.8387	-0.0191	0.6689	-0.01175	0.7732
11	rs12363520	10692172	A	-0.03529	0.7372	-0.004036	0.9469	-0.01183	0.692	0.00487	0.9478	0.0431	0.2522	0.06234	0.5896	-0.01731	0.6734	0.01593	0.8124	0.063	0.07225	0.05897	0.1508	-0.01261	0.7859	-0.03655	0.388
11	rs1863245	10695946	T	0.00615	0.9426	0.02586	0.5995	0.05044	0.03706	0.1218	0.04312	0.05139	0.09246	-0.03692	0.6941	-0.04427	0.1839	-0.01852	0.7342	0.006626	0.8163	0.08948	0.007083	0.02301	0.5416	-0.008302	0.8093
11	rs16908159	10698854	G	-0.07426	0.4287	-0.01946	0.7191	-0.06565	0.0134	-0.1309	0.04799	-0.0359	0.2852	0.05463	0.5963	0.04458	0.2234	0.08527	0.1542	-0.01503	0.6315	-0.1095	0.002681	-0.02228	0.5907	0.01231	0.7447
11	rs16908162	10698912	G	-0.0606	0.5185	-0.02518	0.6416	-0.06592	0.01302	-0.1333	0.04405	-0.03291	0.3273	0.05646	0.584	0.03972	0.278	0.07356	0.2191	-0.02005	0.5224	-0.1083	0.002983	-0.02632	0.5251	0.01182	0.7546
11	rs890115	10699696	C	0.0004207	0.9961	0.03879	0.4322	0.04484	0.06487	0.1098	0.06928	0.04845	0.1139	-0.02879	0.7598	-0.04642	0.1649	0.002598	0.9621	0.01518	0.5959	0.08571	0.01017	0.02519	0.5054	-0.001118	0.9742
11	rs10219426	10701438	G	0.1561	0.695	-0.2492	0.2772	0.1331	0.2385	0.131	0.6414	0.07284	0.6094	-0.3776	0.3878	0.1048	0.5001	-0.3964	0.1183	-0.1568	0.2377	0.08653	0.578	-0.1783	0.3098	-0.25	0.1183
11	rs10743145	10705420	A	0.02049	0.839	0.06061	0.2966	-0.01943	0.4971	-0.133	0.06142	-0.02852	0.4295	0.06297	0.5697	-0.008208	0.8348	0.01976	0.7588	-0.01765	0.6001	-0.02086	0.5964	0.05115	0.2499	0.07834	0.05309
11	rs11042920	10711204	G	0.03752	0.716	0.01919	0.7468	-0.001653	0.955	0.1002	0.1688	0.02305	0.5324	-0.164	0.1472	0.05935	0.1398	0.1172	0.0744	0.007497	0.8276	-0.01311	0.7449	-0.0734	0.1061	-0.07445	0.07238
11	rs6484465	10711321	C	-0.02264	0.8197	0.02738	0.6325	-0.005178	0.8544	-0.1474	0.03525	-0.01584	0.6562	0.07578	0.4875	-0.02437	0.5297	0.001061	0.9867	-0.03174	0.3385	-0.01042	0.7883	0.0378	0.3884	0.06234	0.1186
11	rs4909947	10711415	G	0.03593	0.6683	0.006518	0.8927	0.004	0.8666	-0.04668	0.4308	-0.01381	0.6456	0.1444	0.1164	-0.006553	0.8414	0.03264	0.542	-0.01201	0.6679	-0.0399	0.2229	0.01337	0.7178	0.05675	0.09228
11	rs4910170	10713432	A	0.01647	0.8702	0.04256	0.4636	-0.00832	0.7712	-0.1398	0.04918	-0.03395	0.3465	0.05889	0.5948	-0.00932	0.8127	0.01628	0.8002	-0.02018	0.5487	-0.02227	0.5717	0.06262	0.1585	0.07193	0.07574
11	rs10840472	10713829	G	-0.0804	0.415	-0.03058	0.5908	-0.006315	0.8217	-0.01767	0.8	-0.004072	0.9083	0.0003223	0.9976	-0.04374	0.2559	-0.1259	0.04507	0.03317	0.3137	0.06539	0.08933	0.04847	0.2653	-0.01342	0.7356
11	rs10840473	10715721	C	-0.1064	0.2871	-0.03997	0.4882	-0.006522	0.8184	-0.01722	0.8077	-0.0072	0.8408	-0.01029	0.9254	-0.05661	0.1468	-0.129	0.0429	0.03782	0.2573	0.05716	0.1432	0.03141	0.4767	-0.01183	0.769
11	rs1985017	10717146	A	0.06587	0.5212	-0.01092	0.8536	0.01092	0.7081	0.01952	0.788	-0.001111	0.9759	-0.0123	0.9132	0.0001139	0.9977	-0.03967	0.5451	-0.01154	0.7365	-0.04727	0.2385	-0.02762	0.5421	0.0348	0.3999
11	rs10770137	10717812	A	-0.01282	0.8995	0.06228	0.2872	-0.0238	0.4091	-0.1356	0.05836	-0.03042	0.4028	0.06131	0.5828	0.001041	0.9791	0.03725	0.5656	-0.02637	0.4368	-0.01388	0.7265	0.06016	0.1791	0.08657	0.03382
11	rs7129273	10724434	G	0.0543	0.5927	0.00142	0.9806	0.001342	0.9629	0.09579	0.1814	0.0258	0.4778	-0.1494	0.18	0.05598	0.1573	0.1116	0.08437	0.0004121	0.9903	-0.01642	0.6789	-0.0644	0.15	-0.08244	0.04321
11	rs16908202	10730679	A	0.03838	0.7095	0.01697	0.7751	0.01023	0.7266	0.1072	0.1404	0.03302	0.3705	-0.1386	0.2204	0.04417	0.2718	0.1374	0.03615	0.01007	0.7697	-0.01139	0.7772	-0.04719	0.299	-0.05616	0.1754
11	rs7122100	10732560	T	-0.06353	0.5195	-0.06407	0.2595	-0.001854	0.9472	-0.02652	0.7037	-0.01532	0.6645	-0.00965	0.9291	-0.04231	0.2717	-0.1465	0.0196	0.02501	0.4476	0.06598	0.08639	0.04064	0.3503	-0.03557	0.3704
11	rs12285709	10736660	C	-0.05711	0.5273	-0.0993	0.05603	-0.01167	0.6492	-0.007089	0.9116	-0.02787	0.389	-0.01579	0.8737	-0.03343	0.3431	-0.1509	0.008597	0.0001469	0.9961	0.04901	0.1647	0.02718	0.4954	-0.04983	0.1705
11	rs10840478	10737001	G	-0.06736	0.5241	0.09359	0.1241	-0.02237	0.4561	-0.1449	0.05199	-0.05205	0.1688	0.04067	0.7263	0.0001289	0.9975	0.05327	0.4299	-0.02786	0.4299	-0.0176	0.6701	0.04631	0.3207	0.07495	0.07787
11	rs17420461	10737173	A	-0.02602	0.9009	-0.0048	0.9682	0.01762	0.7666	0.131	0.3752	0.02301	0.7586	0.4373	0.05634	-0.014	0.8638	0.2016	0.1303	0.04031	0.5636	-0.006075	0.9407	0.007391	0.9361	-0.06807	0.4186
11	rs753002	10739243	C	0.07644	0.3694	0.0211	0.6674	0.007145	0.7677	0.111	0.06463	0.04919	0.1063	-0.1303	0.1635	0.02317	0.486	0.05985	0.2708	-0.001135	0.9682	-0.03016	0.3647	-0.04471	0.2339	-0.02047	0.5507
11	rs2018368	10740366	A	-0.09424	0.279	-0.003382	0.9463	-0.001742	0.9438	-0.1361	0.02662	-0.04895	0.1161	0.06256	0.5132	-0.03401	0.317	-0.08521	0.1249	-0.001395	0.9617	0.03733	0.2724	0.06008	0.1175	0.03991	0.2549
11	rs10840479	10740549	A	0.06489	0.4559	0.02968	0.5541	-0.01565	0.5266	0.1002	0.103	0.01512	0.6277	-0.077	0.4206	0.01059	0.7553	0.01219	0.8264	0.01963	0.4995	-0.03476	0.3065	-0.03972	0.3009	0.03051	0.384
11	rs11042937	10745394	A	-0.09424	0.279	-0.003382	0.9463	-0.001742	0.9438	-0.1361	0.02662	-0.04895	0.1161	0.06256	0.5132	-0.03401	0.317	-0.08521	0.1249	-0.001395	0.9617	0.03733	0.2724	0.06008	0.1175	0.03991	0.2549
11	rs12792130	10745929	A	0.2635	0.3218	0.1808	0.2381	-0.08615	0.2539	-0.05678	0.7628	-0.1124	0.2379	0.01248	0.9659	0.06235	0.5484	-0.1928	0.2562	-0.04381	0.622	0.1707	0.1002	0.06061	0.6057	0.07515	0.4831
11	rs7925816	10747431	G	0.05139	0.6262	-0.01824	0.7643	0.004498	0.8807	0.01709	0.8188	-0.01402	0.7107	-0.0485	0.6757	-0.01411	0.732	-0.02766	0.6813	0.03062	0.3847	-0.02667	0.5176	-0.01355	0.7711	0.02881	0.4977
11	rs10743148	10748069	G	-0.04633	0.5935	0.01682	0.7367	0.004485	0.8557	-0.09973	0.1036	-0.03308	0.2871	0.05772	0.5451	-0.02608	0.4416	-0.08465	0.1262	-0.01352	0.641	0.03237	0.3397	0.04983	0.1929	0.03264	0.3503
11	rs7107377	10748612	T	0.1559	0.1141	-0.002994	0.9581	0.01027	0.7143	0.01464	0.834	0.001832	0.9587	0.1324	0.2224	-0.0161	0.6765	-0.04496	0.476	0.0001222	0.997	-0.01928	0.6176	0.009076	0.8351	0.02647	0.5059
11	rs11042940	10755268	A	0.1408	0.1503	0.02503	0.6576	0.0486	0.08012	0.009135	0.8951	0.0185	0.5981	-0.03108	0.7729	0.02169	0.5707	0.03546	0.5708	-0.009346	0.7752	-0.01225	0.7491	0.003866	0.9288	0.004017	0.9189
11	rs4910182	10756026	C	0.002712	0.9847	-0.06644	0.4145	0.0749	0.06139	0.001461	0.9883	0.03396	0.5021	-0.1685	0.2774	0.03258	0.5548	0.09264	0.3042	-0.01152	0.8072	-0.01646	0.7657	0.009248	0.8821	-0.05443	0.3386
11	rs10840481	10759711	G	0.05278	0.5339	-0.0345	0.4805	-0.01832	0.4469	0.04923	0.4117	-0.02389	0.4316	0.08471	0.3634	-0.04904	0.1383	-0.02102	0.6979	0.01974	0.4859	0.01435	0.6651	0.01421	0.7044	-0.03349	0.3268
11	rs10840482	10759770	G	0.04947	0.8454	0.04279	0.7698	0.0135	0.8513	-0.2924	0.1024	-0.04524	0.6184	-0.1189	0.6697	0.1315	0.1837	0.09362	0.5631	-0.184	0.02937	0.02614	0.792	-0.01043	0.9257	-0.07465	0.4648
11	rs10840483	10759810	C	0.08804	0.3085	0.01357	0.7854	-0.01741	0.4784	0.03513	0.5655	-0.04076	0.1878	0.08921	0.3477	-0.02897	0.3908	-0.003511	0.9493	0.02336	0.4185	0.02715	0.4216	0.02673	0.4837	-0.0177	0.6113
11	rs924111	10764618	C	0.0891	0.2992	0.000829	0.9866	-0.02369	0.331	0.02046	0.736	-0.04811	0.1171	0.05131	0.5865	-0.006023	0.8574	0.006519	0.9053	-0.002176	0.9395	0.008717	0.795	0.01718	0.6503	-0.03726	0.281
11	rs7105918	10771040	C	-0.06316	0.6646	-0.07515	0.3707	0.03117	0.4511	-0.0371	0.7187	0.06184	0.2356	-0.1521	0.3418	-0.007845	0.8903	-0.03705	0.6904	-0.02089	0.6677	-0.01208	0.8319	-0.05621	0.3818	-0.1044	0.07459
11	rs9787961	10771526	C	0.04977	0.5491	-0.01585	0.7406	-0.03024	0.1994	0.04625	0.4308	-0.02972	0.3176	0.07228	0.4284	-0.002976	0.9269	0.04685	0.3769	0.0003756	0.9892	0.0303	0.3504	0.01788	0.6257	-0.02832	0.3972
11	rs3736326	10786142	C	-0.06721	0.4309	-0.004957	0.9197	0.01881	0.4376	0.02047	0.7344	0.02362	0.4396	0.06092	0.5159	-0.02741	0.4106	-0.04209	0.4397	0.01988	0.4855	-0.0228	0.494	-0.02802	0.4568	0.04714	0.1697
11	rs7118399	10786175	C	-0.1545	0.09339	-0.02216	0.6769	0.009508	0.7166	0.05252	0.4204	0.0005305	0.9872	-0.0207	0.8382	-0.03404	0.3444	-0.0692	0.2396	-0.03258	0.29	-0.01698	0.6376	0.009671	0.8122	0.03506	0.345
11	rs2242359	10791528	C	-0.18	0.5064	-0.2068	0.1848	-0.08248	0.2833	-0.08318	0.664	0.03463	0.7211	-0.04441	0.8814	-0.2085	0.0481	-0.1083	0.5313	-0.0957	0.2898	-0.1495	0.1574	-0.03945	0.7414	0.02342	0.83
11	rs2132517	10791983	A	0.1451	0.2464	-0.06168	0.3928	0.008487	0.8114	-0.07806	0.3778	0.05715	0.2022	0.16	0.2445	-0.03551	0.4676	0.01203	0.8805	0.06425	0.124	-0.05657	0.2474	-0.09249	0.09372	0.02603	0.6058
11	rs10500731	10792326	G	0.2336	0.09632	0.118	0.1452	0.07467	0.06106	-0.06112	0.5388	0.01662	0.7415	0.1891	0.2208	0.06153	0.2623	0.193	0.03117	0.09449	0.04377	0.04003	0.4664	0.05042	0.4166	0.1088	0.05434
11	rs17330399	10795125	T	-0.1358	0.1718	-0.04194	0.4645	0.01263	0.6549	0.09918	0.158	-0.003261	0.9271	-0.01635	0.8811	-0.04067	0.2948	-0.04405	0.4878	-0.0503	0.1295	-0.03251	0.4029	0.02043	0.6416	-0.002117	0.9579
11	rs11042961	10806139	T	0.3954	0.2978	-0.1039	0.6352	-0.1083	0.3153	-0.06697	0.8031	0.05874	0.6659	-0.5654	0.1751	0.06165	0.6777	-0.08507	0.7258	-0.02418	0.8489	0.238	0.1084	-0.03422	0.8383	0.09428	0.5377
11	rs7103582	10813613	A	-0.07654	0.3883	0.01056	0.8365	0.004219	0.8671	0.03382	0.5897	-0.04005	0.2072	0.0351	0.7189	-0.08155	0.01819	0.02507	0.6581	0.03419	0.2482	-0.01809	0.6019	0.05377	0.1693	0.08962	0.01182
11	rs16908309	10818213	A	0.113	0.5375	0.0458	0.6647	0.03493	0.502	0.1162	0.3696	0.04534	0.4896	-0.08314	0.6797	-0.001754	0.9804	-0.06354	0.5871	-0.01785	0.7706	0.002513	0.972	0.05956	0.4614	-0.004522	0.9512
11	rs7117587	10819864	T	-0.08923	0.3006	0.006284	0.8994	-0.01103	0.6523	-0.01067	0.861	-0.01205	0.6965	-0.1039	0.2726	-0.08209	0.01441	-0.08126	0.1395	-0.009115	0.7517	-0.03924	0.2439	0.02734	0.4724	-0.01083	0.7552
11	rs4909953	10820384	A	-0.008816	0.9601	0.09782	0.3353	-0.06233	0.2125	-0.1995	0.1086	-0.008979	0.8869	-0.02583	0.8939	-0.04409	0.5216	-0.01814	0.8719	-0.007691	0.896	-0.0202	0.7693	0.04226	0.5868	-0.2069	0.003378
11	rs3736327	10821055	C	-0.05471	0.5263	0.04696	0.3452	-0.009255	0.7059	0.004339	0.9433	-0.01503	0.6269	-0.084	0.3758	-0.07329	0.02923	-0.04619	0.4019	0.01145	0.6912	-0.02986	0.3759	0.04837	0.2039	0.01809	0.603
11	rs7932171	10826920	C	-0.02139	0.9026	0.1011	0.3153	-0.04949	0.3184	-0.196	0.112	-0.002142	0.9727	-0.01016	0.9578	-0.04304	0.5282	-0.0002774	0.998	-0.01001	0.8638	-0.01012	0.8822	0.04679	0.544	-0.1999	0.004299
11	rs11042964	10827418	C	-0.07913	0.3544	0.002015	0.9674	0.006735	0.7815	0.01527	0.8005	0.009038	0.7678	-0.05718	0.5426	-0.07038	0.03448	-0.0794	0.1451	-0.00496	0.8621	-0.02868	0.3903	0.0146	0.6987	-0.01472	0.6689
11	rs11042967	10831769	T	-0.09328	0.272	0.001462	0.9762	-0.002994	0.9013	-0.03291	0.5838	0.003672	0.904	-0.05594	0.549	-0.08092	0.01436	-0.09345	0.08441	0.001959	0.945	-0.04062	0.2208	0.01555	0.6783	-0.01904	0.578
11	rs16908340	10833780	T	-0.5274	0.06232	-0.3384	0.03786	0.04702	0.5591	-0.1311	0.513	0.1138	0.2622	0.1445	0.6428	-0.07095	0.5215	-0.187	0.3013	-0.2835	0.002595	-0.0253	0.8194	-0.1401	0.2624	-0.2732	0.01635
11	rs16908350	10835878	A	-0.0527	0.552	0.01408	0.7828	0.001361	0.9569	0.04608	0.4619	-0.0193	0.5431	-0.08171	0.4013	-0.06942	0.04432	-0.06919	0.2209	0.02174	0.4626	-0.0301	0.3846	0.04276	0.274	0.07526	0.03448
11	rs1874446	10838743	G	-0.08662	0.3112	-0.0009854	0.9841	-0.003329	0.891	-0.02492	0.6804	0.0001513	0.9961	-0.05701	0.5442	-0.08562	0.01007	-0.0934	0.08674	-0.00131	0.9635	-0.03922	0.2404	0.02046	0.5879	-0.01682	0.6255
11	rs7937695	10846117	C	-0.0589	0.5044	0.01422	0.7799	0.007309	0.7706	0.04471	0.4735	-0.01836	0.5613	-0.09628	0.3205	-0.06782	0.0485	-0.06162	0.2738	0.02037	0.4893	-0.03143	0.3618	0.03993	0.3049	0.07498	0.0344
11	rs4243917	10848199	T	-0.03585	0.8384	0.06186	0.5414	-0.04667	0.3495	-0.169	0.1732	-3.385e-06	1	-0.008955	0.963	-0.01801	0.793	-0.02861	0.7987	0.004572	0.9379	-0.0398	0.5621	-0.008811	0.9096	-0.2393	0.0006605
11	rs4910193	10848430	T	-0.07986	0.3654	0.005523	0.9136	0.01459	0.5604	0.01888	0.7621	0.00077	0.9806	-0.08002	0.4091	-0.07668	0.02559	-0.06799	0.2271	0.02767	0.3476	-0.03544	0.3038	0.0282	0.4689	0.05722	0.1069
11	rs7106243	10849424	A	-0.2233	0.298	-0.1806	0.144	0.01135	0.8523	-0.127	0.4026	0.1062	0.1669	0.137	0.5614	-0.08757	0.2959	-0.1722	0.2085	-0.1169	0.1024	-0.0697	0.4059	-0.1577	0.09544	-0.2224	0.009782
11	rs2132521	10850522	T	-0.0741	0.3981	0.0001815	0.9971	0.006699	0.788	0.04246	0.4933	-0.01662	0.5967	-0.08362	0.3854	-0.07046	0.03911	-0.05894	0.2922	0.02104	0.4724	-0.03301	0.3352	0.03894	0.3141	0.07148	0.04249
11	rs903836	10852822	G	-0.1711	0.4129	-0.1073	0.3729	0.04948	0.4044	-0.1352	0.36	0.1061	0.1559	0.1257	0.584	-0.09666	0.2359	-0.2007	0.1321	-0.08584	0.2184	-0.0338	0.679	-0.1085	0.2392	-0.216	0.009967
11	rs1908705	10854722	A	-0.06938	0.4314	0.003383	0.9469	0.004047	0.8716	0.04393	0.4809	-0.01688	0.5929	-0.08082	0.4041	-0.07131	0.03786	-0.06305	0.2624	0.02394	0.4162	-0.0304	0.3775	0.04389	0.2591	0.07115	0.04461
11	rs2644720	10859439	A	-0.05507	0.5226	0.002148	0.9655	-0.005195	0.8318	-0.04367	0.4731	-0.006183	0.8412	-0.03892	0.6809	-0.07973	0.01736	-0.0697	0.2046	-0.008976	0.755	-0.03466	0.3029	0.04501	0.236	-0.01874	0.5889
11	rs12418217	10859590	C	-0.08169	0.5914	0.03802	0.6647	-0.01904	0.6595	-0.1408	0.1902	0.03687	0.4986	0.1042	0.5332	-0.05942	0.3171	0.02879	0.767	-0.002707	0.9575	-0.04163	0.4838	-0.007044	0.9165	-0.2123	0.0004824
11	rs11042979	10860810	T	-0.1103	0.4132	-0.01225	0.8747	-0.01247	0.7445	-0.1581	0.0965	0.03773	0.4343	0.06745	0.6488	-0.05181	0.3246	-0.05453	0.5261	-0.04283	0.3411	-0.0359	0.4953	-0.04242	0.4756	-0.228	2.143e-05
11	rs771378	10863424	T	-0.29	0.3215	-0.2314	0.1696	0.01114	0.8934	-0.05868	0.7767	0.07013	0.5034	-0.04899	0.8789	0.004288	0.9701	-0.301	0.1066	-0.1786	0.06703	-0.07785	0.4959	-0.1631	0.2062	-0.2569	0.02883
11	rs811295	10863718	T	-0.3012	0.2526	-0.2245	0.1388	0.0005974	0.9936	-0.005465	0.9766	0.1119	0.2352	0.04953	0.8642	-0.04934	0.6315	-0.275	0.1016	-0.1509	0.08576	-0.09048	0.3794	-0.1787	0.1239	-0.2336	0.02721
11	rs771374	10865739	A	-0.0855	0.3125	0.00437	0.9287	-0.002196	0.9272	-0.01765	0.7682	-0.002117	0.9444	-0.05784	0.5342	-0.08128	0.01361	-0.09485	0.07882	0.004562	0.8719	-0.03597	0.2767	0.01922	0.607	-0.02523	0.4594
11	rs12418898	10866027	A	-0.01638	0.9129	0.03708	0.6675	-0.02016	0.6354	-0.155	0.1425	0.03125	0.56	0.03998	0.808	-0.03632	0.5344	-0.02117	0.8247	0.01548	0.7569	-0.03966	0.4978	-0.03752	0.5702	-0.2062	0.0005693
11	rs2644719	10871715	C	-0.3777	0.1731	-0.234	0.1431	0.04382	0.5782	-0.1308	0.5051	0.08764	0.3778	0.09285	0.7608	-0.01935	0.8583	-0.2584	0.1442	-0.2323	0.01186	-0.02855	0.7924	-0.04962	0.6854	-0.2236	0.04497
11	rs10840501	10873935	C	-0.04899	0.5785	0.01694	0.739	0.003975	0.8739	0.05005	0.4219	-0.02215	0.4831	-0.07238	0.455	-0.06454	0.06032	-0.06724	0.232	0.02309	0.433	-0.03104	0.3675	0.04689	0.2279	0.07833	0.02695
11	rs2232922	10875701	T	-0.5678	0.0671	-0.3229	0.07087	0.03619	0.6817	-0.2501	0.2546	0.1192	0.2836	0.176	0.6062	-0.1188	0.3273	-0.3062	0.1221	-0.2967	0.004049	-0.05441	0.6541	-0.1253	0.3606	-0.2997	0.01623
11	rs14229	10877121	T	-0.07909	0.3518	0.01074	0.8265	-0.003215	0.894	-0.01656	0.7829	-0.006575	0.829	-0.05214	0.5766	-0.08119	0.01403	-0.08968	0.09776	0.006978	0.8058	-0.038	0.2522	0.01668	0.6564	-0.02373	0.4881
11	rs11042983	10877684	T	-0.06849	0.442	0.01502	0.7699	-0.02053	0.417	0.01541	0.8067	-0.03884	0.2232	-0.08563	0.3816	-0.08888	0.01031	-0.06678	0.2401	0.02525	0.396	-0.0339	0.33	0.05826	0.1379	0.05461	0.1275
11	rs771373	10881074	A	0.2142	0.08046	0.089	0.208	-0.002448	0.944	0.02493	0.7739	0.001624	0.9705	0.09205	0.4948	0.1297	0.00655	0.01873	0.8111	-0.04856	0.2357	0.0361	0.4516	0.09767	0.07077	-0.1498	0.002296
11	rs7126003	10888433	G	-0.1313	0.1444	0.008931	0.8635	0.02541	0.3204	0.1201	0.05871	0.02779	0.3889	-0.08889	0.3691	-0.06748	0.05451	0.03165	0.5821	-0.03152	0.2945	0.02808	0.425	0.006963	0.861	0.05601	0.1222
11	rs11042994	10896608	A	0.02208	0.8853	0.06848	0.4376	0.03548	0.4144	0.08596	0.4269	0.0222	0.6856	0.1366	0.4166	0.02129	0.7217	0.05774	0.5546	-0.06569	0.1984	-0.008596	0.8858	0.1217	0.07121	0.04761	0.44
11	rs1554520	10903770	G	-0.03873	0.6509	0.02398	0.6268	0.02744	0.2584	0.1164	0.05371	-0.001102	0.9713	-0.09803	0.2969	-0.06867	0.03935	0.02304	0.6732	-0.004723	0.8687	0.02221	0.5065	0.007623	0.84	0.05845	0.08937
11	rs1554519	10904067	T	-0.04753	0.5779	0.03759	0.4451	0.02539	0.295	0.1042	0.08396	-0.003311	0.9138	-0.06093	0.5161	-0.07682	0.02083	0.03759	0.4905	0.0006622	0.9815	0.02673	0.4231	0.008944	0.8125	0.0653	0.05713
11	rs10840507	10909175	A	0.124	0.2825	0.06671	0.3157	0.01762	0.5908	-0.006606	0.9355	0.006532	0.8745	0.1492	0.2389	0.1036	0.02103	0.03922	0.5945	-0.0328	0.3946	0.0101	0.8229	0.07911	0.1198	-0.1341	0.003731
11	rs16908503	10912861	C	0.172	0.1499	0.0729	0.2899	0.007859	0.817	-0.02535	0.7643	0.01848	0.6661	0.1929	0.1416	0.09513	0.04107	0.01049	0.8907	-0.02951	0.4597	0.02512	0.5908	0.08076	0.1254	-0.1463	0.002246
11	rs7105644	10913898	T	-0.03612	0.6671	-0.06208	0.1992	-0.03401	0.1533	-0.125	0.03468	0.00153	0.9594	-0.005779	0.9501	0.01762	0.591	-0.02085	0.6974	0.0155	0.5803	-0.03303	0.3139	-0.04543	0.2198	0.01623	0.6314
11	rs7117593	10914196	T	-0.04166	0.6228	-0.06539	0.18	-0.02833	0.2385	-0.1147	0.05484	0.0006701	0.9824	-0.03432	0.7123	0.02442	0.4601	-0.02706	0.6167	0.004811	0.8649	-0.03056	0.3556	-0.04458	0.2325	0.01155	0.735
11	rs7110417	10915244	T	-0.03688	0.6573	-0.06358	0.1842	-0.0327	0.1656	-0.1232	0.03561	-0.000394	0.9894	-0.01403	0.8779	0.01831	0.5727	-0.02568	0.6285	0.01649	0.5525	-0.02955	0.3628	-0.05023	0.1705	0.0231	0.4902
11	rs4909954	10915468	T	-0.2766	0.07008	-0.06507	0.4606	-0.02554	0.5566	0.000741	0.9945	0.03884	0.4784	0.2549	0.129	-0.04339	0.4675	-0.0171	0.8611	0.04351	0.3943	0.04273	0.4747	0.02011	0.7658	-0.03116	0.6131
11	rs2896567	10918279	G	-0.02717	0.747	0.04156	0.3917	0.03111	0.1928	0.1255	0.03446	0.0294	0.3294	0.04591	0.6198	-0.006983	0.8318	0.03598	0.5032	-0.03767	0.1799	0.03175	0.3344	0.04946	0.1828	-0.03635	0.2836
11	rs16908513	10919087	T	0.1516	0.6256	0.1379	0.4412	-0.06581	0.4557	-0.01562	0.9433	-0.1456	0.1903	0.1253	0.7137	-0.08556	0.4806	0.0507	0.7983	0.0956	0.3567	-0.1318	0.2774	-0.0876	0.5229	0.1222	0.3284
11	rs1533877	10919211	T	-0.02208	0.7974	0.03118	0.5294	-0.002557	0.9166	0.08296	0.172	0.02766	0.369	0.07623	0.4198	0.01764	0.5993	0.04511	0.4113	-0.04391	0.1258	0.01256	0.7086	0.05039	0.1839	-0.04824	0.1633
11	rs7932891	10921512	C	-0.1508	0.114	-0.004515	0.9347	-0.005319	0.8446	0.106	0.116	0.02273	0.5065	-0.04235	0.6866	-0.04361	0.242	0.04614	0.4492	-0.03403	0.2859	0.01144	0.7593	0.01615	0.7017	0.04622	0.2292
11	rs6484539	10922394	T	-0.06892	0.4159	0.02326	0.6338	0.03383	0.1592	0.137	0.02171	0.02894	0.3401	0.00241	0.9794	-0.005012	0.8796	0.0258	0.6334	-0.04137	0.1431	0.02621	0.4285	0.04233	0.2572	-0.03298	0.3336
11	rs12419724	10923190	G	0.0885	0.4067	0.01372	0.8235	-0.01322	0.6627	-0.07631	0.3114	0.01112	0.7711	-0.0557	0.6347	0.1023	0.0137	-0.05877	0.3881	0.04392	0.2173	-0.00278	0.9468	-0.0807	0.08597	-0.03815	0.3744
11	rs797860	10936638	C	0.2855	0.003634	0.09752	0.08593	-0.01071	0.7023	-0.03252	0.6411	-0.05809	0.09977	0.1095	0.3125	0.08786	0.02218	0.07829	0.2136	0.01728	0.6001	0.03211	0.4049	0.04125	0.3434	-0.08003	0.04354
11	rs565132	10937064	G	-0.2233	0.01477	-0.005296	0.9204	0.04863	0.06196	0.1754	0.006695	0.04196	0.2021	-0.1059	0.294	-0.09315	0.009152	-0.01448	0.8051	-0.02638	0.39	0.01716	0.6329	0.03584	0.3769	0.05042	0.1728
11	rs1486529	10943905	C	-0.0309	0.8888	0.02953	0.8166	0.001036	0.9868	0.1766	0.2576	-0.04581	0.5625	0.003023	0.9901	-0.03158	0.7142	0.1162	0.4098	-0.007349	0.9206	-0.07201	0.404	-0.01149	0.9062	0.04711	0.5964
11	rs636020	10955151	T	-0.09584	0.5052	-0.03862	0.6414	0.06054	0.1378	0.00616	0.9517	-0.02267	0.6599	0.03786	0.8107	0.03211	0.5675	0.09813	0.285	-0.06221	0.1949	0.01611	0.7745	0.07892	0.2134	-0.03357	0.5622
11	rs2948457	10955696	A	0.174	0.04692	0.08325	0.09931	-0.02606	0.2956	0.05594	0.3671	0.001509	0.9617	0.06409	0.5063	0.05093	0.1367	0.003842	0.9453	0.00868	0.7671	-0.01866	0.5863	0.01745	0.6523	-0.03849	0.2759
11	rs6484550	10958321	G	-0.1494	0.08569	-0.06043	0.2282	0.02688	0.2766	-0.01359	0.8252	0.001526	0.961	0.001258	0.9895	-0.07309	0.03107	-0.03429	0.5373	-0.00337	0.9077	0.04421	0.1934	-0.04025	0.2945	0.03738	0.2862
11	rs488656	10958640	T	0.1883	0.03413	0.09883	0.05379	-0.03108	0.2189	0.09212	0.1431	-0.0009918	0.9752	0.09116	0.3516	0.05082	0.1436	0.01666	0.7696	0.01092	0.7137	-0.03291	0.3444	0.01507	0.7016	-0.0165	0.6458
11	rs16908546	10959448	C	0.005951	0.9869	-0.1661	0.4269	-0.007564	0.9415	-0.1537	0.5489	0.0404	0.7558	-0.5104	0.1999	-0.131	0.3547	-0.4432	0.05507	-0.1143	0.345	-0.1526	0.2814	0.05677	0.7229	-0.08694	0.5517
11	rs7936364	10961778	G	-0.1325	0.1506	-0.03497	0.5108	0.003867	0.8827	-0.05082	0.4357	-0.01513	0.6471	-0.04432	0.662	-0.06321	0.07875	-0.05604	0.3411	0.01449	0.6381	0.03905	0.2784	-0.01946	0.6328	0.05728	0.1227
11	rs557096	10962378	G	-0.06209	0.5599	-0.0301	0.624	0.01824	0.5465	-0.04179	0.5788	0.04288	0.2607	-0.008916	0.9393	-0.01619	0.6971	0.01452	0.831	-0.02841	0.4242	-0.01321	0.7509	0.03185	0.498	-0.01547	0.7184
11	rs2403433	10963958	G	-0.1794	0.1401	0.005251	0.9404	0.02154	0.5331	-0.007266	0.9327	0.09882	0.02296	0.0913	0.4948	-0.08322	0.07939	-0.002765	0.9716	-0.03044	0.4538	0.0006716	0.9887	-0.02984	0.5785	0.02601	0.5957
11	rs594762	10964089	T	0.02783	0.7703	-0.006458	0.9064	-0.03027	0.2632	-0.05544	0.4105	-0.01339	0.6948	-0.05504	0.5992	0.01337	0.7195	-0.01149	0.8503	-0.03574	0.2612	-0.03046	0.4133	0.00133	0.9748	0.0263	0.4931
11	rs573182	10965752	C	0.00748	0.9335	-0.02149	0.6774	-0.02305	0.3649	-0.05348	0.3983	-0.009466	0.7681	-0.06297	0.5225	0.01334	0.7031	-0.005438	0.9243	-0.03209	0.2834	-0.04873	0.1636	0.003569	0.9281	-0.004978	0.8903
11	rs7131542	10965821	T	0.02897	0.8596	0.03446	0.715	0.07289	0.1164	-0.07783	0.5012	0.1121	0.05534	-0.04795	0.7899	-0.02593	0.685	-0.01133	0.9137	-0.07148	0.1907	0.0337	0.5984	-0.1061	0.1414	0.0277	0.6745
11	rs549335	10966029	T	0.01355	0.8794	-0.02476	0.6305	-0.01886	0.4568	-0.04527	0.4732	-0.01203	0.7068	-0.06148	0.5309	0.01874	0.5909	-0.01125	0.8436	-0.02864	0.3367	-0.04767	0.1715	0.00632	0.8726	-0.007675	0.831
11	rs517089	10967286	T	-0.1678	0.14	0.007907	0.9041	0.05422	0.09289	-0.00399	0.9604	0.1039	0.0105	0.03515	0.7787	-0.02717	0.541	0.07011	0.3344	-0.02248	0.5542	0.0189	0.671	-0.009121	0.8559	-0.004791	0.9168
11	rs1601589	10967638	T	-0.003703	0.9817	0.007051	0.9396	0.06841	0.1354	-0.1003	0.3796	0.09231	0.1101	-0.05588	0.7529	-0.03735	0.5537	-0.005007	0.9613	-0.08143	0.1306	0.02255	0.721	-0.09993	0.1605	0.03281	0.614
11	rs7941219	10980253	C	-0.04781	0.8271	-0.07944	0.5289	-0.01167	0.8511	-0.1098	0.478	-0.005006	0.9491	-0.1479	0.5385	0.07493	0.3804	0.07093	0.6117	0.0327	0.6546	-0.1582	0.06376	-0.005443	0.9551	-0.143	0.1041
11	rs11603305	10997949	T	0.01519	0.8714	0.05518	0.3073	0.01982	0.4567	0.05817	0.3802	-0.02264	0.5004	0.05166	0.6162	0.006369	0.862	-0.0156	0.7945	0.02841	0.3643	0.07965	0.02932	0.0327	0.4295	0.03981	0.2918
11	rs7108764	11000630	C	-0.3496	0.02193	-0.001401	0.9873	-0.02654	0.5414	0.09542	0.3776	0.05	0.3614	0.07379	0.6608	-0.08248	0.167	0.1156	0.2364	0.02015	0.6934	-0.01512	0.8004	0.04622	0.4937	-0.02756	0.6548
11	rs7125526	11000761	G	-0.05611	0.5062	0.07136	0.142	0.03044	0.2038	0.03127	0.6003	0.01783	0.5554	0.07195	0.4379	0.01892	0.5659	0.02009	0.7094	0.01971	0.4843	0.04365	0.1853	0.03276	0.3791	-0.009684	0.7758
11	rs17333772	11005007	C	0.153	0.1315	-0.08123	0.1648	-0.03659	0.2042	0.01573	0.8266	-0.04064	0.2635	-0.05206	0.6408	-0.001319	0.9735	0.01028	0.8741	0.01007	0.7665	-0.05619	0.1563	-0.04455	0.32	0.002611	0.9491
11	rs4910213	11005510	G	-0.08629	0.3093	0.08716	0.07435	0.03201	0.1838	0.04563	0.447	0.01596	0.5996	0.08722	0.3496	0.01038	0.7543	0.006612	0.9029	0.01203	0.6713	0.07133	0.03108	0.04171	0.2653	0.01401	0.6821
11	rs4910214	11005697	G	-0.08629	0.3093	0.08716	0.07435	0.03201	0.1838	0.04563	0.447	0.01596	0.5996	0.08722	0.3496	0.01038	0.7543	0.006612	0.9029	0.01203	0.6713	0.07133	0.03108	0.04171	0.2653	0.01401	0.6821
11	rs12804195	11005895	G	0.1451	0.1558	-0.0843	0.1526	-0.03798	0.1909	0.02328	0.7477	-0.04016	0.273	-0.04085	0.7165	-0.004727	0.9059	0.01606	0.8059	0.01019	0.7657	-0.05646	0.1576	-0.04276	0.3436	0.004936	0.9047
11	rs11043040	11007323	G	-0.03408	0.7018	-0.01902	0.7108	-0.005962	0.8135	-0.0592	0.3464	0.01109	0.7279	-0.05432	0.5785	-0.01796	0.6052	-0.03414	0.5478	-0.02968	0.3177	-0.008422	0.8087	-0.01002	0.7985	0.007425	0.8359
11	rs2220281	11007360	A	-7.042e-05	0.9993	-0.0011	0.9815	-0.001246	0.9576	-0.09486	0.1033	0.0207	0.4835	-0.04545	0.6161	0.006511	0.8399	-0.03528	0.503	-0.03564	0.1954	-0.02633	0.4141	-0.02891	0.4272	-0.02943	0.3756
11	rs2220282	11007403	A	-0.1448	0.09366	-0.01346	0.7872	0.0006566	0.9787	-0.02344	0.7014	0.03321	0.2835	-0.03747	0.6934	-0.03528	0.296	-0.003397	0.951	-0.02147	0.4573	-0.007521	0.8239	0.01526	0.6894	0.006332	0.8558
11	rs1872696	11010704	T	-0.1819	0.2061	-0.003606	0.9653	0.01461	0.7209	0.0974	0.3384	0.07405	0.1505	0.2584	0.1019	-0.01574	0.7796	0.1791	0.05085	0.04473	0.352	0.05386	0.3383	0.1228	0.05279	0.007448	0.8978
11	rs11605707	11011024	G	-0.5675	0.009226	-0.1652	0.1899	0.05562	0.3706	0.2307	0.1355	-0.0608	0.4379	-0.2164	0.368	-0.1116	0.1912	-0.0957	0.4934	-0.07346	0.3146	-0.01784	0.8348	-0.005435	0.9551	-0.1039	0.2381
11	rs7127804	11013416	T	-0.5675	0.009226	-0.1652	0.1899	0.05562	0.3706	0.2307	0.1355	-0.0608	0.4379	-0.2164	0.368	-0.1116	0.1912	-0.0957	0.4934	-0.07346	0.3146	-0.01784	0.8348	-0.005435	0.9551	-0.1039	0.2381
11	rs10770153	11013472	C	-0.04683	0.6018	-0.09158	0.07607	-0.01468	0.5645	0.09004	0.1553	0.006879	0.8305	0.009309	0.9248	-0.00201	0.9543	0.08893	0.12	0.0213	0.4771	-0.03839	0.2733	-0.003244	0.9347	-0.0454	0.2087
11	rs7941808	11014952	A	-0.04683	0.6018	-0.09158	0.07607	-0.01468	0.5645	0.09004	0.1553	0.006879	0.8305	0.009309	0.9248	-0.00201	0.9543	0.08893	0.12	0.0213	0.4771	-0.03839	0.2733	-0.003244	0.9347	-0.0454	0.2087
11	rs7128134	11017202	A	-0.05116	0.5685	-0.09186	0.07517	-0.01762	0.4892	0.09235	0.1449	0.01182	0.7131	0.03045	0.7574	-0.01218	0.7282	0.08934	0.1183	0.02647	0.3768	-0.0407	0.2454	-0.003935	0.9208	-0.03697	0.306
11	rs6484593	11017331	C	-0.0716	0.4087	-0.09767	0.05005	-0.04055	0.09894	0.1142	0.06171	-0.02609	0.4004	0.03566	0.7081	-0.01365	0.6868	0.135	0.01432	0.001023	0.9718	-0.0328	0.3326	-0.01901	0.6191	-0.06154	0.07733
11	rs7117809	11017384	T	-0.05293	0.557	-0.08838	0.08832	-0.01603	0.5311	0.08702	0.1715	0.007373	0.8193	0.01881	0.8494	-0.00544	0.8771	0.09108	0.1129	0.02327	0.4392	-0.03639	0.3012	-0.002102	0.9578	-0.04208	0.246
11	rs6484598	11019809	T	-0.2036	0.1392	-0.003309	0.9668	0.005083	0.8967	0.07081	0.4673	0.08864	0.07201	0.1527	0.3129	-0.02929	0.5862	0.1726	0.04934	0.04556	0.322	0.02681	0.6187	0.05333	0.3805	-0.01561	0.7786
11	rs6484599	11019981	T	-0.02994	0.7363	-0.0803	0.1166	0.004898	0.8462	0.04601	0.4639	0.05069	0.1108	-0.05436	0.5778	-0.01646	0.6354	0.03477	0.5401	0.01601	0.5897	-0.03844	0.2682	-0.01782	0.6496	-0.03917	0.2736
11	rs12269906	11020083	T	-0.0003308	0.9976	-0.08631	0.1775	0.01456	0.6446	-0.03683	0.6393	-0.02713	0.4954	-0.1127	0.3558	-0.06505	0.1334	-0.1595	0.02418	-0.0286	0.4409	0.007602	0.8611	-0.03619	0.4606	-0.002062	0.9633
11	rs1948069	11020316	G	-0.02516	0.7688	0.002893	0.9533	-0.005058	0.8352	-0.09169	0.1291	-0.0008664	0.9775	-0.1151	0.2204	-0.02089	0.5318	-0.07304	0.1809	-0.04367	0.126	-0.03634	0.2769	-0.03036	0.4214	0.0229	0.5064
11	rs6484602	11020369	C	0.07372	0.4518	0.09457	0.09354	0.02246	0.4195	0.03618	0.6014	-0.01213	0.7297	0.0938	0.3835	0.03767	0.3246	-0.001994	0.9746	0.03207	0.3268	0.08447	0.02692	0.05729	0.1848	0.01945	0.6222
11	rs7928255	11024584	G	-0.038	0.6561	-0.002029	0.9671	0.001379	0.9546	-0.08761	0.1458	0.005496	0.8573	-0.1206	0.198	-0.01424	0.6689	-0.06955	0.2012	-0.04545	0.1101	-0.03031	0.363	-0.02581	0.493	0.01627	0.6358
11	rs1872697	11024782	T	-0.2717	0.01819	-0.063	0.3435	0.01595	0.6266	0.1079	0.1856	0.04314	0.2964	0.04023	0.7511	-0.04701	0.2966	0.06067	0.4102	-0.0004144	0.9914	0.0137	0.7613	0.02199	0.6659	-0.05256	0.2579
11	rs2403375	11027552	C	-0.02437	0.7812	-0.04556	0.3675	-0.01913	0.4425	0.03445	0.5785	0.0161	0.6083	0.05143	0.5936	-0.01865	0.586	0.03255	0.5611	-0.00704	0.8101	-0.03616	0.2912	-0.02982	0.441	-0.03907	0.2685
11	rs7123407	11029062	T	-0.03148	0.7119	0.00165	0.9732	-0.001328	0.9562	-0.08738	0.1464	-0.004907	0.8723	-0.1332	0.1544	-0.01578	0.6354	-0.06262	0.2494	-0.04549	0.1094	-0.03657	0.2717	-0.0184	0.6247	0.01959	0.568
11	rs1386152	11029971	A	0.003291	0.9707	-0.08117	0.1156	-0.02319	0.3619	0.0735	0.2456	0.002993	0.9257	0.03274	0.7396	-0.01622	0.643	0.05728	0.3165	0.0142	0.6353	-0.0293	0.4026	-0.01886	0.6335	-0.03607	0.3174
11	rs1386153	11030332	T	0.07149	0.4732	-0.09267	0.1063	-0.02328	0.4107	0.06262	0.3741	-0.0253	0.4785	-0.0642	0.5578	0.007349	0.8503	-0.003846	0.9518	-0.002125	0.9491	-0.05254	0.1769	-0.04021	0.3605	-0.03197	0.4258
11	rs5027940	11030643	G	-0.02033	0.8181	0.02136	0.675	0.02367	0.3455	0.06355	0.3088	0.01796	0.5705	0.08114	0.4032	0.01968	0.5684	0.01011	0.8578	0.02605	0.3772	0.06145	0.07464	0.02996	0.4423	-0.0005658	0.9873
11	rs11828788	11032427	A	-0.4895	0.02488	-0.1132	0.3695	0.06283	0.3119	0.1796	0.2453	-0.05191	0.5078	-0.1817	0.4497	-0.2033	0.017	-0.2593	0.06291	-0.06487	0.3746	0.06647	0.437	-0.04098	0.6713	-0.01364	0.877
11	rs6484607	11032817	T	0.0868	0.292	0.01288	0.7863	0.001429	0.9513	0.04532	0.4365	-0.04009	0.1739	0.04146	0.6471	0.0003225	0.992	-0.02371	0.6523	0.02679	0.3301	0.03447	0.2842	0.01073	0.7679	0.02398	0.47
11	rs7121565	11032988	A	0.1805	0.02816	0.0317	0.5049	-0.00968	0.6794	0.02289	0.6947	-0.02911	0.3243	0.09182	0.3108	0.03335	0.3001	0.01612	0.7595	0.04094	0.1367	0.0256	0.427	0.01037	0.7757	0.0215	0.5174
11	rs2171238	11035349	G	-0.0358	0.6675	-0.003921	0.9349	-0.007937	0.7374	-0.09318	0.1132	0.008884	0.766	-0.1178	0.1978	0.004276	0.8955	-0.03256	0.5405	-0.04042	0.1459	-0.04032	0.2153	-0.01148	0.7549	-0.01775	0.5969
11	rs2129285	11035497	C	-0.1426	0.3052	-0.07077	0.3776	0.02544	0.5197	0.09868	0.3156	0.07858	0.1144	0.1307	0.3927	-0.03699	0.496	0.1258	0.1563	0.007448	0.8727	0.03902	0.473	0.04818	0.4327	0.01569	0.7796
11	rs4910217	11037708	T	0.1018	0.2185	0.01483	0.756	-0.0004651	0.9842	0.05344	0.3611	-0.0367	0.2155	0.07323	0.4209	0.006858	0.8321	-0.01671	0.7519	0.0352	0.2027	0.03545	0.273	0.0009382	0.9795	0.01152	0.7299
11	rs2896552	11037854	T	-0.03663	0.6608	-0.006459	0.8932	-0.00594	0.8021	-0.09836	0.09494	0.007991	0.7892	-0.1253	0.1713	0.006616	0.8392	-0.03757	0.4807	-0.03998	0.151	-0.04138	0.2041	-0.01195	0.7456	-0.01962	0.5595
11	rs7933087	11039605	C	-0.2514	0.1121	-0.01554	0.8649	0.0231	0.6078	0.1609	0.1504	0.07558	0.1825	0.181	0.2982	-0.07212	0.2435	0.148	0.1431	-0.01374	0.7951	0.04675	0.4502	0.04192	0.5488	-0.0004923	0.9938
11	rs10840532	11041533	A	-0.04936	0.5529	-0.01578	0.7421	-0.00674	0.7754	-0.08737	0.1368	0.008018	0.7878	-0.1136	0.2137	-0.001687	0.9586	-0.031	0.5593	-0.03656	0.1876	-0.04392	0.1762	-0.01398	0.7033	-0.01877	0.5753
11	rs16908711	11042515	T	0.1527	0.386	0.1193	0.2397	-0.06358	0.2035	-0.2734	0.02772	0.02534	0.688	-0.1186	0.5402	0.1409	0.04002	0.1164	0.3004	0.06862	0.2432	-0.04205	0.5414	-0.09818	0.2064	-0.03812	0.5911
11	rs1486542	11043001	T	-0.1465	0.3061	0.03306	0.6888	0.01074	0.7916	0.04613	0.6486	0.08315	0.1044	0.2056	0.1909	-0.004369	0.9377	0.2579	0.004567	0.05865	0.2196	0.02945	0.5986	0.0559	0.3762	-0.005271	0.9272
11	rs10500737	11046259	C	0.2116	0.06332	-0.04724	0.4727	-0.07019	0.02989	0.04126	0.6091	-0.01585	0.6983	-0.03653	0.7709	0.01981	0.6568	0.02174	0.7655	0.006225	0.8703	-0.06364	0.1532	-0.1135	0.02385	-0.02577	0.5751
11	rs1473470	11046479	T	0.2244	0.0509	-0.06538	0.3247	-0.07099	0.02957	0.01377	0.8658	-0.005848	0.8873	-0.04267	0.7361	0.01041	0.817	0.002198	0.9762	0.01134	0.7683	-0.0564	0.2099	-0.1089	0.0318	-0.02865	0.5369
11	rs1486538	11047380	G	-0.09883	0.2405	0.04499	0.3541	0.04069	0.08846	0.09421	0.1131	0.02464	0.414	0.1465	0.113	-0.01966	0.55	0.04649	0.3872	0.03663	0.1925	0.0855	0.009108	0.03913	0.2923	0.01829	0.5899
11	rs16908726	11047649	T	0.2374	0.3831	0.0942	0.5483	-0.004729	0.9512	-0.2222	0.2479	0.1551	0.1111	0.09605	0.7482	0.08245	0.4379	0.166	0.3395	0.08576	0.3454	-0.06062	0.5688	0.05205	0.6649	-0.1346	0.2193
11	rs1473467	11048220	A	0.1068	0.7005	-0.08049	0.6149	0.04642	0.5559	0.08872	0.6511	0.02217	0.8235	-0.1034	0.7347	0.13	0.23	0.1237	0.485	0.03515	0.7045	-0.1221	0.2601	-0.05526	0.6519	0.01328	0.9055
11	rs1486537	11048313	A	0.002232	0.9943	-0.1521	0.3978	0.1092	0.2178	0.103	0.6408	0.02125	0.8493	-0.05507	0.8725	0.1984	0.1032	0.09044	0.6501	0.02652	0.7993	-0.06273	0.6072	0.04246	0.758	0.03809	0.762
11	rs1552411	11048390	A	-0.001798	0.9953	-0.1124	0.5194	0.0693	0.4201	0.04092	0.8484	0.03359	0.7567	-0.0657	0.8435	0.1186	0.3155	0.1775	0.3583	0.03752	0.7106	-0.1318	0.2648	-0.04291	0.7481	0.02852	0.8151
11	rs11043062	11048420	T	0.0749	0.6888	-0.1451	0.1777	0.02789	0.5993	-0.1046	0.4288	0.000431	0.9949	-0.1284	0.5321	0.08737	0.2311	0.07382	0.5363	-0.05491	0.3791	-0.05246	0.4727	0.1705	0.03834	-0.06423	0.3936
11	rs6484646	11050382	G	0.1595	0.124	-0.03689	0.5377	-0.05969	0.04244	0.03045	0.6783	0.03856	0.2996	-0.102	0.3714	0.03382	0.4042	0.02878	0.6642	0.02902	0.4027	-0.04067	0.316	-0.1315	0.003919	-0.0414	0.3221
11	rs11601235	11050931	A	0.07967	0.4887	0.02995	0.6517	-0.004025	0.902	-0.03998	0.6231	0.0174	0.6729	0.22	0.08133	-0.03961	0.3778	-0.006245	0.9323	0.07341	0.05554	0.06717	0.1348	-0.05398	0.2875	0.05004	0.28
11	rs1486536	11051503	G	0.1248	0.2552	-0.05423	0.3913	-0.06145	0.04814	0.07636	0.3248	0.02168	0.5813	-0.09259	0.4426	0.01534	0.7204	0.006366	0.9276	0.00413	0.9103	-0.04461	0.2981	-0.09723	0.04421	-0.03444	0.4359
11	rs7945852	11053979	T	-0.06286	0.4619	-0.01559	0.7517	-0.01481	0.5416	0.08694	0.1495	-0.02076	0.4975	0.03845	0.6821	-0.057	0.08698	0.03532	0.5173	-0.01774	0.5342	-0.007752	0.8164	-0.001304	0.9724	-0.02617	0.4469
11	rs10770165	11060923	C	-0.1065	0.2096	-0.04567	0.3506	-0.008091	0.7372	0.075	0.2111	-0.02814	0.3546	0.003799	0.9675	-0.06733	0.04174	0.02708	0.6174	-0.02217	0.4342	-0.01149	0.7291	-0.004357	0.9075	-0.05189	0.1286
11	rs11043064	11061890	A	0.1451	0.4821	0.00478	0.968	0.02857	0.6259	0.1262	0.3868	0.01677	0.8206	-0.4017	0.07598	0.09324	0.2469	-0.1525	0.2469	0.004929	0.943	0.1609	0.04551	0.07318	0.4216	-0.08834	0.2876
11	rs7106639	11062758	A	-0.09688	0.2551	-0.04321	0.3787	-0.007814	0.7467	0.08385	0.1633	-0.02952	0.3331	0.009037	0.9231	-0.06723	0.04273	0.02826	0.6033	-0.01611	0.5711	-0.01212	0.7159	-0.006317	0.8666	-0.05271	0.124
11	rs7940981	11065405	A	-0.02254	0.8581	-0.1014	0.1627	-0.03956	0.2689	0.1216	0.1718	0.0842	0.06167	-0.1993	0.1498	0.03299	0.5027	0.00979	0.9032	0.01933	0.6462	-0.02093	0.6709	-0.08567	0.1231	-0.04524	0.3728
11	rs11043066	11070405	C	-0.06512	0.7317	0.04693	0.6681	-0.02048	0.7041	-0.2676	0.04572	-0.07331	0.2808	0.01195	0.9543	0.07339	0.322	0.07597	0.5309	0.04426	0.4852	-0.05168	0.4861	0.07503	0.3704	-0.04683	0.5403
11	rs11043067	11076017	C	0.1641	0.1012	-0.009934	0.8635	-0.03708	0.1924	-0.037	0.6016	-0.08057	0.02441	-0.04773	0.6649	-0.03385	0.387	-0.119	0.0624	-0.03137	0.3487	-0.06123	0.1176	-0.04007	0.365	-0.02945	0.4658
11	rs274483	11082713	A	-0.02782	0.7407	0.02497	0.6063	0.02704	0.257	-0.08117	0.1715	0.01447	0.6308	-0.005205	0.9551	0.0727	0.02629	0.04227	0.4308	0.02387	0.395	0.04251	0.1952	0.04219	0.255	0.03187	0.3463
11	rs12273047	11082966	A	0.1604	0.1285	-0.04161	0.4943	-0.05915	0.04808	-0.08327	0.2644	-0.06603	0.08036	-0.05997	0.6054	-0.04418	0.2838	-0.2155	0.001298	-0.03383	0.3373	-0.07786	0.0587	-0.0745	0.1095	-0.04011	0.3456
11	rs4909961	11083800	C	-0.0492	0.5635	-0.001169	0.981	0.02189	0.3654	-0.0577	0.3377	0.01008	0.7412	-0.05504	0.5565	0.06631	0.04566	0.03702	0.496	0.001498	0.958	0.0298	0.3704	0.03078	0.4127	0.03	0.3817
11	rs274486	11084001	G	-0.06947	0.4906	-0.02366	0.6838	-0.03824	0.1811	0.09921	0.1633	0.04415	0.2209	0.1403	0.2048	-0.02247	0.568	0.1082	0.09205	0.03209	0.3401	-0.0004914	0.99	-0.003871	0.9307	0.01674	0.68
11	rs1503945	11086630	T	-0.1007	0.3182	-0.02097	0.7184	-0.03882	0.175	0.1148	0.107	0.03915	0.2783	0.1819	0.1002	-0.02936	0.456	0.1331	0.03828	0.04039	0.2303	-0.0001043	0.9979	-0.004159	0.9256	0.0156	0.7011
11	rs2631229	11086816	A	0.1618	0.0923	0.02131	0.701	0.001473	0.957	0.01493	0.8264	-0.05491	0.1107	-0.0667	0.5283	-0.06285	0.09396	-0.1337	0.02913	-0.02672	0.4058	-0.04488	0.2325	-0.02516	0.5536	-0.04294	0.2677
11	rs7940220	11087059	A	-0.09926	0.3247	-0.01369	0.8138	-0.03209	0.2621	0.1181	0.09699	0.04105	0.2553	0.12	0.2786	-0.01992	0.6129	0.1114	0.083	0.0329	0.3283	0.006977	0.8595	-0.002823	0.9494	0.01343	0.7409
11	rs1486530	11088484	C	-0.03151	0.7211	0.02605	0.6085	0.0215	0.3906	-0.06511	0.2963	-0.0003114	0.9921	-0.007919	0.9349	0.07115	0.03839	0.03105	0.5815	0.01573	0.5934	0.04864	0.1579	0.03409	0.3812	0.01706	0.6312
11	rs1486533	11089090	C	0.1672	0.08063	0.03038	0.5824	0.00461	0.8655	0.003772	0.9556	-0.05641	0.0998	-0.06725	0.5231	-0.0608	0.1037	-0.1227	0.04438	-0.02249	0.4823	-0.04809	0.1987	-0.02427	0.566	-0.03813	0.3231
11	rs1486534	11090594	T	-0.1261	0.148	-0.06529	0.1939	0.02311	0.3507	-0.03839	0.5337	-0.001881	0.952	-0.1587	0.09741	0.03455	0.3103	0.01585	0.7761	-0.01453	0.618	0.001558	0.9636	0.03799	0.3237	0.03149	0.3701
11	rs1486535	11091092	T	-0.1192	0.1792	-0.04525	0.3766	0.02161	0.3914	-0.06756	0.2817	0.01148	0.7182	-0.1516	0.1199	0.03798	0.2732	0.01496	0.7919	-0.007789	0.7929	0.01265	0.7156	0.03447	0.3791	0.001334	0.9703
11	rs7128986	11091413	T	0.02311	0.8043	0.04944	0.3575	-0.03066	0.2467	0.06404	0.3311	0.02807	0.4004	0.2269	0.02636	0.01862	0.6091	0.1156	0.05164	0.03118	0.3165	0.04461	0.2205	0.00861	0.8343	0.02785	0.4583
11	rs7938527	11092386	G	-0.001745	0.985	0.04644	0.3856	-0.03135	0.2342	0.0451	0.4921	0.02765	0.4058	0.2359	0.0204	0.005978	0.8691	0.1044	0.07762	0.02083	0.5017	0.0437	0.2282	0.01377	0.737	0.02141	0.567
11	rs1843674	11092790	G	-0.1429	0.1036	-0.06319	0.2122	0.02499	0.3167	-0.03912	0.5291	0.0002547	0.9935	-0.1197	0.2151	0.02514	0.464	0.01481	0.792	-0.008657	0.7682	-0.006543	0.849	0.0131	0.7357	0.02994	0.3977
11	rs1843675	11092859	T	0.1724	0.06255	0.02419	0.6509	0.0006559	0.9801	-0.003724	0.9547	-0.02711	0.4143	-0.09011	0.3764	-0.03685	0.3086	-0.1214	0.03988	-0.009504	0.759	-0.0405	0.2635	-0.02983	0.4661	-0.05444	0.1445
11	rs16908815	11093456	A	0.6943	0.1243	0.03529	0.8923	-0.08384	0.5138	0.4733	0.1383	0.2555	0.1141	0.7921	0.1104	-0.2646	0.1336	-0.3756	0.1929	0.1259	0.4042	-0.1403	0.4271	-0.1746	0.3816	0.01817	0.9205
11	rs2655073	11093513	G	-0.4151	0.2991	-0.316	0.17	-0.1024	0.367	0.2898	0.305	-0.09434	0.51	-0.2382	0.5878	-0.2882	0.06437	-0.3512	0.1685	-0.5667	1.759e-05	-0.1227	0.4323	0.12	0.4964	-0.09811	0.5424
11	rs2631235	11098039	C	0.1433	0.1273	0.0007644	0.9888	-0.01651	0.5367	-0.001422	0.9829	-0.03776	0.2623	-0.1228	0.2348	-0.06381	0.0819	-0.0883	0.1412	-0.01457	0.6428	-0.04919	0.1806	-0.04888	0.2389	0.007592	0.8413
11	rs1124694	11098676	A	0.1414	0.1272	0.01427	0.7897	-0.004069	0.8773	-0.01923	0.7695	-0.04319	0.1934	-0.09056	0.3744	-0.05698	0.1154	-0.08923	0.1316	-0.02183	0.4812	-0.04488	0.2155	-0.04143	0.3115	-0.008191	0.8266
11	rs1976487	11098732	G	-0.1917	0.03372	-0.01864	0.7209	0.02652	0.302	-0.03955	0.5366	0.007963	0.806	-0.1067	0.2831	0.03245	0.3585	-0.006872	0.9054	-0.001176	0.969	0.0007093	0.984	0.02996	0.4532	-0.0147	0.6868
11	rs274492	11100138	T	-0.2435	0.1495	0.01971	0.8398	0.08987	0.06071	0.1841	0.1231	0.06481	0.2843	-0.2747	0.1389	-0.08051	0.2224	-0.04871	0.6518	0.03941	0.4852	-0.0189	0.7749	0.000121	0.9987	0.08207	0.2278
11	rs905620	11102017	C	-0.1216	0.1778	-0.02571	0.6215	0.03411	0.1833	-0.04733	0.4586	-0.004938	0.8787	-0.08933	0.3681	0.03892	0.2697	0.01831	0.751	-0.001948	0.9485	0.006105	0.8627	0.04021	0.313	-0.0005901	0.9871
11	rs274500	11102238	G	-0.261	0.09303	0.007551	0.9329	0.05786	0.19	0.193	0.07878	0.06398	0.2507	-0.2275	0.183	-0.142	0.01902	-0.08418	0.3967	0.0599	0.2487	-0.0358	0.5561	-0.01265	0.8539	0.1293	0.03857
11	rs274501	11102331	C	-0.02365	0.914	0.1204	0.3398	0.09771	0.1154	0.3802	0.01362	0.07487	0.3393	-0.2812	0.2419	-0.08777	0.3041	-0.008097	0.9538	0.02814	0.7002	0.05953	0.4863	0.01693	0.8608	0.03648	0.679
11	rs274502	11102376	A	-0.004984	0.9829	0.1892	0.1578	0.1173	0.07531	0.2536	0.1226	0.07995	0.3372	-0.5219	0.0407	-0.07378	0.4166	-0.06432	0.665	0.03363	0.6651	0.03992	0.6606	0.02142	0.8348	0.04675	0.6179
11	rs11606430	11102466	C	-0.002092	0.9821	0.03917	0.4661	-0.03497	0.1862	0.04284	0.5157	0.03188	0.3396	0.2064	0.04348	0.01479	0.6846	0.1052	0.07659	0.01391	0.655	0.04678	0.1988	0.01167	0.7767	0.03215	0.3919
11	rs274503	11102542	G	-0.004984	0.9829	0.1892	0.1578	0.1173	0.07531	0.2536	0.1226	0.07995	0.3372	-0.5219	0.0407	-0.07378	0.4166	-0.06432	0.665	0.03363	0.6651	0.03992	0.6606	0.02142	0.8348	0.04675	0.6179
11	rs274504	11102566	G	-0.1129	0.2081	-0.03323	0.5206	0.03817	0.1338	-0.03154	0.6191	-0.006526	0.8391	-0.1031	0.2956	0.04506	0.1981	0.009826	0.8639	-0.006072	0.8395	0.0157	0.6545	0.04224	0.286	-0.002956	0.9348
11	rs11043075	11106573	G	0.1719	0.07298	-0.03473	0.5303	-0.0619	0.02277	-0.06956	0.3052	-0.0549	0.1099	-0.03646	0.7297	-0.02503	0.5044	-0.1667	0.006304	-0.01899	0.5537	-0.08662	0.02056	-0.06815	0.1073	-0.05123	0.1849
11	rs274512	11108680	A	-0.1168	0.1928	-0.005987	0.9079	0.03583	0.1596	-0.01164	0.8545	-0.0141	0.6612	-0.1048	0.2878	0.02977	0.3958	0.0609	0.2878	-0.01092	0.7158	0.03759	0.2839	0.0611	0.1226	0.01643	0.6497
11	rs1910506	11108962	C	-0.01199	0.8977	0.04966	0.3552	-0.01711	0.5181	0.0351	0.5943	0.03175	0.3415	0.2033	0.04666	0.01182	0.7454	0.126	0.03374	0.03907	0.2091	0.05685	0.1181	0.01498	0.7158	0.03325	0.3756
11	rs1910504	11109296	T	-0.02264	0.8054	0.01594	0.7635	-0.006905	0.7913	0.08133	0.2101	0.03476	0.2906	0.181	0.07252	0.01937	0.5892	0.1265	0.03054	0.04631	0.1307	0.04023	0.2621	0.009332	0.818	0.04881	0.1868
11	rs1910503	11109392	C	-0.008417	0.9281	0.05304	0.3236	-0.01418	0.5923	0.04007	0.5433	0.02837	0.3955	0.213	0.03718	0.01652	0.6501	0.1275	0.03172	0.04083	0.1893	0.0555	0.1272	0.02007	0.6257	0.03753	0.3175
11	rs274514	11111010	A	0.1526	0.09456	-0.02098	0.6906	-0.03198	0.2177	-0.05961	0.3562	-0.02501	0.4449	-0.07809	0.4369	-0.05782	0.1048	-0.1912	0.0009717	-0.04318	0.1569	-0.07466	0.03614	-0.05968	0.1386	-0.06038	0.1005
11	rs17344332	11111525	G	-0.006311	0.9461	0.05838	0.2773	-0.01931	0.4658	0.02756	0.676	0.03305	0.3223	0.2043	0.04569	0.01633	0.654	0.1198	0.0438	0.03485	0.2629	0.05387	0.1389	0.004876	0.9057	0.02606	0.4879
11	rs7129874	11113631	A	-0.01865	0.8363	0.02088	0.6882	-0.01544	0.5468	0.06791	0.2869	0.03204	0.3214	0.1515	0.1261	0.01644	0.6408	0.1129	0.04963	0.01878	0.5331	0.03625	0.3039	0.01482	0.7099	0.0472	0.1937
11	rs7108095	11115648	A	0.01898	0.8229	0.04417	0.3661	0.001962	0.9351	0.07315	0.2221	0.03163	0.2975	0.1378	0.1387	-0.0221	0.5044	0.1011	0.06123	0.03749	0.1852	0.02978	0.3688	0.03024	0.4191	0.04602	0.1775
11	rs11043079	11116025	A	0.09727	0.277	0.07232	0.1606	-0.004887	0.8476	0.06063	0.3378	0.02788	0.3845	0.1176	0.2316	0.006289	0.8572	0.06932	0.2248	0.06268	0.03554	-0.02352	0.5013	0.02818	0.4756	0.003585	0.9208
11	rs274515	11116188	A	0.153	0.2623	-0.1316	0.0941	-0.04168	0.2822	-0.08381	0.3851	0.02459	0.6151	0.1586	0.2902	0.00242	0.9638	-0.1245	0.1529	0.002626	0.9541	0.008256	0.8771	-0.08724	0.1472	-0.1275	0.02004
11	rs745231	11116592	C	0.0529	0.5423	0.008911	0.8587	0.02784	0.2585	-0.01405	0.8189	-0.02077	0.504	0.018	0.8504	-0.0246	0.4679	0.01074	0.8464	-0.02109	0.467	-0.03709	0.2741	-0.03429	0.3707	0.01888	0.5893
11	rs957645	11118486	G	0.04252	0.6873	-0.008102	0.8942	0.03165	0.2911	0.08053	0.2805	0.0659	0.08095	-0.151	0.1929	-0.06923	0.09267	-0.03283	0.6264	0.02505	0.4775	0.04998	0.2256	0.01311	0.7786	0.08726	0.03973
11	rs1027712	11119022	G	-0.1495	0.1089	-0.008967	0.8677	-0.02196	0.4075	-0.02115	0.7486	-0.007888	0.8136	0.005286	0.9589	0.0334	0.3594	0.05044	0.3973	0.005732	0.8542	0.03775	0.3007	0.03363	0.4144	-0.02119	0.5732
11	rs16908929	11119105	A	0.2527	0.4183	0.3145	0.08009	0.06335	0.4749	-0.03225	0.8839	0.02266	0.8395	-0.2577	0.4525	0.07057	0.5627	0.02935	0.883	0.1364	0.1903	-0.04009	0.7426	0.07044	0.6092	-0.002233	0.9858
11	rs4909963	11119228	G	0.1074	0.4928	-0.1565	0.08227	-0.03941	0.3751	-0.1278	0.2477	0.02029	0.7175	0.113	0.5112	0.01867	0.76	-0.1918	0.05439	-0.02648	0.6125	0.03576	0.5589	-0.08764	0.2042	-0.1331	0.03432
11	rs4500482	11122180	T	-0.1466	0.1341	-0.07504	0.1834	0.03065	0.2703	0.0662	0.3389	0.001697	0.9614	-0.003423	0.9746	-0.0532	0.1638	-0.0981	0.1162	-0.01762	0.5902	-0.01113	0.7714	0.003188	0.9412	-0.01435	0.7162
11	rs9783382	11125360	C	-0.1349	0.1682	-0.0695	0.218	0.02487	0.3712	0.06052	0.3819	0.001466	0.9667	0.008269	0.9388	-0.05712	0.1349	-0.1001	0.109	-0.0172	0.5991	-0.009121	0.8117	-0.004151	0.9235	-0.01974	0.6168
11	rs9783384	11125419	C	-0.1336	0.1694	-0.06693	0.2324	0.02627	0.3414	0.06038	0.3798	0.002281	0.9478	0.01017	0.9242	-0.05706	0.1326	-0.1032	0.09595	-0.01495	0.6454	-0.008504	0.823	-0.001956	0.9637	-0.01132	0.7726
11	rs9783367	11125476	G	-0.1349	0.1682	-0.0695	0.218	0.02487	0.3712	0.06052	0.3819	0.001466	0.9667	0.008269	0.9388	-0.05712	0.1349	-0.1001	0.109	-0.0172	0.5991	-0.009121	0.8117	-0.004151	0.9235	-0.01974	0.6168
11	rs17429624	11126249	A	0.01642	0.9141	-0.1799	0.03971	0.07235	0.0935	0.0313	0.7711	-0.01628	0.7652	0.105	0.5301	-0.03447	0.5618	-0.1827	0.05952	-0.02941	0.5627	0.02972	0.6172	-0.002376	0.9718	-0.01427	0.8159
11	rs17429652	11126872	C	0.01642	0.9141	-0.1799	0.03971	0.07235	0.0935	0.0313	0.7711	-0.01628	0.7652	0.105	0.5301	-0.03447	0.5618	-0.1827	0.05952	-0.02941	0.5627	0.02972	0.6172	-0.002376	0.9718	-0.01427	0.8159
11	rs17344934	11126925	A	0.09072	0.3232	0.0141	0.79	-0.03812	0.1435	-0.01779	0.7842	-0.01933	0.5568	-0.004989	0.9606	0.01751	0.6255	0.01142	0.8456	-0.02181	0.4771	-0.02115	0.5558	-0.09738	0.01592	0.03163	0.3926
11	rs7105870	11127145	T	0.00923	0.917	0.05506	0.2807	0.01576	0.531	-0.02146	0.7318	0.01826	0.5649	-0.002995	0.9755	0.03136	0.3645	0.1088	0.05393	0.03632	0.2193	0.03406	0.3249	0.1003	0.009965	-0.009837	0.7828
11	rs11043085	11127551	A	-0.1543	0.2087	0.005647	0.9365	0.001791	0.9591	0.05227	0.5472	0.02606	0.5536	-0.07746	0.5661	-0.06482	0.1762	-0.06546	0.4038	-0.002323	0.9549	-0.01519	0.7517	-0.01789	0.7414	0.03956	0.4239
11	rs1503930	11129275	A	0.004334	0.9611	0.03798	0.458	0.009392	0.7096	-0.03036	0.6286	0.001851	0.9536	3.582e-05	0.9997	0.0251	0.469	0.06008	0.289	0.02906	0.3269	0.03214	0.3542	0.09	0.02121	-0.0222	0.5348
11	rs11043086	11129688	C	-0.177	0.1416	0.001098	0.9874	-0.00922	0.7877	0.06415	0.4516	0.001256	0.9768	-0.05234	0.6928	-0.08852	0.05955	-0.05512	0.4739	-0.002625	0.948	-0.02242	0.6342	-0.01188	0.8234	0.03655	0.4515
11	rs10840563	11140081	T	-0.0985	0.3329	-0.06323	0.2808	0.02318	0.4224	0.04425	0.5385	0.02795	0.443	-0.003033	0.9784	-0.06331	0.1106	-0.1247	0.05439	-0.01985	0.5592	0.003034	0.9392	-0.01681	0.7082	0.02691	0.5114
11	rs6484689	11143030	C	-0.02367	0.8321	0.007589	0.9061	0.01235	0.6967	-0.006018	0.9392	0.03795	0.3422	-0.01669	0.8918	-0.01757	0.6869	-0.08151	0.2523	-0.02179	0.5588	0.01908	0.6618	0.03134	0.5246	0.05262	0.2414
11	rs2403460	11146438	C	-0.01064	0.9037	-0.0789	0.1188	-0.02778	0.2653	-0.01498	0.8094	-0.04284	0.173	-0.08267	0.3917	-0.02361	0.4913	0.03814	0.4965	-0.03891	0.1844	-0.05061	0.14	-0.05934	0.1254	-0.01913	0.5889
11	rs7103691	11150830	T	0.02943	0.7362	-0.03939	0.4339	-0.03141	0.2051	-0.02184	0.7236	-0.03437	0.2716	-0.04526	0.6373	-0.01211	0.7226	0.08303	0.136	-0.02218	0.4469	-0.04208	0.2172	-0.03824	0.321	-0.007761	0.8254
11	rs7110449	11151111	T	0.1198	0.1719	-0.04388	0.3855	-0.03483	0.1617	-0.00248	0.9681	-0.01361	0.6651	-0.05622	0.5598	-0.01309	0.7024	0.04564	0.4151	-0.0213	0.4672	-0.03042	0.3749	-0.04797	0.215	0.009135	0.7961
11	rs7482222	11158105	A	-0.1035	0.3367	-0.02604	0.6753	-0.003913	0.8983	-0.04606	0.5456	-0.06004	0.1194	0.04965	0.6751	-0.03741	0.374	-0.02557	0.7103	-0.04078	0.257	-0.06175	0.1422	0.04932	0.2996	-0.02116	0.626
11	rs7127097	11160916	C	-0.01814	0.8512	-0.04513	0.4178	0.001015	0.9705	0.02037	0.7656	-0.01949	0.5735	0.03695	0.7279	-0.02341	0.5351	-0.1029	0.09474	-0.02545	0.4303	-0.06896	0.06733	-0.004896	0.9086	-0.03038	0.4351
11	rs7110986	11161248	C	0.07308	0.4073	-0.04122	0.4175	-0.03174	0.2047	-0.02451	0.6943	-0.0326	0.3019	-0.06499	0.5025	-0.02131	0.5362	0.06979	0.2149	-0.01864	0.5268	-0.02447	0.4778	-0.05151	0.1854	0.01014	0.7755
11	rs11825182	11165364	T	-0.0852	0.4238	-0.01902	0.7568	0.003277	0.9138	-0.03928	0.6019	-0.04783	0.2096	0.05483	0.6396	-0.02714	0.5142	-0.01364	0.8411	-0.03166	0.3734	-0.03569	0.3912	0.0644	0.1703	-0.03446	0.4218
11	rs11825199	11165473	A	-0.1292	0.2307	-0.02492	0.6886	0.006121	0.8417	-0.05048	0.508	-0.05757	0.1357	0.05547	0.6399	-0.03951	0.3482	-0.023	0.7385	-0.03672	0.3079	-0.04505	0.285	0.05542	0.2442	-0.02464	0.5707
11	rs7122220	11166593	A	0.04932	0.5816	0.07455	0.1479	0.04319	0.08866	0.03941	0.5332	0.08202	0.01018	0.03496	0.7222	0.03176	0.3632	-0.03955	0.4887	0.05003	0.09355	0.1012	0.003607	0.03828	0.3321	0.02667	0.4593
11	rs11043113	11167748	C	-0.2421	0.134	0.0498	0.5933	0.06393	0.1635	0.1716	0.133	0.06292	0.2772	0.219	0.2176	0.08516	0.1771	0.08121	0.4316	0.09828	0.06833	0.08286	0.1895	0.01464	0.8376	-0.09406	0.1484
11	rs11043114	11167949	G	0.005548	0.9545	0.05863	0.2956	-0.00837	0.762	-0.06923	0.314	-0.02978	0.3928	-0.02396	0.8227	0.04838	0.2025	0.02834	0.6483	-0.009493	0.7702	0.0281	0.4598	0.05539	0.1967	0.04587	0.2415
11	rs10840586	11169808	A	-0.05039	0.5787	0.03529	0.4999	0.02301	0.3717	-0.01752	0.7848	-0.009786	0.7633	-0.01022	0.9183	0.05628	0.1116	0.002592	0.9643	-0.006444	0.8316	0.04317	0.2231	0.05144	0.1986	0.02708	0.4587
11	rs10840587	11171716	A	-0.2919	0.4653	0.02366	0.9183	0.02973	0.7935	0.1002	0.7231	0.01665	0.9075	0.00299	0.9946	0.3832	0.01376	-0.2067	0.4181	0.156	0.2425	-0.2428	0.1198	-0.2544	0.1489	-0.4855	0.002432
11	rs1875775	11172701	G	-0.2454	0.05861	-0.0648	0.3872	0.06624	0.07225	0.1117	0.2241	0.02901	0.5332	0.01335	0.9256	0.01022	0.8405	-0.09438	0.2552	0.01992	0.6464	0.02123	0.6762	-0.04732	0.4094	-0.04515	0.3884
11	rs12576166	11174043	T	-0.04402	0.613	0.03885	0.4385	0.04061	0.09974	0.005143	0.9334	0.04222	0.175	0.01136	0.9054	0.06303	0.06302	-0.03041	0.5841	0.01341	0.6444	0.04695	0.1669	0.06083	0.1127	0.02727	0.4363
11	rs1503942	11175084	A	-0.4218	0.3508	-0.1331	0.6097	0.004797	0.9702	0.05336	0.8675	0.1165	0.4718	0.02595	0.9584	0.3473	0.04866	-0.271	0.3478	0.09468	0.5307	-0.3312	0.06041	-0.4291	0.03107	-0.614	0.0006853
11	rs11043121	11178959	A	0.03494	0.7232	0.0525	0.3557	-0.02577	0.3575	-0.08077	0.2464	-0.0391	0.2681	-0.05588	0.6062	0.04553	0.2369	0.004491	0.9432	-0.01275	0.6987	0.03082	0.4238	0.04602	0.2902	0.0524	0.1868
11	rs7112239	11179102	C	-0.01548	0.8651	0.01296	0.8052	0.007958	0.7585	-0.01821	0.7775	-0.01779	0.5858	-0.06131	0.5404	0.05741	0.1061	-0.02378	0.6828	0.007287	0.8108	0.02219	0.5333	-0.00746	0.8529	0.01595	0.6639
11	rs7129423	11183179	C	0.06507	0.5323	0.06033	0.3149	-0.03868	0.1906	-0.133	0.0703	-0.03072	0.4103	-0.0969	0.3972	0.05978	0.1412	0.0174	0.7937	-0.02314	0.506	0.00724	0.8589	0.01815	0.6931	0.02065	0.6227
11	rs11043123	11183565	A	0.1133	0.2825	0.05538	0.3622	-0.03697	0.2168	-0.1212	0.1034	-0.03993	0.2903	-0.1029	0.3744	0.04776	0.2459	0.01299	0.847	-0.02481	0.4811	0.02708	0.5112	0.02896	0.5339	0.05886	0.1654
11	rs11043125	11184154	T	-0.174	0.282	0.02234	0.8106	0.1009	0.0276	0.1171	0.3055	0.0667	0.2493	0.16	0.3678	0.03125	0.6208	0.05125	0.6197	0.05774	0.2848	0.1197	0.05775	0.05496	0.4413	-0.02967	0.6488
11	rs12417680	11184373	A	-0.01829	0.8342	0.02749	0.5851	0.02162	0.3834	0.005884	0.9241	0.01886	0.5467	-0.04311	0.6534	0.05067	0.1369	-0.06036	0.2789	0.02064	0.4792	0.03058	0.3702	0.03074	0.4252	0.02792	0.4273
11	rs7105012	11184721	G	-0.1463	0.1741	0.03134	0.6138	0.07653	0.01202	0.1196	0.1157	0.08314	0.0307	0.1395	0.2383	0.004192	0.9206	-0.001129	0.9869	0.05172	0.1501	0.07411	0.07778	0.09674	0.04135	0.02347	0.5886
11	rs952361	11185965	T	-0.05017	0.5689	0.05136	0.3114	0.02407	0.3355	-0.006585	0.9158	0.022	0.4854	-0.02048	0.8324	0.05016	0.1441	0.004778	0.9323	0.02109	0.4733	0.05098	0.138	0.07498	0.05315	0.03029	0.393
11	rs10734662	11186667	T	0.9944	0.008571	0.05813	0.7907	-0.1108	0.3043	0.1992	0.4582	-0.01588	0.9071	-0.5212	0.2114	0.1559	0.2929	-0.3919	0.1056	0.02456	0.8465	-0.01784	0.9043	-0.3936	0.01848	-0.1397	0.3609
11	rs10840594	11187991	C	-0.1473	0.1671	0.0397	0.5188	0.07467	0.01342	0.1135	0.1322	0.0856	0.02472	0.1433	0.2216	0.004812	0.9081	-0.004792	0.944	0.0525	0.1403	0.06839	0.1006	0.09592	0.04124	0.02328	0.5882
11	rs11043128	11191410	G	-0.1458	0.3464	0.09358	0.2944	0.09775	0.02582	0.1438	0.1886	0.05205	0.3479	0.1282	0.4514	0.02595	0.6679	0.05993	0.5445	0.07516	0.1457	0.1419	0.01868	0.02374	0.7284	-0.03067	0.623
11	rs12363497	11191487	G	-0.02821	0.7412	0.002152	0.9651	0.02348	0.3328	0.02249	0.7095	0.05393	0.07727	0.02696	0.7739	0.03718	0.2645	-0.05161	0.3436	-0.002674	0.9253	0.02304	0.4898	0.02011	0.5937	0.02983	0.3856
11	rs2655102	11195385	C	-0.1607	0.187	-0.005378	0.939	0.08698	0.01164	0.1089	0.2059	0.02973	0.4958	0.01845	0.8904	-0.005034	0.9158	-0.07119	0.3601	0.01367	0.737	0.02735	0.5658	-0.05312	0.3232	-0.04108	0.4026
11	rs2655103	11198251	A	-0.1621	0.259	0.1225	0.1388	0.1027	0.01152	0.2106	0.03766	0.0682	0.1848	0.05934	0.7071	0.02885	0.6071	0.08866	0.3337	0.05894	0.2191	0.07402	0.1871	0.01547	0.8073	-0.06691	0.2474
11	rs17431107	11198784	A	0.08513	0.2979	-0.008428	0.8582	-0.005943	0.7982	0.01213	0.8339	0.05108	0.08077	-0.07196	0.4234	0.05119	0.1086	-0.09918	0.05708	-0.02653	0.3313	0.009702	0.7616	0.03967	0.2716	0.04789	0.1457
11	rs2655104	11198924	C	-0.04817	0.7244	0.06714	0.3938	0.08077	0.03687	0.1961	0.04176	0.05211	0.2866	0.04638	0.7574	0.05955	0.264	0.009403	0.9142	0.04613	0.3118	0.09276	0.08177	0.01518	0.8012	-0.06349	0.2483
11	rs2722773	11205054	C	0.06828	0.4142	-0.0229	0.6348	-0.004686	0.8436	-0.02886	0.6255	0.05078	0.08951	-0.0218	0.8125	0.02773	0.3957	-0.1	0.06049	-0.02756	0.3235	0.01329	0.6843	0.01678	0.6494	0.02229	0.5081
11	rs2655084	11205281	A	0.07391	0.3739	-0.02468	0.6066	-0.004021	0.8648	-0.03955	0.501	0.05658	0.05688	-0.03562	0.6966	0.03834	0.2373	-0.1055	0.0464	-0.03042	0.273	0.02321	0.475	0.02693	0.4629	0.01938	0.5629
11	rs11043139	11208173	G	0.2657	0.02559	0.04533	0.51	-0.02075	0.5405	-0.1723	0.04061	-0.01651	0.6993	-0.136	0.2994	0.08571	0.06538	-0.06079	0.425	-0.03496	0.3803	0.09353	0.04444	0.03913	0.4576	-0.04121	0.3912
11	rs12286334	11210156	C	-0.0001631	0.9987	-0.04147	0.4658	0.02044	0.4654	0.05214	0.4545	0.07034	0.04595	-0.03712	0.732	0.02673	0.4876	-0.07665	0.2232	-0.03243	0.3247	-0.0143	0.7107	0.0596	0.1705	0.0616	0.1205
11	rs10500740	11211122	T	0.003801	0.969	-0.06073	0.2808	0.01813	0.5136	0.06762	0.3276	0.07791	0.0256	-0.0445	0.6787	0.01926	0.6139	-0.09726	0.1186	-0.0348	0.2861	-0.01502	0.6943	0.05644	0.1903	0.06469	0.09984
11	rs10500741	11211145	C	0.236	0.04981	0.04038	0.5613	-0.02743	0.4231	-0.1474	0.08333	-0.02703	0.5315	-0.104	0.4324	0.08577	0.06799	-0.03117	0.6856	-0.02631	0.5135	0.07678	0.1027	0.0329	0.5364	-0.01979	0.6837
11	rs16909122	11215412	C	-0.009729	0.9212	-0.07038	0.2142	0.01523	0.5856	0.05947	0.3924	0.07793	0.02652	-0.003596	0.9735	0.0162	0.6733	-0.08779	0.1617	-0.0447	0.1732	-0.01057	0.7833	0.04265	0.3258	0.06408	0.1053
11	rs4910274	11215592	A	0.113	0.1901	-0.03193	0.5211	-0.00136	0.9558	-0.02916	0.6328	0.04961	0.1081	-0.04742	0.6172	0.05001	0.1375	-0.0921	0.09423	-0.05011	0.08165	0.03496	0.2999	0.05517	0.1472	0.03608	0.2992
11	rs11822107	11215710	T	-0.07316	0.5694	0.01319	0.8587	0.01174	0.7479	-0.06707	0.4606	0.05913	0.1988	-0.05128	0.7167	-0.01119	0.8237	-0.06812	0.4065	0.01424	0.7401	0.001623	0.9742	-0.0299	0.5982	-0.02798	0.5891
11	rs7948621	11226112	C	0.1963	0.09342	0.05794	0.391	-0.01798	0.5891	-0.1474	0.07464	-0.03008	0.4737	-0.09559	0.4579	0.08594	0.05987	-0.04475	0.5498	-0.03562	0.3626	0.07692	0.09256	0.05724	0.2682	-0.03096	0.5119
11	rs17347113	11226136	C	0.2402	0.03223	0.04703	0.468	-0.0285	0.3719	-0.1342	0.09076	0.01209	0.7641	-0.03469	0.7789	0.05023	0.2523	-0.04429	0.5373	-0.001551	0.9671	0.06886	0.1166	-0.01766	0.722	-0.02517	0.5784
11	rs12278584	11226638	G	0.009467	0.9222	-0.07336	0.1889	0.01475	0.5922	0.07014	0.3058	0.07832	0.02365	-0.01621	0.8791	0.02002	0.5969	-0.09488	0.1248	-0.03603	0.2655	-0.008106	0.8306	0.05111	0.2319	0.06267	0.108
11	rs7115193	11227175	T	0.2252	0.05662	0.03342	0.6243	-0.0354	0.292	-0.1151	0.1687	-0.03387	0.4242	-0.02091	0.8723	0.0709	0.1245	-0.01543	0.8382	-0.03377	0.3928	0.08108	0.07907	0.06644	0.203	-0.03815	0.4235
11	rs2722769	11228374	T	-0.08246	0.3154	0.008468	0.8581	0.003614	0.8769	0.04284	0.4607	-0.0645	0.02792	0.05726	0.5259	-0.04292	0.1805	0.111	0.0338	0.06076	0.02634	0.005162	0.8723	0.00855	0.8136	0.03376	0.3074
11	rs4910278	11232260	G	0.004095	0.9608	0.05465	0.2547	0.004688	0.8429	-0.06971	0.2361	-0.02406	0.4198	0.1247	0.1727	-0.01055	0.7456	0.03418	0.5204	0.04166	0.1337	-0.01015	0.7553	-0.02673	0.4671	-0.05662	0.09091
11	rs7123620	11234314	C	0.029	0.7326	-0.05483	0.2621	-0.004952	0.8372	0.05871	0.3275	0.04216	0.165	-0.09916	0.2873	0.02907	0.3801	-0.08575	0.113	-0.006339	0.823	0.03208	0.3332	0.02592	0.4889	0.05598	0.1009
11	rs7130631	11241139	C	0.08512	0.4259	-0.03586	0.5606	-0.009257	0.7605	-0.07503	0.3207	-0.01094	0.7752	-0.2027	0.08397	0.05173	0.215	-0.004628	0.946	-0.0005128	0.9885	0.06386	0.126	0.01055	0.8231	0.01961	0.6489
11	rs11021710	11249643	A	0.02799	0.7933	0.1795	0.003364	0.04575	0.1309	0.03162	0.6753	-0.002088	0.9565	0.1124	0.338	0.0797	0.05543	-0.0003285	0.9962	0.0052	0.8841	-0.01116	0.7892	0.07621	0.1053	0.04655	0.2789
11	rs11021712	11251630	A	-0.04719	0.6504	-0.06287	0.2946	-0.06659	0.02387	0.007644	0.9173	-0.04775	0.2	0.0895	0.434	-0.0705	0.08234	0.04082	0.5391	-0.03972	0.2531	-0.07993	0.04894	-0.03842	0.403	-0.07848	0.06076
11	rs12420184	11252257	G	-0.01513	0.9009	-0.02318	0.7406	0.05501	0.1101	-0.1167	0.1737	0.003576	0.9345	0.04187	0.7537	-0.07468	0.1147	-0.1637	0.03419	-0.01332	0.7425	0.04252	0.37	0.107	0.04527	0.02459	0.6152
11	rs7114848	11253466	G	0.08021	0.4568	-0.05852	0.3462	-0.02882	0.3463	-0.04461	0.5583	-0.01552	0.6878	-0.1941	0.1008	0.03316	0.4308	-0.03362	0.6252	0.003948	0.9127	0.06528	0.1208	-0.01878	0.693	0.01223	0.7783
11	rs7129572	11253542	G	0.08021	0.4568	-0.05852	0.3462	-0.02882	0.3463	-0.04461	0.5583	-0.01552	0.6878	-0.1941	0.1008	0.03316	0.4308	-0.03362	0.6252	0.003948	0.9127	0.06528	0.1208	-0.01878	0.693	0.01223	0.7783
11	rs7118478	11253768	G	0.08021	0.4568	-0.05852	0.3462	-0.02882	0.3463	-0.04461	0.5583	-0.01552	0.6878	-0.1941	0.1008	0.03316	0.4308	-0.03362	0.6252	0.003948	0.9127	0.06528	0.1208	-0.01878	0.693	0.01223	0.7783
11	rs10741534	11254907	T	0.05167	0.6396	-0.0726	0.2533	-0.03937	0.2086	-0.07204	0.3555	-0.03129	0.4284	-0.1861	0.1243	0.01563	0.7168	-0.02187	0.7562	0.00853	0.8169	0.04649	0.2806	-0.02113	0.6643	0.02567	0.5635
11	rs7112035	11256491	G	-0.00718	0.9542	-0.03913	0.5872	0.0488	0.1688	0.02409	0.7852	0.08897	0.04642	-0.0898	0.5133	0.05001	0.3054	-0.01714	0.83	0.07608	0.06788	0.062	0.2041	-0.0306	0.5792	0.06617	0.1885
11	rs4405299	11258197	T	-0.04783	0.5675	-0.06299	0.191	-0.02171	0.3606	-0.05614	0.3421	-0.01687	0.5733	0.03607	0.6948	-0.0773	0.01754	-0.02818	0.5977	-0.0002604	0.9926	-0.04651	0.1543	-0.01125	0.7606	-0.06932	0.03911
11	rs7120631	11259129	A	0.03452	0.6898	0.06767	0.1741	0.01301	0.5961	0.07371	0.2275	0.004477	0.8851	-0.05467	0.565	0.05964	0.07677	0.05698	0.3017	0.0115	0.6904	0.05781	0.08653	0.04982	0.1913	0.1022	0.003183
11	rs10831555	11259903	T	0.001266	0.9889	0.05851	0.2647	-0.001715	0.9471	0.03788	0.5562	0.009863	0.7624	-0.0464	0.6429	0.05556	0.1177	0.01521	0.7936	-0.009043	0.7663	0.02397	0.5006	-8.251e-05	0.9984	0.03003	0.4129
11	rs7105878	11260758	C	-0.05331	0.6739	0.05076	0.4869	0.0125	0.7283	0.1741	0.05137	0.02254	0.6194	0.1223	0.3793	0.03848	0.4365	-0.04898	0.5447	-0.04973	0.2394	-0.009993	0.84	0.03283	0.5571	0.01144	0.8226
11	rs12224023	11262618	T	0.1794	0.02994	0.05875	0.2184	0.03404	0.1476	0.02206	0.7065	0.04117	0.165	-0.04999	0.5831	0.06754	0.03639	0.03132	0.5538	0.01068	0.6996	0.05922	0.06692	0.03614	0.3229	0.08374	0.01178
11	rs4441010	11269086	T	0.1454	0.1248	0.05637	0.3023	-0.01564	0.5614	0.004737	0.9437	-0.02736	0.4205	-0.001412	0.9892	0.05972	0.1063	0.03421	0.5721	-0.002917	0.9266	0.02711	0.4646	0.02098	0.6163	0.03442	0.3674
11	rs4485112	11270088	T	0.1012	0.253	0.02457	0.6304	0.01826	0.4678	0.0254	0.6849	0.01443	0.6492	0.04139	0.6706	0.03672	0.2881	0.03508	0.5349	0.01936	0.5127	0.05802	0.09312	0.007862	0.8406	0.002926	0.9346
11	rs10831556	11270851	T	0.111	0.2093	0.02485	0.6261	0.01883	0.4537	0.02501	0.6894	0.01519	0.6317	0.04387	0.6519	0.03769	0.2751	0.03518	0.5334	0.01736	0.557	0.05715	0.09786	0.0108	0.7822	0.001253	0.972
11	rs4910289	11271617	G	0.09961	0.2605	0.01991	0.6965	0.01803	0.4735	0.03166	0.6131	0.01138	0.7198	0.03936	0.6859	0.03765	0.2759	0.04332	0.4435	0.01562	0.5975	0.0522	0.131	0.01218	0.7553	-7.02e-05	0.9984
11	rs4497398	11272591	T	0.4556	0.09208	-0.1652	0.2897	-0.05612	0.4655	0.3386	0.07646	-0.07315	0.4508	-0.03226	0.9137	-0.001519	0.9885	-0.007867	0.9637	-0.009863	0.9132	-0.1165	0.2707	-0.03362	0.7786	0.0682	0.5319
11	rs10831557	11272704	G	0.06442	0.5028	0.08806	0.1116	0.02911	0.2861	0.02192	0.7471	-0.009705	0.7781	0.04236	0.6885	0.07965	0.03338	0.094	0.1252	0.01808	0.5734	0.0698	0.06265	0.0444	0.2951	0.0003865	0.992
11	rs10500742	11272817	G	-0.1182	0.2249	-0.08715	0.1202	-0.02354	0.3948	0.02391	0.7286	-0.002563	0.9415	0.02469	0.8177	-0.08964	0.01807	-0.005356	0.9314	-0.03922	0.2277	-0.01984	0.6023	-0.02463	0.5668	-0.05694	0.1463
11	rs4909973	11273949	A	0.1624	0.05983	0.08603	0.08386	0.01614	0.511	0.0692	0.2574	0.01375	0.657	-0.002888	0.9758	0.08651	0.0101	0.08622	0.1179	0.03885	0.1781	0.04609	0.1722	0.01358	0.7221	0.06512	0.06101
11	rs7935881	11274698	G	0.005478	0.9482	0.0232	0.6334	-0.003363	0.8884	-0.02665	0.6549	0.009924	0.7426	-0.02142	0.8173	0.004728	0.8859	-0.04063	0.4505	0.01206	0.6687	-0.02925	0.3749	-0.006682	0.8576	0.04041	0.234
11	rs12416796	11275491	G	0.2506	0.1176	0.1101	0.2333	-0.005391	0.9058	0.1088	0.3368	0.02352	0.6822	-0.07455	0.6722	0.07378	0.2383	0.144	0.1589	0.03692	0.4904	0.03547	0.5713	0.01615	0.8195	0.208	0.001189
11	rs7111065	11279210	T	-0.1466	0.0821	-0.04576	0.3471	-0.01199	0.6172	-0.01512	0.8002	0.02989	0.3229	-0.08168	0.3787	-0.06806	0.03856	-0.09916	0.06544	-0.02341	0.4066	-0.02854	0.3871	-0.0354	0.3421	-0.07072	0.03716
11	rs10500743	11279362	A	-0.05032	0.5606	-0.06826	0.1704	-0.01815	0.4596	-0.01465	0.8106	0.02814	0.3633	-0.04563	0.6311	-0.05366	0.1114	-0.0699	0.205	-0.01462	0.6127	-0.0337	0.3183	-0.02732	0.4739	-0.07023	0.04323
11	rs7112478	11279690	G	-0.4751	0.01241	0.07037	0.5221	0.04453	0.4109	0.02857	0.8322	0.105	0.1239	-0.1109	0.5968	-0.01473	0.8432	-0.1462	0.2295	-0.09321	0.1429	0.02805	0.7067	0.0004699	0.9955	-0.07024	0.3604
11	rs4508201	11280690	G	0.06638	0.4402	0.02281	0.6456	0.01059	0.6646	-0.0332	0.585	-0.0555	0.07109	0.06515	0.4906	0.04931	0.1416	0.06408	0.243	0.01034	0.7189	0.02305	0.4929	0.04077	0.2825	0.01902	0.583
11	rs11021728	11281096	A	-0.05853	0.5016	-0.04145	0.4089	-0.007854	0.7509	-0.01262	0.8376	0.03001	0.3359	-0.04852	0.6122	-0.06032	0.07559	-0.07999	0.1498	-0.005783	0.8424	-0.03236	0.3415	-0.03722	0.3326	-0.06468	0.06466
11	rs7941394	11281286	T	0.1162	0.181	0.05621	0.2618	0.01739	0.4812	0.02529	0.6809	-0.02936	0.3457	0.04802	0.6154	0.07031	0.0379	0.06739	0.2245	0.03193	0.2713	0.06277	0.0642	0.02835	0.46	0.05375	0.1244
11	rs12280337	11282396	C	0.04722	0.7167	-0.0711	0.3429	-0.04251	0.2496	-0.117	0.2029	-0.01868	0.6885	0.04368	0.76	-0.04518	0.3737	-0.06513	0.4329	0.02391	0.5822	-0.0833	0.1008	-0.111	0.05276	-0.03444	0.511
11	rs4243923	11283011	A	-0.05216	0.544	-0.05284	0.2861	0.01012	0.6785	0.00421	0.9448	0.03369	0.2736	-0.02237	0.8128	-0.03827	0.2539	-0.05426	0.3226	0.008779	0.7598	-0.009012	0.7885	-0.02988	0.4308	-0.08527	0.01343
11	rs4243925	11283088	A	0.02256	0.7922	0.09248	0.06033	0.008195	0.736	0.0352	0.5608	-0.02367	0.4399	0.01052	0.9109	0.05473	0.101	0.07551	0.1666	-0.01381	0.629	0.04218	0.2069	0.07756	0.03952	0.09338	0.006503
11	rs7926683	11284845	T	0.0777	0.3732	-0.003321	0.9474	0.01421	0.5664	-0.005198	0.9329	0.06332	0.0423	-0.01777	0.853	0.01258	0.7121	-0.06008	0.2807	0.04572	0.1163	-0.01326	0.6975	-0.05894	0.1255	-0.001048	0.9762
11	rs12286046	11285592	A	0.2143	0.1632	0.04983	0.5742	-0.01603	0.7138	0.1732	0.1107	0.05901	0.284	0.03097	0.8547	0.03463	0.5643	0.1374	0.1613	0.04517	0.3792	0.01297	0.8293	-0.01136	0.8671	0.1867	0.002438
11	rs11021731	11286305	A	-0.1078	0.2088	-0.06544	0.1856	0.003793	0.8764	0.004908	0.9356	0.03735	0.2241	-0.01179	0.9006	-0.05888	0.07845	-0.05133	0.3489	0.0121	0.6729	-0.008024	0.811	-0.02957	0.435	-0.07122	0.03893
11	rs12279995	11287683	T	0.1799	0.06189	0.03469	0.5329	0.02695	0.3253	0.08265	0.2255	0.08334	0.01554	0.05104	0.6304	0.03762	0.318	0.012	0.8456	0.05957	0.06406	-0.002412	0.949	0.01456	0.7325	0.008199	0.833
11	rs10831562	11288590	T	0.1776	0.08136	-0.04048	0.4914	-0.03153	0.2764	-0.02342	0.7455	0.04414	0.2269	0.007922	0.9437	0.005985	0.8806	0.005062	0.9381	0.02475	0.4676	-0.03025	0.4481	-0.07523	0.09433	0.05097	0.2146
11	rs10831563	11288621	A	0.1634	0.08398	0.04613	0.3981	0.02943	0.2738	0.02177	0.7451	0.0851	0.0118	0.0326	0.7542	0.02312	0.532	-0.04103	0.4975	0.06506	0.03926	0.009872	0.7898	-0.01003	0.8104	0.01186	0.7559
11	rs11021734	11289591	C	0.05888	0.5686	0.0443	0.4566	0.0407	0.1647	-0.009143	0.9003	0.05447	0.1403	0.04404	0.6979	0.01425	0.7238	-0.02422	0.7133	0.05738	0.09555	-2.994e-05	0.9994	0.0109	0.8109	-0.05306	0.2017
11	rs11021735	11289919	C	0.1702	0.07369	0.05135	0.35	0.02685	0.3213	0.04066	0.5463	0.08376	0.01382	0.02313	0.8253	0.03039	0.4142	-0.02957	0.6271	0.07291	0.02161	0.0125	0.7374	-0.001929	0.9635	0.01243	0.7461
11	rs11021736	11290058	C	0.1816	0.03557	-0.007353	0.8829	0.006974	0.7768	-0.01605	0.7932	0.06629	0.03213	0.022	0.8172	0.01206	0.7215	-0.03486	0.5284	0.05264	0.06822	-0.01599	0.6366	-0.05177	0.1752	0.00238	0.9456
11	rs4910291	11290071	G	-0.004862	0.9577	0.09973	0.0584	0.02042	0.4323	-0.05854	0.3658	-0.08139	0.01277	0.03511	0.7273	0.07795	0.02884	0.1142	0.05039	0.00915	0.7649	0.04229	0.2372	0.08043	0.04612	0.04002	0.2778
11	rs10831565	11290164	T	0.1702	0.04934	-0.009045	0.8565	0.005291	0.83	-0.02765	0.6522	0.06728	0.02994	0.01896	0.8424	0.007961	0.8143	-0.03858	0.4861	0.05148	0.07513	-0.02101	0.5355	-0.05402	0.1579	0.004078	0.9071
11	rs11021738	11293323	G	0.0391	0.7151	-0.01391	0.8217	0.0245	0.4205	-0.000442	0.9953	0.06201	0.1055	0.06351	0.5894	0.01421	0.7341	-0.03949	0.5636	0.04335	0.2251	0.0005689	0.9892	-0.03186	0.5003	-0.05685	0.1871
11	rs11021740	11293610	A	0.04093	0.7003	-0.008107	0.8948	0.01395	0.644	0.006914	0.9267	0.05734	0.1316	0.06714	0.5655	0.0123	0.7671	-0.03963	0.5593	0.04318	0.2235	-0.0008358	0.984	-0.03591	0.444	-0.04731	0.269
11	rs11021741	11293666	A	0.0171	0.875	-0.002652	0.9662	0.01478	0.632	0.005127	0.9468	0.06488	0.09502	0.0763	0.5229	0.009757	0.8182	0.02083	0.764	0.04466	0.2181	-0.007494	0.86	-0.0135	0.7784	-0.04888	0.2638
11	rs7129042	11301864	C	0.02054	0.8143	0.1237	0.01378	0.02051	0.4087	0.01897	0.759	-0.06951	0.02603	-0.02974	0.757	0.08521	0.01224	0.08121	0.1454	-0.01001	0.7318	0.04257	0.2125	0.08649	0.02458	0.04414	0.2098
11	rs11021751	11302868	A	0.01333	0.9148	-0.0824	0.2509	-0.05558	0.1157	-0.114	0.1952	-0.0154	0.7301	0.06537	0.633	-0.0496	0.3076	-0.05461	0.4923	0.01234	0.7668	-0.06699	0.1684	-0.118	0.03137	-0.01907	0.7039
11	rs10831571	11304251	A	0.1081	0.209	-0.02657	0.5924	-0.001993	0.935	-0.03857	0.5262	0.08072	0.008564	0.0635	0.502	-0.006593	0.8445	-0.07166	0.1919	0.04648	0.1054	-0.002037	0.9517	-0.07921	0.0366	-0.01131	0.7444
11	rs11603676	11304782	G	0.05003	0.6419	-0.02455	0.6922	0.04294	0.1594	0.00421	0.9559	0.07278	0.05835	0.1261	0.2859	0.02856	0.4965	0.01042	0.8794	0.03737	0.298	0.02713	0.5186	0.003523	0.9408	-0.05665	0.1906
11	rs16909323	11306199	A	0.01067	0.9316	-0.09694	0.1755	-0.06146	0.081	-0.09976	0.2558	-0.02299	0.6054	0.05152	0.7059	-0.06064	0.211	-0.07812	0.3245	0.001534	0.9705	-0.06412	0.1862	-0.1179	0.03104	-0.008792	0.8606
11	rs17348760	11307911	C	-0.03106	0.7715	-0.001476	0.9809	0.03605	0.2347	0.022	0.7709	0.07756	0.04227	0.07107	0.5451	0.01037	0.8039	0.003714	0.9566	0.04338	0.2239	0.02247	0.5906	0.001004	0.983	-0.07102	0.09852
11	rs17348788	11308084	A	-0.05032	0.6315	-0.004466	0.9411	0.03436	0.2485	0.00943	0.8988	0.06912	0.06529	0.07223	0.5309	0.02033	0.6197	0.01977	0.7679	0.03891	0.2665	0.02555	0.5331	-0.002665	0.9541	-0.05517	0.1913
11	rs11021754	11309144	C	-0.07638	0.8253	-0.3958	0.04671	0.06908	0.482	-0.029	0.9057	-0.03668	0.7673	0.249	0.5126	-0.2448	0.06946	-0.06787	0.7587	-0.2012	0.08107	0.0308	0.8198	0.04133	0.7867	0.0788	0.5718
11	rs12363675	11311219	C	0.07657	0.4031	0.06123	0.2459	-0.0347	0.1818	-0.08585	0.1845	-0.07206	0.0276	-0.08823	0.3806	0.04622	0.1958	0.07938	0.1742	0.02876	0.347	-0.0002895	0.9935	0.02221	0.5826	0.03999	0.2781
11	rs12417080	11311488	A	0.3706	0.02822	0.1148	0.2393	-0.05185	0.2808	0.07969	0.5057	0.105	0.08299	0.01168	0.95	0.05288	0.4239	-0.02113	0.8451	0.06267	0.2676	-0.02643	0.6898	-0.04903	0.5119	0.07933	0.2446
11	rs16909341	11311506	A	0.0196	0.8741	-0.09331	0.19	-0.05054	0.1495	-0.08596	0.3251	-0.02535	0.5669	0.05953	0.6612	-0.04943	0.3056	-0.06292	0.4252	0.00654	0.8741	-0.07049	0.144	-0.1078	0.04758	-0.00319	0.9489
11	rs4910295	11311743	A	0.05883	0.5212	0.05614	0.288	-0.0342	0.1887	-0.09722	0.1332	-0.07864	0.01627	-0.1009	0.3166	0.04753	0.184	0.07631	0.192	0.02697	0.3784	-0.003523	0.9217	0.01458	0.7186	0.03432	0.3527
11	rs11021758	11312500	T	0.111	0.29	0.1438	0.01706	-0.007506	0.8011	-0.03803	0.6082	-0.07392	0.04865	-0.1558	0.1761	0.1052	0.00996	0.1684	0.01161	0.04906	0.161	0.05581	0.1731	0.1051	0.02281	0.06029	0.1533
11	rs11021759	11312689	G	0.1082	0.2977	0.1387	0.02018	-0.004784	0.8712	-0.04915	0.5034	-0.0719	0.05285	-0.1532	0.1793	0.1016	0.01191	0.1686	0.01074	0.04386	0.2059	0.05607	0.1669	0.1033	0.02387	0.06247	0.1351
11	rs17349249	11312837	C	0.02202	0.8438	0.01076	0.8673	0.0316	0.3191	0.0322	0.6836	0.07766	0.05183	0.1297	0.2907	0.01528	0.7263	-0.01803	0.8005	0.02657	0.4765	0.03722	0.394	-0.007089	0.8857	-0.03718	0.4087
11	rs11021760	11312957	A	0.3837	0.01869	0.08893	0.3458	-0.004514	0.9227	0.06669	0.5644	0.1222	0.03666	-0.06626	0.7127	0.03834	0.5486	-0.05054	0.6287	0.04856	0.3743	0.009062	0.8874	-0.002683	0.9704	0.06368	0.334
11	rs11602891	11315903	A	-0.008033	0.9429	0.03732	0.5636	0.066	0.03763	0.0001755	0.9982	0.09894	0.01336	0.1261	0.3058	0.01295	0.7673	0.03148	0.66	0.02134	0.5686	0.05863	0.1803	0.03291	0.5058	-0.05374	0.2335
11	rs10831575	11316049	C	-0.03046	0.729	0.08871	0.07946	0.01448	0.5618	-0.02261	0.716	-0.0773	0.01372	-0.04516	0.6401	0.05682	0.09732	0.05535	0.3238	0.001181	0.9679	0.03609	0.2932	0.09759	0.01155	0.03717	0.2935
11	rs4910296	11316382	G	0.1034	0.235	-0.007802	0.8766	0.001971	0.9365	0.01728	0.779	0.07959	0.01045	0.1321	0.1674	-0.002763	0.9353	0.01257	0.8212	0.03236	0.2658	-0.005982	0.8606	-0.05782	0.1322	-0.01084	0.7574
11	rs7109994	11317059	C	-0.1364	0.4932	-0.01488	0.8969	0.02057	0.716	-0.2495	0.07573	-0.01765	0.8045	0.0119	0.9567	-0.08206	0.291	-0.06296	0.6204	-0.1999	0.002496	0.01148	0.8828	0.0595	0.4983	-0.04666	0.5607
11	rs11021763	11317353	A	0.2873	0.02771	-0.04765	0.5276	0.009572	0.7968	-0.01047	0.9099	-0.03377	0.4712	-0.1482	0.3025	-0.02078	0.6842	-0.1414	0.09001	-0.003843	0.9299	0.02313	0.6511	0.02356	0.6833	0.007079	0.8932
11	rs4334005	11317490	C	0.02134	0.8164	-0.1242	0.01868	-0.01521	0.5601	-0.01536	0.8131	-0.03671	0.2644	0.0838	0.4065	0.01612	0.6533	0.02309	0.694	0.0105	0.7323	0.01112	0.7569	-0.02093	0.6059	0.02018	0.5857
11	rs11021765	11318289	C	-0.1218	0.1674	0.09997	0.04897	-0.01688	0.5007	-0.00978	0.8755	-0.008514	0.7878	-0.0006604	0.9946	0.0004689	0.9891	0.02492	0.6585	-0.00934	0.7514	-0.03815	0.2686	-0.001319	0.973	0.007386	0.8355
11	rs4567449	11318399	A	-0.0457	0.6189	-0.1007	0.05656	-0.01227	0.6382	-0.06271	0.334	-0.0217	0.5094	0.1582	0.1165	0.02324	0.5169	0.08287	0.1572	0.05137	0.09351	0.005652	0.8749	-0.006782	0.8672	0.004662	0.8998
11	rs11601477	11318463	C	-0.007706	0.9364	-0.1159	0.03683	-0.03854	0.1595	-0.05532	0.4176	-0.04574	0.1856	0.1152	0.2776	-0.02282	0.545	0.0538	0.3827	0.04178	0.1947	-0.02346	0.5341	-0.00868	0.8386	0.04605	0.2361
11	rs4304766	11318583	G	0.03576	0.7094	-0.07875	0.1539	-0.003712	0.8916	-0.0775	0.2528	-0.0397	0.2476	0.07305	0.4883	0.03035	0.4176	0.04203	0.4925	0.03204	0.317	0.02562	0.4943	0.02343	0.5799	0.03628	0.3476
11	rs4075679	11318921	A	-0.01944	0.8222	-0.07859	0.1144	-0.0007006	0.9772	-0.0416	0.4962	-0.003356	0.9137	0.1268	0.1816	0.04621	0.1707	0.06468	0.241	0.0503	0.08102	0.01714	0.6121	-0.0009732	0.9797	-0.00567	0.8707
11	rs4075678	11318964	G	-0.1253	0.1538	0.09885	0.05056	-0.01945	0.4357	-0.00507	0.935	-0.008719	0.7819	-0.0006541	0.9946	0.00906	0.7918	0.02979	0.5956	-0.00919	0.7543	-0.04164	0.2251	-0.01419	0.7145	-0.003028	0.9319
11	rs4075677	11319029	A	0.2304	0.1158	0.01455	0.8634	0.05436	0.1916	-0.08372	0.4194	0.01485	0.7775	-0.01506	0.9256	-0.03438	0.5484	-0.142	0.1291	-0.07072	0.1484	0.02688	0.6392	-0.01917	0.7672	-0.01041	0.8602
11	rs4910299	11319368	A	0.1475	0.1846	-0.02918	0.6493	0.002955	0.9255	0.09652	0.2195	0.02109	0.5967	-0.1435	0.2404	-0.05238	0.2277	-0.06851	0.3347	-0.01148	0.7575	0.02982	0.4929	0.04807	0.3275	0.005221	0.9073
11	rs4430499	11323281	A	0.1462	0.1885	-0.03014	0.6385	0.001588	0.9599	0.08423	0.2841	0.02463	0.5366	-0.1165	0.3406	-0.05425	0.2115	-0.07612	0.2837	-0.003296	0.9293	0.0297	0.4946	0.04664	0.3421	0.005623	0.9002
11	rs7129986	11326754	C	0.08886	0.3286	-0.03488	0.5061	0.0008805	0.9728	-0.06797	0.2904	-0.05167	0.1124	0.01857	0.8526	0.05734	0.106	0.00301	0.9587	-0.02683	0.3771	0.008831	0.8039	0.01273	0.7513	0.06174	0.09153
11	rs4417261	11327571	C	0.08939	0.3247	-0.02691	0.6071	0.01161	0.6524	-0.05234	0.4147	-0.04788	0.1404	0.01451	0.8844	0.05449	0.1238	0.01057	0.8554	-0.02779	0.3591	0.01595	0.653	0.02101	0.6001	0.06788	0.06288
11	rs10741542	11332507	C	0.08823	0.3001	-0.03045	0.5351	-0.01095	0.6509	0.04463	0.4585	-0.006775	0.8243	-0.03478	0.7102	-0.06439	0.05235	-0.05608	0.3022	-0.004993	0.8607	0.002102	0.9497	-0.03963	0.2916	0.008678	0.8003
11	rs4909985	11333188	C	-0.04091	0.6567	-0.03014	0.5699	-0.01476	0.5722	0.06333	0.33	-0.0009607	0.9767	0.05097	0.6142	-0.06642	0.06397	-0.008306	0.8876	8.163e-05	0.9979	0.0002469	0.9945	-0.03838	0.3444	0.03128	0.3985
11	rs11021792	11335716	G	0.2032	0.1145	-0.06446	0.3855	-0.0298	0.4156	0.01605	0.8602	-0.007853	0.865	-0.1585	0.2629	-0.03252	0.5182	-0.1121	0.1727	-0.02997	0.4862	-0.01165	0.8171	-0.01065	0.8516	-0.01707	0.7424
11	rs4910316	11335778	C	-0.06065	0.5931	-0.1034	0.1134	-0.003045	0.9247	0.005613	0.9442	-0.0318	0.4339	-0.08984	0.4712	-0.08164	0.06487	-0.01457	0.8406	0.00596	0.8751	0.01009	0.82	-0.02644	0.5975	-0.03168	0.4882
11	rs11021795	11336127	C	-0.04488	0.6545	-0.01555	0.7879	-0.002072	0.942	0.06037	0.3942	-0.003163	0.9298	0.1104	0.3161	-0.02792	0.4756	0.09717	0.1285	0.03597	0.2824	0.01417	0.7177	-0.03025	0.4941	-0.009887	0.8066
11	rs16909410	11337002	G	0.2173	0.1859	-0.1103	0.2441	-0.06685	0.1518	0.006869	0.9529	0.0172	0.7703	-0.1544	0.3926	-0.1103	0.08531	-0.06018	0.5665	-0.04524	0.41	-0.1049	0.102	-0.1038	0.1522	-0.1082	0.102
11	rs12421854	11337567	C	0.1102	0.2606	0.05719	0.3111	-0.02108	0.4486	0.08466	0.2213	0.02588	0.4607	0.1147	0.2866	-0.06624	0.08288	0.01262	0.8402	-0.01933	0.5548	-0.01889	0.6218	-0.01308	0.7622	-0.01619	0.6817
11	rs6484804	11337945	T	-0.04754	0.5947	-0.002704	0.9581	-0.01211	0.6332	-0.04481	0.4778	-0.0118	0.7123	0.03772	0.7008	-0.07002	0.04416	-0.02419	0.6714	-0.05045	0.09027	-0.01161	0.7395	-0.001955	0.9605	-0.05059	0.1593
11	rs6484805	11337963	A	0.0815	0.397	-0.08485	0.1257	-0.01973	0.4703	0.0218	0.7487	-0.01193	0.7292	-0.05727	0.5881	-0.02088	0.5785	-0.06796	0.2684	-0.008845	0.7832	-0.005095	0.8923	-0.06048	0.154	-0.004253	0.9127
11	rs7930504	11338117	G	-0.03108	0.7186	0.02351	0.6363	0.02886	0.2382	0.06344	0.2978	-0.008618	0.7803	0.1281	0.1761	-0.03232	0.337	-0.01908	0.729	0.03017	0.2946	0.06641	0.04824	0.02405	0.5274	0.02156	0.5347
11	rs2403512	11338178	G	-0.07293	0.5255	-0.03178	0.6313	0.02071	0.5254	-0.09413	0.2461	-0.03311	0.4209	-0.02455	0.8458	-0.05538	0.2166	-0.04695	0.522	-0.0003343	0.993	0.0378	0.3997	0.01721	0.7343	-0.02211	0.6327
11	rs17435455	11338190	T	0.03272	0.82	0.1397	0.09118	-0.05813	0.154	0.03877	0.7029	-0.026	0.6136	0.2514	0.111	0.04714	0.4009	0.06196	0.4995	-0.006949	0.8849	0.01041	0.853	0.05908	0.3515	-0.003927	0.9459
11	rs2403514	11338267	C	-0.0009014	0.992	0.04414	0.3944	0.017	0.5056	0.1225	0.05346	0.01232	0.7022	0.1496	0.1295	-0.00476	0.8922	-0.005659	0.9215	0.0295	0.3257	0.04935	0.1598	0.01111	0.7795	0.02954	0.4146
11	rs10741544	11341813	C	0.04026	0.6797	-0.1006	0.07289	-0.01152	0.6773	0.03315	0.6305	-0.01611	0.6446	-0.06608	0.5373	-0.02998	0.4308	-0.08374	0.178	-0.006415	0.8438	-0.01255	0.742	-0.0295	0.4929	0.01075	0.7843
11	rs12421459	11343907	G	0.05128	0.6557	0.08513	0.1986	-0.03527	0.2798	0.1713	0.03459	0.01763	0.6686	0.2209	0.07993	-0.05773	0.1981	0.01066	0.8846	0.003107	0.9355	0.02948	0.5118	-0.0209	0.6805	0.0183	0.6927
11	rs745181	11348828	A	0.02674	0.7698	0.002843	0.957	-0.0001785	0.9945	0.1468	0.02263	0.01409	0.6668	0.149	0.1373	-0.04144	0.2451	0.003883	0.947	0.0502	0.09944	0.02227	0.5328	-0.004192	0.9172	0.05108	0.1648
11	rs4910320	11349687	A	0.0568	0.5475	-0.09484	0.0809	0.0359	0.1802	-0.05633	0.3986	0.01128	0.7387	-0.06151	0.5533	-0.07069	0.05467	-0.1214	0.0435	-0.0001321	0.9967	0.05102	0.1663	-0.01463	0.7255	0.05599	0.1405
11	rs10831587	11350331	T	-0.0221	0.7963	0.008886	0.8571	-0.01591	0.5127	-0.02835	0.6395	0.00927	0.7624	-0.05729	0.5425	0.04534	0.1745	0.05249	0.3367	-0.0197	0.4907	-0.0491	0.1417	0.01099	0.7712	-0.0009623	0.9777
11	rs34376390	11350393	G	0.08468	0.3732	0.07887	0.1499	-0.01966	0.4668	0.01312	0.8453	-0.001322	0.9691	0.2093	0.04476	-0.01865	0.6156	0.03752	0.5367	0.02298	0.4693	0.03768	0.3105	-0.005188	0.9017	-0.01329	0.7287
11	rs10500745	11353300	A	0.04594	0.6074	0.01953	0.7048	0.006297	0.8041	-0.008983	0.887	-0.02015	0.529	0.08362	0.3945	0.004594	0.8953	-0.02061	0.7181	0.01915	0.5212	0.05516	0.1138	0.05166	0.19	0.008305	0.8176
11	rs901553	11354346	T	0.1336	0.1171	0.08366	0.08849	-0.01355	0.5762	0.05063	0.4012	0.02741	0.3697	0.1844	0.04866	0.02894	0.385	0.09051	0.09614	0.04964	0.08102	0.01731	0.6037	-0.005853	0.8765	0.006594	0.8479
11	rs901555	11355344	A	-0.09599	0.4594	0.00412	0.9561	0.06544	0.07514	0.05952	0.5163	0.004311	0.9261	0.09183	0.5194	0.02591	0.609	0.1129	0.1723	0.01004	0.8168	0.03395	0.503	0.0273	0.6336	-0.02533	0.6279
11	rs10430875	11356753	G	-0.02533	0.7974	-0.054	0.3422	0.01402	0.6168	-0.039	0.5761	-0.0295	0.4037	0.02673	0.8053	-0.01636	0.6711	-0.08068	0.1999	0.03645	0.2683	-0.005875	0.8789	-0.04743	0.2758	-0.005831	0.8834
11	rs1023983	11358017	T	-0.1218	0.4882	-0.0842	0.4057	0.1348	0.00667	0.02641	0.8317	-0.03104	0.6219	-0.2335	0.2263	0.04854	0.4792	0.0267	0.8119	-0.04059	0.489	0.08946	0.1923	0.1253	0.1057	-0.03825	0.5889
11	rs4909989	11359886	C	-0.08661	0.438	-0.06122	0.3415	0.004732	0.8814	0.05778	0.4642	-0.01264	0.752	0.0845	0.4911	-0.03064	0.4823	0.08565	0.2294	0.002134	0.9544	0.01006	0.8177	-0.01042	0.8326	-0.01145	0.7991
11	rs12225810	11360588	T	0.01856	0.9214	0.1774	0.1012	0.006827	0.8983	-0.04196	0.7523	-0.00177	0.979	0.2784	0.1774	0.0212	0.7728	0.002648	0.9824	0.07625	0.2243	-0.08355	0.2552	-0.001946	0.9813	-0.1143	0.1306
11	rs11021810	11360796	G	0.1124	0.3111	0.02212	0.7297	-0.001032	0.9739	0.01769	0.8217	-0.05711	0.1505	-0.03487	0.7751	0.06618	0.1264	-0.07686	0.278	-0.007064	0.8489	0.02077	0.6322	0.07476	0.1266	0.02354	0.5986
11	rs4910323	11361034	A	0.01866	0.8227	-0.01792	0.709	-0.02603	0.2708	-0.05574	0.3435	0.01771	0.5527	-0.05591	0.5413	0.006854	0.8331	0.01775	0.7385	0.01018	0.7143	-0.03705	0.2547	-0.02502	0.496	0.01855	0.5803
11	rs12223458	11361458	C	0.03969	0.7667	-0.049	0.5251	0.02626	0.4893	0.04552	0.6302	0.1025	0.03197	0.1528	0.2982	-0.04356	0.4041	0.09169	0.2827	0.02547	0.5685	0.03248	0.5343	-0.06108	0.3005	-0.008617	0.8729
11	rs11021811	11363261	T	-0.06104	0.6471	0.05492	0.4747	-0.0383	0.3114	0.01995	0.8323	-0.0001486	0.9975	0.02805	0.8482	-0.02525	0.6276	-0.07291	0.3915	-0.04632	0.2979	-0.1292	0.01277	-0.04199	0.4753	-0.002112	0.9686
11	rs7120774	11364026	G	-0.09604	0.3144	-0.09595	0.08081	0.02031	0.4538	-0.0846	0.2098	0.02056	0.5478	-0.06248	0.5516	-0.04605	0.2165	-0.0958	0.1156	0.04418	0.1655	-0.02335	0.5315	-0.06582	0.1178	-0.03274	0.3946
11	rs1352239	11365900	G	0.07814	0.3528	-0.0608	0.2095	-0.02047	0.3915	0.00449	0.9398	0.05537	0.06557	0.1624	0.07845	-0.01365	0.6777	-0.03752	0.4847	0.01402	0.6178	-0.007736	0.814	-0.04792	0.1964	0.02066	0.542
11	rs7937451	11365991	G	0.06087	0.8222	-0.1804	0.2475	0.08613	0.2625	-0.3249	0.08917	0.1579	0.103	0.0001405	0.9996	-0.08548	0.4188	-0.2212	0.2005	-0.1552	0.08557	-0.0174	0.8695	-0.09751	0.4145	0.03283	0.7635
11	rs7937941	11366330	G	-0.162	0.5694	-0.2676	0.1025	0.06864	0.3959	-0.1773	0.3781	-0.01575	0.8773	-0.4093	0.1904	0.03871	0.7278	-0.2534	0.1629	-0.3256	0.0005597	-0.0428	0.7006	0.07372	0.5574	-0.2328	0.04185
11	rs10831593	11367556	G	-0.7047	0.09567	-0.01481	0.9516	0.03401	0.7774	0.1764	0.5557	0.2346	0.1214	0.1473	0.7518	-0.3025	0.06688	-0.5048	0.06141	-0.1228	0.3852	0.003915	0.9811	0.3113	0.09536	-0.07936	0.6418
11	rs4910325	11368527	G	-0.1315	0.4242	-0.03098	0.7441	0.03008	0.5199	0.1629	0.1611	-0.01878	0.7501	0.3589	0.04672	0.02566	0.6897	0.1186	0.2587	0.004161	0.9397	0.06583	0.3059	0.1139	0.1163	0.09835	0.1375
11	rs2071461	11373960	G	-0.009537	0.9187	-0.06637	0.2173	0.004272	0.8721	-0.1089	0.09863	0.04616	0.1672	0.1002	0.3286	-0.04435	0.2236	-0.04399	0.4606	0.01095	0.7256	0.00825	0.8212	-0.1046	0.01084	-0.03252	0.3872
11	rs2896586	11374016	T	-0.07238	0.8729	-0.07912	0.7615	0.08071	0.5297	0.1238	0.6987	0.1846	0.2541	-0.1808	0.716	-0.01564	0.9294	-0.5436	0.05919	-0.2243	0.1371	0.008337	0.9624	0.004692	0.9812	-0.2361	0.1945
11	rs2071460	11374269	A	-0.004831	0.9536	-0.02957	0.5365	-0.01618	0.4924	-0.0338	0.5645	-0.01039	0.7269	-0.2096	0.02112	-0.03169	0.3279	-0.0753	0.1549	0.01556	0.5745	-0.009958	0.7589	0.002649	0.9424	-0.00987	0.7678
11	rs2896585	11374283	A	-0.07238	0.8729	-0.07912	0.7615	0.08071	0.5297	0.1238	0.6987	0.1846	0.2541	-0.1808	0.716	-0.01564	0.9294	-0.5436	0.05919	-0.2243	0.1371	0.008337	0.9624	0.004692	0.9812	-0.2361	0.1945
11	rs2129523	11374929	T	-0.1761	0.6431	-0.0009133	0.9967	0.05145	0.6334	0.08944	0.7391	0.2025	0.1361	-0.3867	0.354	-0.05675	0.702	-0.2909	0.23	-0.1907	0.1324	0.0293	0.8435	0.0839	0.6168	-0.1792	0.2412
11	rs10831601	11377826	G	0.1198	0.299	-0.02716	0.6831	-0.0201	0.5397	0.01122	0.8906	-0.02265	0.5838	0.01553	0.9025	-0.03191	0.4788	-0.08218	0.2644	0.005157	0.8936	-0.04285	0.3419	0.03535	0.4875	0.09262	0.04579
11	rs6484839	11378655	T	-0.02563	0.7623	0.02483	0.6112	0.02655	0.2696	0.02809	0.6391	-0.005458	0.8573	-0.0999	0.283	0.0669	0.04264	0.02365	0.662	-0.005291	0.8517	0.03411	0.3026	0.06036	0.1059	-0.001869	0.9563
11	rs4910326	11386188	T	-0.03217	0.7133	-0.02717	0.5902	0.001917	0.9385	-0.1114	0.07135	0.006331	0.84	-0.1639	0.08783	0.04098	0.2302	-0.03784	0.4982	-0.01256	0.6675	0.02514	0.4622	0.01919	0.6193	-0.04752	0.1772
11	rs1843784	11386594	C	-0.02672	0.7685	-0.005157	0.9215	0.00699	0.7862	-0.09073	0.1567	0.01223	0.7067	-0.1555	0.1183	0.03682	0.2984	-0.03173	0.5838	-0.01823	0.5473	0.02963	0.4032	0.03497	0.3823	-0.0412	0.2593
11	rs12794600	11387713	T	-0.03467	0.6938	-0.02766	0.5858	0.005352	0.8305	-0.1047	0.09191	0.004992	0.8742	-0.1769	0.06695	0.04481	0.192	-0.03907	0.487	-0.009778	0.7395	0.02817	0.4128	0.01913	0.6224	-0.04201	0.2359
11	rs17436486	11387855	A	-0.03467	0.6938	-0.02766	0.5858	0.005352	0.8305	-0.1047	0.09191	0.004992	0.8742	-0.1769	0.06695	0.04481	0.192	-0.03907	0.487	-0.009778	0.7395	0.02817	0.4128	0.01913	0.6224	-0.04201	0.2359
11	rs16909529	11388125	C	-0.02717	0.758	-0.02628	0.605	0.001948	0.938	-0.1012	0.1038	-0.003118	0.9213	-0.1719	0.07542	0.04418	0.1988	-0.03824	0.4968	-0.01216	0.6795	0.03201	0.3525	0.02584	0.5064	-0.04563	0.1983
11	rs16909532	11388500	T	-0.3061	0.444	-0.1146	0.619	-0.005097	0.9642	-0.2114	0.4546	-0.08466	0.5544	-0.1038	0.8134	0.07993	0.6087	0.02544	0.9207	-0.1263	0.3443	0.05023	0.7479	0.2062	0.2424	-0.0761	0.6366
11	rs1487128	11388890	C	0.05014	0.5731	0.02785	0.5871	-0.0186	0.4615	0.01243	0.8434	-0.03876	0.2235	0.004471	0.9635	-0.0104	0.7647	-0.01002	0.8601	-0.0234	0.4309	-0.02766	0.4263	0.0368	0.3485	0.05125	0.1522
11	rs10831605	11389443	A	-0.05584	0.6051	-0.09014	0.1471	-0.02008	0.5126	0.00487	0.9491	0.0247	0.523	0.1954	0.09915	-0.1109	0.008243	-0.00664	0.9233	0.05457	0.1297	-0.03515	0.4048	-0.1229	0.009602	-0.05084	0.2421
11	rs7131111	11389582	A	-0.1331	0.5717	-0.2245	0.09747	-0.08687	0.1932	-0.06438	0.6988	-0.08926	0.2894	-0.3556	0.1686	-0.06906	0.4523	0.006318	0.9665	0.03714	0.6365	-0.02743	0.7655	-0.00329	0.9747	0.06766	0.4753
11	rs10831606	11395762	A	0.1053	0.2288	-0.02333	0.6438	-0.01019	0.6818	-0.05934	0.3373	0.001997	0.9492	-0.1413	0.1413	0.02897	0.3965	-0.0805	0.1492	0.005273	0.8569	-0.03536	0.301	0.01538	0.6904	0.031	0.379
11	rs11021824	11395983	A	0.003181	0.9711	0.02598	0.6072	-0.02266	0.3625	-0.03748	0.5453	-0.03501	0.2646	-0.1081	0.2618	0.05842	0.08736	0.01895	0.735	-0.0416	0.155	0.01837	0.5919	0.03131	0.4184	-0.05364	0.1283
11	rs11827640	11396241	A	-0.1373	0.1486	0.02708	0.6216	-0.009732	0.7188	0.1726	0.009968	-0.03005	0.3778	0.1513	0.1474	0.001915	0.9589	0.0972	0.1091	-0.02193	0.4901	0.00512	0.8905	0.03651	0.3844	0.03859	0.3138
11	rs10444245	11398698	A	-0.05321	0.6436	-0.06326	0.3397	-0.03436	0.2924	-0.04657	0.5666	0.004949	0.9044	0.05561	0.6599	-0.09449	0.03483	-0.111	0.13	0.01119	0.7707	-0.04957	0.2697	-0.06889	0.1741	0.06495	0.1603
11	rs12290003	11398725	T	0.1059	0.6717	-0.08819	0.5404	-0.1048	0.1392	0.01202	0.9457	-0.1052	0.2393	-0.361	0.1882	0.07192	0.461	-0.1151	0.4705	-0.01716	0.8371	-0.1755	0.07175	-0.06918	0.5305	-0.008169	0.9353
11	rs2403511	11399283	C	0.04265	0.6988	-0.08301	0.1909	-0.09077	0.003544	-0.03425	0.6602	0.002876	0.9419	-0.04367	0.7184	-0.07596	0.07695	-0.1659	0.01798	0.03655	0.3204	-0.0771	0.07284	-0.08814	0.06939	0.07949	0.07276
11	rs4910328	11400518	T	-0.01454	0.8705	0.02992	0.5606	-0.01722	0.4966	-0.021	0.7391	-0.02721	0.3943	-0.08766	0.371	0.05625	0.1057	0.04438	0.4357	-0.02348	0.4303	0.02592	0.4571	0.01839	0.6403	-0.05374	0.1342
11	rs10831607	11401119	A	-0.05647	0.5226	-0.04394	0.388	-0.03673	0.1426	0.01167	0.8518	-0.01105	0.7269	0.05247	0.5888	-0.05758	0.09451	-0.07137	0.2053	0.01944	0.5099	-0.04262	0.2166	-0.03165	0.4167	0.0753	0.03381
11	rs4453231	11403077	T	-0.0111	0.9009	0.03274	0.5238	-0.01673	0.5084	-0.01777	0.7779	-0.03112	0.3293	-0.08743	0.3717	0.05706	0.1004	0.04397	0.4395	-0.02089	0.4825	0.02595	0.456	0.01804	0.6464	-0.04889	0.1727
11	rs1466610	11407649	C	-0.3722	0.0009824	0.008417	0.8978	0.05366	0.09597	0.03624	0.652	0.01904	0.6401	0.2641	0.03406	-0.09304	0.03561	-0.04091	0.573	-0.02486	0.5126	0.01787	0.6876	-0.06243	0.213	0.02402	0.5999
11	rs4910331	11412180	C	-0.1361	0.09262	-0.02092	0.6545	0.005051	0.8264	-0.02784	0.6271	-0.03318	0.2528	-0.07371	0.4079	0.0202	0.5234	-0.004995	0.9231	-0.03235	0.2317	0.006789	0.8304	-0.004236	0.9058	-0.03138	0.3364
11	rs4910332	11413536	C	0.1446	0.3156	0.0249	0.7645	-0.07908	0.05287	-0.03523	0.7296	-0.05367	0.2984	-0.09292	0.5575	-0.01339	0.812	-0.08643	0.3475	-0.01366	0.7766	-0.009904	0.8605	0.02084	0.7433	0.1911	0.0009187
11	rs4910333	11414338	G	0.1416	0.3236	0.02871	0.7286	-0.07384	0.06951	-0.03481	0.7316	-0.05142	0.317	-0.1043	0.5082	-0.01104	0.8438	-0.07806	0.3941	-0.01715	0.7205	-0.007756	0.89	0.03364	0.5954	0.1858	0.001216
11	rs12418191	11416073	T	0.03884	0.6938	0.09816	0.08377	0.07778	0.005268	0.02272	0.7446	0.05476	0.1206	-0.0595	0.5831	0.02237	0.5613	0.04898	0.4367	0.02384	0.4692	0.07007	0.06858	0.09058	0.03696	0.007833	0.8437
11	rs11021829	11416217	C	0.112	0.5074	-0.07898	0.4172	-0.09401	0.04947	0.06459	0.5885	-0.03089	0.6096	0.04805	0.7957	-0.1114	0.09056	-0.2906	0.006781	0.02546	0.6517	-0.1923	0.003402	-0.192	0.009698	0.0384	0.5724
11	rs4910336	11417894	C	-0.104	0.2312	-0.01845	0.7128	-0.01278	0.6046	0.01915	0.7553	0.001346	0.9655	0.02279	0.8114	-0.05965	0.07824	-0.08775	0.1133	0.01196	0.6804	-0.04793	0.1577	-0.04524	0.2379	0.06508	0.06247
11	rs4910337	11417940	A	-0.1189	0.3361	-0.03998	0.5748	-0.0555	0.1134	0.02509	0.774	-0.01113	0.8016	0.1522	0.2622	-0.1019	0.0342	-0.1488	0.05883	0.04428	0.2832	-0.1102	0.02208	-0.1345	0.01336	0.02654	0.594
11	rs12574825	11419394	C	-0.1756	0.174	0.04842	0.5159	0.05547	0.1304	0.04775	0.6014	0.0611	0.1867	-0.1051	0.4594	0.01591	0.7526	0.03746	0.6501	0.03873	0.3696	0.02161	0.6689	0.03226	0.5718	-0.00211	0.9677
11	rs4909995	11421679	T	0.1753	0.05898	0.03709	0.489	0.01361	0.6063	-0.01133	0.8632	-0.04032	0.2258	-0.0966	0.3444	-0.009501	0.7936	-0.03345	0.5732	-0.02496	0.4215	0.04475	0.2179	0.07302	0.07469	0.08016	0.03189
11	rs12421938	11422750	A	0.165	0.09595	0.0781	0.1719	0.03809	0.1762	-0.02751	0.6951	-0.02651	0.4559	-0.08195	0.4524	-0.001452	0.9701	-0.03492	0.5816	-0.03022	0.362	0.07855	0.04239	0.1144	0.008713	0.09749	0.01441
11	rs6416088	11425322	T	0.1104	0.4349	0.1068	0.1899	0.1055	0.008359	-0.03556	0.7221	-0.008289	0.87	-0.04091	0.7924	0.01342	0.8081	0.05248	0.5611	-0.03486	0.4604	0.1204	0.02891	0.1689	0.00654	0.000963	0.9865
11	rs6416089	11425506	G	-0.0732	0.387	0.01429	0.7696	-0.02007	0.4036	-0.06343	0.2888	-0.01378	0.6493	-0.06257	0.501	-0.01757	0.595	-0.06509	0.228	-0.02998	0.2885	-0.05516	0.09483	-0.05905	0.1134	0.04501	0.1863
11	rs4909996	11426198	C	0.05063	0.6053	0.03495	0.536	0.01224	0.6599	-0.08138	0.2396	-0.04633	0.1863	-0.03694	0.7315	0.0006604	0.9862	-0.08979	0.1506	-0.04288	0.1895	0.004503	0.9064	-0.00602	0.8893	-0.00448	0.9096
11	rs7935882	11427577	C	0.1324	0.2093	-0.002513	0.9671	0.03912	0.1915	-0.01181	0.8743	0.004948	0.8959	-0.05414	0.6407	-0.01235	0.7644	-0.03959	0.5569	-0.06476	0.06568	0.06265	0.1283	0.1403	0.00246	0.04969	0.2422
11	rs10765848	11427893	T	0.02038	0.8043	-0.0202	0.67	-0.01604	0.4921	0.07211	0.2143	0.0004706	0.9873	0.1642	0.06855	-0.007191	0.8228	0.0615	0.241	0.0588	0.03172	0.01287	0.6886	-0.008152	0.8222	-0.03508	0.2892
11	rs2129529	11428031	A	0.008283	0.9338	-0.03904	0.4968	-0.02462	0.3843	-0.07254	0.303	0.004931	0.8902	-0.04227	0.6996	-0.03303	0.396	-0.1155	0.06909	-0.03771	0.2569	-0.0553	0.1552	-0.07458	0.08947	0.07202	0.07228
11	rs2171344	11428085	G	-0.08407	0.3203	0.003597	0.9412	0.008594	0.7207	-0.01489	0.8035	0.01178	0.6977	-0.2475	0.007505	0.03301	0.3177	-0.01005	0.8525	0.03329	0.2385	-0.00789	0.8115	0.008048	0.8294	-0.02437	0.4746
11	rs4406819	11428106	C	-0.05301	0.6545	-0.0561	0.4111	-0.03663	0.2758	-0.1067	0.2021	-0.01032	0.8079	-0.02108	0.8714	-0.003584	0.9382	-0.1185	0.1164	-0.03525	0.3726	-0.07904	0.08713	-0.1391	0.007508	-0.003826	0.9361
11	rs11021835	11429093	G	-0.02974	0.7333	0.001483	0.9765	-0.003792	0.8784	-0.07308	0.2358	-0.002731	0.9304	-0.1453	0.1293	-0.003101	0.9275	-0.07349	0.1867	-0.0382	0.1894	-0.05662	0.09626	-0.04923	0.2007	0.05348	0.1276
11	rs11021836	11429150	C	-0.08599	0.3611	0.01901	0.7263	-0.007003	0.7935	-0.07889	0.2357	-0.0123	0.7154	-0.1274	0.2181	0.02068	0.574	-0.05028	0.4029	-0.02581	0.4118	-0.06055	0.09941	-0.06832	0.0997	0.01439	0.7044
11	rs7128890	11429376	A	-0.06264	0.4746	0.04631	0.3589	0.01025	0.6803	-0.08205	0.1847	-0.01744	0.5782	-0.1339	0.1637	0.02567	0.4529	-0.01782	0.7501	-0.0555	0.05726	-0.01537	0.6534	-0.0178	0.6452	-0.002339	0.9471
11	rs11021838	11431299	A	-0.3576	0.05893	-0.08344	0.4454	-0.06745	0.2102	0.01255	0.9254	0.07599	0.2631	0.2407	0.2479	-0.1412	0.0561	-0.1622	0.1801	-0.02479	0.6956	-0.2487	0.0007277	-0.1918	0.02153	0.02246	0.7689
11	rs7948809	11432042	A	0.02073	0.8171	0.02867	0.5788	-0.002151	0.9326	-0.05765	0.3625	-0.02273	0.4786	-0.1882	0.05542	0.01828	0.6014	-0.04523	0.4289	-0.0247	0.409	-0.0167	0.6333	-0.02879	0.4664	0.02695	0.4551
11	rs10831609	11434451	T	-0.04513	0.6153	0.0247	0.6331	0.0008186	0.9744	-0.08779	0.1662	0.004862	0.8798	-0.1452	0.1405	0.02996	0.3927	-0.07058	0.2179	-0.02703	0.3671	-0.0688	0.04938	-0.06788	0.08615	-0.03859	0.2856
11	rs7113315	11435068	G	-0.0004572	0.9969	0.05749	0.4032	0.02392	0.4802	-0.04085	0.6283	0.000527	0.9902	-0.1928	0.141	0.06857	0.1407	0.05088	0.5043	-0.02278	0.5676	-0.04443	0.3406	0.01436	0.7852	-0.01065	0.8247
11	rs6484889	11435483	A	-0.01931	0.8205	0.01383	0.778	-0.004467	0.8534	-0.07056	0.2405	0.01611	0.5971	-0.183	0.0499	0.01478	0.6565	-0.08717	0.1082	-0.0319	0.2614	-0.06345	0.05589	-0.05167	0.1685	0.006794	0.8429
11	rs1487123	11435851	T	0.04306	0.7694	0.01	0.9059	-0.02053	0.6225	-0.142	0.171	-0.05274	0.3157	-0.1276	0.4289	0.03732	0.5151	-0.07883	0.4003	-0.02488	0.6119	0.001424	0.9802	-0.125	0.05315	-0.03251	0.5825
11	rs1565029	11438041	G	-0.0589	0.5148	0.004364	0.9333	-0.008368	0.7446	-0.07043	0.2702	0.002203	0.9458	-0.1101	0.2675	0.02001	0.571	-0.06165	0.2853	-0.03002	0.3199	-0.07496	0.0334	-0.07659	0.0544	-0.01956	0.5912
11	rs17437771	11440682	T	0.1431	0.3551	0.03221	0.718	0.03118	0.4779	0.04262	0.6969	0.003847	0.9447	-0.1163	0.4938	-0.0551	0.3616	-0.09021	0.361	-0.03022	0.5586	0.02224	0.7131	0.09138	0.1804	0.1663	0.007344
11	rs2200565	11441247	C	-0.03315	0.6981	0.005604	0.9094	-0.01128	0.642	-0.05724	0.3431	0.01598	0.6015	-0.1641	0.07993	0.009255	0.7815	-0.08482	0.1194	-0.03296	0.2477	-0.06517	0.05043	-0.0424	0.2605	0.00927	0.7877
11	rs11021844	11441428	C	-0.03892	0.6499	0.009917	0.841	-0.008152	0.7377	-0.06243	0.3027	0.01502	0.6248	-0.1743	0.06373	0.01007	0.7636	-0.08178	0.1346	-0.03564	0.2127	-0.06468	0.05296	-0.04454	0.2387	0.009648	0.7799
11	rs7131235	11442097	A	-0.0625	0.4925	0.01436	0.7844	0.01549	0.5491	0.003154	0.9609	0.02085	0.5226	-0.07193	0.4722	-0.01643	0.644	-0.06004	0.3015	-0.03226	0.2885	-0.06346	0.07399	0.01427	0.7225	0.06342	0.08327
11	rs11021846	11442196	T	-0.2345	0.2115	-0.1096	0.3111	-0.08403	0.1146	0.06107	0.6455	0.09423	0.1608	0.2189	0.2885	-0.06655	0.3639	-0.2387	0.04602	-0.06081	0.3321	-0.198	0.00672	-0.1137	0.1695	0.02263	0.7648
11	rs6484897	11445303	C	-0.02926	0.7298	-0.006742	0.8902	0.005214	0.8284	-0.0506	0.3979	0.004656	0.878	-0.1189	0.2009	-0.01	0.7623	-0.09118	0.09123	-0.03267	0.2477	-0.06116	0.0641	-0.04069	0.276	0.03006	0.3781
11	rs12578026	11445760	G	-0.1063	0.358	0.04116	0.537	0.03892	0.2357	-0.05202	0.5246	-0.02868	0.4887	-0.191	0.1325	0.03875	0.3908	0.02487	0.7364	-0.01941	0.6153	-0.02513	0.5783	0.02951	0.5632	0.01416	0.7612
11	rs7927545	11446464	A	0.03842	0.7546	-0.01201	0.8654	-0.008097	0.8166	0.0138	0.8738	0.06488	0.14	0.07901	0.5585	-0.05738	0.2314	-0.1775	0.0232	-0.04417	0.2816	-0.06588	0.1697	0.003104	0.9544	0.09553	0.05307
11	rs2403520	11448210	T	-0.178	0.2708	0.02975	0.7498	0.001957	0.966	0.03921	0.7317	0.05871	0.3106	0.1814	0.3072	-0.05253	0.4055	-0.1035	0.3159	-0.02843	0.5987	-0.1283	0.04189	0.007037	0.9215	-0.01304	0.8414
11	rs12270446	11451363	A	0.0006962	0.9931	0.03215	0.4887	-0.02321	0.3101	0.09749	0.08633	-0.01228	0.6704	0.202	0.02204	0.002426	0.9385	0.1217	0.01753	0.04654	0.0831	0.03026	0.3361	0.01105	0.7559	-0.004926	0.8794
11	rs1023982	11452313	C	-0.08689	0.4485	-0.003484	0.958	0.04586	0.1585	-0.1058	0.1915	-0.01672	0.6839	-0.2777	0.02705	0.04512	0.3133	-0.03341	0.6481	-0.01173	0.7593	-0.008889	0.8428	-0.01503	0.7665	-0.06235	0.1765
11	rs4525233	11452806	A	0.005522	0.9749	0.106	0.2952	0.002457	0.9607	-0.2717	0.02826	0.02134	0.7346	-0.1304	0.4994	0.09315	0.1741	0.117	0.2969	0.06166	0.2931	-0.04375	0.524	-0.1259	0.1039	-0.01024	0.885
11	rs7946706	11456749	A	-0.1267	0.2972	-0.003889	0.9558	0.03109	0.3677	-0.03803	0.6582	0.014	0.748	0.1561	0.2424	-0.05053	0.2869	-0.08987	0.2467	-0.1149	0.004438	-0.05879	0.2156	0.01834	0.7326	0.02003	0.6826
11	rs12417062	11457107	C	0.01301	0.904	-0.01098	0.8598	0.004094	0.8936	-0.06961	0.3609	-0.0007789	0.9839	-0.2053	0.0826	-0.001781	0.9663	-0.05722	0.4057	-0.001307	0.971	-0.0689	0.1014	-0.009552	0.8409	-0.05883	0.175
11	rs4910001	11461222	G	0.0266	0.8342	-0.04647	0.5257	-0.01905	0.5976	-0.08834	0.3251	0.01573	0.7296	-0.382	0.005971	0.002534	0.9593	-0.09592	0.2367	-0.01953	0.6453	0.01042	0.8338	-0.02596	0.6434	0.09513	0.0625
11	rs4910002	11461388	C	-0.1558	0.08177	-0.0335	0.517	0.02152	0.398	-0.03391	0.5928	0.003412	0.9154	-0.05881	0.5506	-0.02159	0.5375	-0.06644	0.2456	-0.06859	0.02158	-0.08834	0.01138	-0.001508	0.9696	-0.03562	0.3239
11	rs7396111	11464163	G	-0.681	0.08809	-0.08958	0.6976	0.06535	0.565	-0.693	0.01387	-0.006167	0.9657	-0.4584	0.2966	-0.05931	0.7041	-0.09006	0.7243	-0.07586	0.57	0.05806	0.7103	-0.1267	0.4727	0.01511	0.9253
11	rs10466407	11464790	C	0.1756	0.6785	-0.02578	0.9159	-0.07112	0.5544	-0.1183	0.6928	-0.04999	0.7418	0.2897	0.5336	-0.02751	0.8679	-0.05263	0.8457	0.09341	0.509	-0.03518	0.8317	0.2195	0.24	0.1957	0.2511
11	rs12278731	11466613	C	-0.1519	0.07953	-0.07559	0.1302	0.02174	0.3774	-0.05057	0.4096	0.02157	0.4875	0.01191	0.9006	-0.07196	0.03318	-0.02839	0.6083	-0.05558	0.05456	-0.07182	0.03368	-0.00499	0.8963	-0.01833	0.6
11	rs10831613	11471293	T	-0.09302	0.3074	-0.07219	0.1691	-0.01086	0.6749	-0.02784	0.6658	0.004252	0.8964	-0.04811	0.6311	-0.04552	0.2006	0.01421	0.8071	0.008286	0.7855	-0.06947	0.05065	-0.009493	0.8135	-0.02966	0.4191
11	rs1487122	11472617	C	0.05465	0.7181	0.02752	0.7525	-0.005912	0.8906	-0.1393	0.1923	0.06926	0.2009	-0.3551	0.03222	0.03256	0.5816	-0.09636	0.3183	-0.02974	0.5562	-0.05477	0.3542	-0.1079	0.1057	-0.01255	0.8369
11	rs10831614	11473108	G	-0.1341	0.2336	0.01044	0.8723	0.03607	0.2591	-0.0327	0.6812	0.03885	0.3353	-0.1198	0.3326	0.03457	0.4317	0.07259	0.3124	-0.04795	0.2019	0.005293	0.9043	-0.01584	0.7499	0.000322	0.9943
11	rs10831615	11473445	A	-0.1328	0.2113	-0.02859	0.6409	0.002372	0.9374	-0.0789	0.2936	0.06	0.1146	-0.07113	0.5426	-0.01654	0.6904	0.04747	0.4843	-0.02771	0.4351	-0.01855	0.6552	-0.04445	0.3433	0.01793	0.6755
11	rs12221538	11477884	G	0.257	0.3797	-0.08735	0.6045	0.08757	0.2917	-0.07558	0.7148	0.07393	0.4805	0.1673	0.6028	-0.01266	0.9118	-0.09691	0.604	-0.2036	0.03674	0.04501	0.6939	0.1066	0.4089	0.02003	0.865
11	rs4910006	11478010	T	-0.1966	0.2288	-0.0156	0.8686	-0.05214	0.2612	0.002922	0.9798	0.01951	0.7391	0.357	0.04641	-0.04025	0.5284	-0.02899	0.7813	0.002982	0.9565	-0.1476	0.0205	-0.02914	0.6864	-0.07391	0.2614
11	rs4910008	11479866	T	0.1542	0.05956	0.01844	0.6966	0.007472	0.7484	0.02447	0.6731	-0.04226	0.1498	-0.001866	0.9835	-0.01312	0.6821	-0.00215	0.9673	0.05588	0.04085	0.02046	0.5232	-0.02832	0.434	0.01853	0.5749
11	rs10500744	11486502	A	-0.09196	0.4099	0.003872	0.952	-0.01165	0.7132	0.02084	0.7917	0.02799	0.4838	0.008085	0.9474	-0.03437	0.4302	0.08468	0.2343	-0.01486	0.6902	-0.01185	0.7859	-0.01609	0.7439	0.08098	0.07108
11	rs4910349	11487915	C	-0.3334	0.03071	-0.1002	0.261	-0.08719	0.04671	-0.00926	0.9325	0.133	0.01599	0.3846	0.02326	-0.1224	0.04219	0.08243	0.4039	0.02002	0.6985	-0.2009	0.0008186	-0.1436	0.03496	-0.01256	0.8403
11	rs10765854	11488717	C	-0.1034	0.3748	-0.08248	0.2191	0.02389	0.4702	0.01779	0.829	-0.01419	0.7338	-0.1754	0.1703	-0.02654	0.5596	-0.102	0.1701	-0.00921	0.8129	0.01656	0.7161	0.02243	0.6627	0.005083	0.9138
11	rs7483839	11489894	C	0.218	0.01495	0.03323	0.5214	-0.01389	0.5864	0.09467	0.1358	-0.02239	0.4867	0.09364	0.343	0.01743	0.6195	-0.04662	0.4165	-0.0221	0.4616	0.01086	0.7574	-0.004926	0.9012	-0.05309	0.1421
11	rs11021865	11490764	C	0.03581	0.8019	-0.03769	0.6468	0.02965	0.4643	0.07221	0.474	-0.05079	0.3201	-0.2043	0.1922	0.03933	0.4802	-0.004607	0.9597	-0.04603	0.3339	0.02736	0.6236	0.08025	0.2022	-0.03322	0.5632
11	rs10831619	11492797	G	-0.01463	0.87	-0.04808	0.3507	0.02515	0.3218	-0.1652	0.008669	-0.02318	0.4691	-0.1222	0.2133	-0.05933	0.08869	-0.09088	0.1108	0.002406	0.9358	-0.02155	0.5374	-0.02678	0.4973	0.03422	0.3417
11	rs7928025	11493619	T	0.07256	0.3939	0.01606	0.7435	0.001249	0.9588	0.0835	0.1647	0.002049	0.9464	0.04942	0.5972	0.01199	0.7182	-0.005687	0.9167	-0.01204	0.672	-0.01022	0.7587	-0.006614	0.8603	-0.06134	0.07302
11	rs7395533	11495849	A	0.02478	0.8467	0.0132	0.8582	0.03118	0.3914	-0.06207	0.4931	0.01769	0.6999	-0.08217	0.5595	-0.01213	0.8085	-0.1558	0.05632	0.006081	0.887	-0.03058	0.5414	-0.04281	0.4489	-0.02835	0.5828
11	rs7395532	11496030	T	0.02465	0.8457	0.02863	0.695	0.02938	0.4139	-0.0683	0.4455	0.01348	0.7663	-0.08289	0.5515	-0.01827	0.7118	-0.1279	0.1132	0.009073	0.8302	-0.04421	0.3717	-0.04322	0.4393	-0.01619	0.751
11	rs10741550	11496050	G	-0.004303	0.964	-0.02015	0.7141	0.01994	0.4616	-0.01501	0.8239	-0.04775	0.1618	-0.1264	0.2273	0.01435	0.7001	-0.02119	0.7279	-0.04824	0.1294	-0.02524	0.4983	0.03197	0.4474	-0.01032	0.7883
11	rs11021872	11496352	C	0.04957	0.6004	0.05852	0.2831	-0.02226	0.4073	0.1166	0.08066	0.0401	0.2364	0.1785	0.08545	-0.008932	0.809	0.03492	0.5632	0.003402	0.9143	0.005976	0.8716	-0.02069	0.6203	-0.05459	0.1516
11	rs2242326	11497830	C	0.02429	0.794	-0.01743	0.7452	0.02295	0.3849	-0.02051	0.7551	-0.03956	0.2347	-0.1281	0.2099	0.02453	0.4995	-0.04463	0.4523	-0.03735	0.2289	-0.02607	0.4733	0.01844	0.6533	-0.02072	0.5803
11	rs901549	11497937	A	0.00357	0.9675	0.04531	0.3702	0.02277	0.3606	0.03616	0.5599	-0.01569	0.6177	-0.07768	0.4202	0.07026	0.03975	-0.03351	0.5496	-0.02205	0.4516	-0.006817	0.8424	0.04279	0.2688	-0.02048	0.5622
11	rs2242327	11497959	G	0.02429	0.794	-0.01743	0.7452	0.02295	0.3849	-0.02051	0.7551	-0.03956	0.2347	-0.1281	0.2099	0.02453	0.4995	-0.04463	0.4523	-0.03735	0.2289	-0.02607	0.4733	0.01844	0.6533	-0.02072	0.5803
11	rs901551	11498072	T	0.02429	0.794	-0.01743	0.7452	0.02295	0.3849	-0.02051	0.7551	-0.03956	0.2347	-0.1281	0.2099	0.02453	0.4995	-0.04463	0.4523	-0.03735	0.2289	-0.02607	0.4733	0.01844	0.6533	-0.02072	0.5803
11	rs4910353	11498410	T	-0.0463	0.7133	0.1101	0.1291	0.000997	0.9778	0.1513	0.08874	0.03017	0.5036	0.1013	0.4641	0.1065	0.02984	0.02844	0.7237	0.03509	0.404	0.01637	0.7396	0.05524	0.3202	-0.01685	0.7398
11	rs11606228	11498983	T	-0.03491	0.7476	-0.02227	0.7217	-0.02957	0.3369	-0.002968	0.9691	0.003402	0.9302	-0.01699	0.8867	-0.01935	0.6478	0.07562	0.2745	0.01787	0.6218	0.02522	0.5518	0.007273	0.8793	0.07353	0.09181
11	rs6416094	11499176	G	0.01282	0.8904	-0.01389	0.7956	0.02228	0.3988	-0.02038	0.7566	-0.04597	0.1671	-0.1363	0.1819	0.01769	0.6261	-0.06001	0.312	-0.03506	0.2587	-0.02961	0.4152	0.01716	0.6758	-0.01952	0.6023
11	rs6484940	11499794	T	0.4649	0.1493	-0.1717	0.3559	0.06751	0.4614	-0.1281	0.5746	0.1323	0.252	-0.07089	0.8416	-0.003946	0.975	-0.2593	0.2079	0.1223	0.2563	-0.03959	0.7537	-0.02127	0.8813	-0.1836	0.1575
11	rs11021874	11501643	G	-0.02141	0.7995	-0.04902	0.3126	-0.00197	0.9344	-0.1079	0.06964	-0.01442	0.6329	-0.05768	0.5333	-0.0526	0.1094	-0.03526	0.5122	-0.008948	0.7505	-0.01844	0.5755	-0.007444	0.8414	0.0582	0.08582
11	rs7481099	11503528	A	-0.01876	0.8252	-0.04601	0.347	-0.00377	0.8758	-0.1194	0.04606	-0.01336	0.6604	-0.08972	0.336	-0.04722	0.1539	-0.03569	0.5103	-0.002583	0.9274	-0.01297	0.6959	-0.02027	0.5886	0.05541	0.1047
11	rs10765856	11503572	G	0.05098	0.5473	0.04331	0.3749	-0.001066	0.9647	0.1193	0.04579	0.01568	0.6051	0.09293	0.3178	0.05436	0.09972	0.03901	0.4706	0.0128	0.6508	0.008627	0.7944	0.01394	0.7093	-0.05846	0.08605
11	rs4910359	11504283	A	0.01694	0.8408	-0.04714	0.3317	-0.002905	0.9034	-0.1199	0.04369	-0.01358	0.6528	-0.06811	0.462	-0.04468	0.1741	-0.03731	0.488	0.0004996	0.9858	-0.0208	0.5277	-0.02304	0.5357	0.04871	0.1508
11	rs7117475	11507091	C	0.09091	0.4473	-0.07952	0.2485	0.009777	0.7735	0.06036	0.4753	-0.04373	0.3072	-0.1206	0.3589	0.04197	0.3687	-0.02433	0.7501	-0.07338	0.06572	0.005725	0.9026	0.04506	0.3933	-0.03384	0.4824
11	rs4910362	11507157	G	-0.05808	0.4992	-0.007255	0.8836	-0.009901	0.685	0.04105	0.4992	-0.01121	0.7158	-0.02875	0.7609	0.04406	0.1889	0.05269	0.3368	-0.03505	0.2218	-0.01341	0.6897	0.03664	0.3339	0.01399	0.6862
11	rs10765859	11509005	T	-0.0639	0.4692	0.04288	0.3994	-0.00866	0.7298	0.0008661	0.9889	0.01446	0.6475	-0.005945	0.9511	0.02629	0.4456	0.0533	0.3442	0.009365	0.7508	-0.02001	0.5619	-0.002759	0.9436	0.01129	0.7509
11	rs7943717	11509984	G	-0.0935	0.2991	0.0479	0.3561	-0.00981	0.7014	0.03047	0.6324	0.0193	0.5497	-0.0006667	0.9946	0.0246	0.4843	0.05576	0.3321	0.01026	0.733	-0.01297	0.7125	0.008038	0.8398	0.04327	0.2327
11	rs4910363	11511326	T	0.08279	0.3823	0.02049	0.7076	0.01814	0.5002	0.04354	0.5158	-0.02746	0.4184	-0.02394	0.8182	0.0368	0.3198	-0.003865	0.9491	-0.02564	0.4178	0.03237	0.382	0.03937	0.3464	-0.07204	0.05859
11	rs7130159	11512274	T	0.01236	0.9101	-0.06009	0.3404	0.007743	0.8032	-0.1949	0.01137	-0.02435	0.5343	-0.103	0.3913	-0.02356	0.5812	-0.06863	0.3255	0.02828	0.4387	0.005225	0.9027	-0.01807	0.7081	0.05948	0.1765
11	rs6484951	11512305	G	0.03312	0.7539	-0.04583	0.4515	0.008002	0.7896	-0.1845	0.0131	-0.01558	0.6805	-0.09772	0.3997	-0.01891	0.6465	-0.07961	0.2374	0.02148	0.5425	-0.005921	0.8859	-0.03052	0.5126	0.04865	0.2524
11	rs1386426	11512713	A	-0.003684	0.9722	-0.04153	0.4952	-0.001629	0.9567	-0.1387	0.06285	-0.009078	0.8104	-0.05763	0.6197	-0.04067	0.324	-0.05999	0.3737	0.00153	0.9654	0.0006561	0.9873	-0.02337	0.6162	0.06742	0.1126
11	rs1386423	11512926	G	0.08545	0.3257	0.01553	0.7568	0.01792	0.4681	0.06686	0.2765	-0.0141	0.6507	0.03468	0.7167	0.01897	0.5764	-0.001586	0.9772	-0.01727	0.5521	0.0191	0.5741	0.02334	0.5431	-0.08624	0.01346
11	rs10831623	11519691	C	0.1406	0.1509	0.0718	0.2031	0.03823	0.1689	0.03024	0.6624	-0.002721	0.9382	-0.008389	0.9379	0.03884	0.3097	-0.03295	0.5983	-0.0194	0.5532	0.06752	0.07723	0.08581	0.04663	-0.01424	0.7181
11	rs11021879	11523979	C	-0.2294	0.06299	-0.02854	0.6888	-0.004755	0.8923	0.02097	0.8104	0.01905	0.6671	0.004637	0.9728	-0.03672	0.4467	0.07838	0.3205	-0.03794	0.358	-0.02135	0.6586	0.01943	0.7217	0.08712	0.07963
11	rs10765861	11525424	A	-0.1082	0.2244	0.06162	0.2297	0.001052	0.9668	0.0002192	0.9972	0.0141	0.6585	0.01348	0.8905	0.006977	0.841	0.0347	0.5417	0.025	0.4006	0.001674	0.9617	0.0003153	0.9936	0.0659	0.0657
11	rs9943596	11530118	C	-0.04283	0.6327	-0.02759	0.5931	0.02147	0.3985	0.07991	0.2067	0.06479	0.04294	0.01279	0.8967	0.04873	0.1632	-0.03049	0.594	-0.01154	0.6997	0.06898	0.04829	0.02634	0.5053	0.02216	0.5391
11	rs7925530	11530583	T	0.07858	0.5599	0.1634	0.03489	0.002111	0.956	0.05967	0.5311	0.0291	0.5466	0.2191	0.1385	0.05416	0.3032	0.07789	0.3652	-0.007169	0.8735	0.07881	0.1341	0.03896	0.5124	-0.05951	0.2726
11	rs3934816	11532231	G	-0.0496	0.5742	-0.06687	0.1883	-0.01337	0.5937	-0.06503	0.297	0.003667	0.9077	-0.08067	0.4054	-0.02012	0.5594	-0.01098	0.8455	-0.05029	0.08745	-0.03686	0.285	0.0105	0.7875	0.02058	0.5627
11	rs3934815	11532294	G	-0.0497	0.5779	-0.06935	0.1776	-0.01634	0.5194	-0.08472	0.1792	0.004497	0.8882	-0.1106	0.2595	-0.02071	0.5525	-0.02138	0.7078	-0.05867	0.04865	-0.04243	0.2238	0.01566	0.6913	0.0191	0.5955
11	rs7932656	11532527	C	-0.361	0.3418	-0.05153	0.814	-0.02906	0.7877	0.1386	0.6059	-0.1514	0.2654	-0.6156	0.1398	-0.0556	0.7078	-0.1395	0.5651	-0.07836	0.5367	-0.004403	0.9763	0.07146	0.67	0.03097	0.8396
11	rs11021887	11539444	G	0.02251	0.8229	0.03286	0.5707	-0.003363	0.9062	-0.02218	0.755	-0.02806	0.4357	-0.0498	0.6521	-0.01669	0.6707	-0.04077	0.5252	0.005703	0.8651	-0.009792	0.8032	0.0008576	0.9846	0.03591	0.3749
11	rs10741552	11539874	T	0.03179	0.831	0.01439	0.8669	0.01956	0.6438	0.1402	0.1825	0.02486	0.6412	0.04438	0.7863	0.06899	0.2351	0.09272	0.3293	0.06713	0.1767	0.05762	0.3219	-0.009246	0.8882	-0.05209	0.3851
11	rs7943562	11539919	T	-0.07306	0.4072	-0.03381	0.5058	-0.00601	0.8103	-0.1136	0.06776	0.006077	0.8474	-0.0886	0.3602	-0.0262	0.4465	-0.03594	0.523	-0.05225	0.07537	-0.03924	0.2543	0.0173	0.6565	0.03946	0.2661
11	rs7943075	11540207	G	0.04147	0.6285	0.002538	0.959	0.002746	0.9102	0.1137	0.06008	0.01816	0.5541	0.122	0.1948	0.0304	0.3635	0.04935	0.3669	0.03755	0.1891	0.03508	0.2947	-0.009801	0.7956	-0.06673	0.05266
11	rs7122801	11540560	T	0.03051	0.7417	-0.01587	0.7662	-0.009347	0.7222	0.09247	0.1571	0.01211	0.7149	0.1356	0.1819	0.01066	0.7681	0.02885	0.6254	0.01744	0.5726	0.01634	0.6515	0.00396	0.9228	-0.05736	0.1234
11	rs4345960	11540810	T	0.05172	0.6005	0.03294	0.5627	0.0109	0.6975	-0.02419	0.7289	-0.0206	0.5603	-0.07325	0.4995	-0.01251	0.7456	-0.04897	0.4371	0.0001221	0.997	0.004469	0.9078	-0.02139	0.6236	0.02852	0.4732
11	rs11021890	11541696	T	0.04356	0.6616	0.04286	0.4549	0.01277	0.6514	-0.02438	0.7289	-0.02556	0.4732	-0.07653	0.4839	-0.01036	0.7897	-0.03581	0.573	0.001693	0.9594	0.01119	0.7735	-0.0133	0.762	0.03338	0.4048
11	rs4128873	11543021	C	0.05588	0.5495	-0.0008457	0.9875	-0.008907	0.737	0.08613	0.1915	0.02877	0.3894	0.1081	0.2916	0.01338	0.7136	0.02602	0.6625	0.04325	0.165	0.009104	0.803	0.001232	0.9761	-0.04772	0.2041
11	rs10831626	11543971	A	-0.07716	0.4013	0.003012	0.9547	-0.004285	0.8697	-0.109	0.09297	-0.0002391	0.9942	-0.08992	0.3734	-0.03594	0.3166	-0.01855	0.752	-0.0429	0.162	-0.0359	0.3176	0.0163	0.6879	0.04865	0.1886
11	rs11021894	11544416	C	0.02254	0.8169	0.03468	0.5363	0.00502	0.8559	0.00159	0.9816	-0.03848	0.2693	-0.02486	0.8162	-0.008157	0.83	-0.01037	0.8674	-0.02108	0.5164	0.01676	0.6595	0.002747	0.949	0.02595	0.5079
11	rs11021895	11544590	G	0.02254	0.8169	0.03468	0.5363	0.00502	0.8559	0.00159	0.9816	-0.03848	0.2693	-0.02486	0.8162	-0.008157	0.83	-0.01037	0.8674	-0.02108	0.5164	0.01676	0.6595	0.002747	0.949	0.02595	0.5079
11	rs11021899	11547706	C	0.02149	0.8264	0.04661	0.409	0.003718	0.8937	-0.001918	0.9779	-0.03466	0.323	-0.01094	0.9191	-0.01259	0.742	-0.02035	0.7449	-0.01465	0.6543	0.01583	0.6793	0.005023	0.9075	0.02152	0.5854
11	rs10831630	11548028	C	-0.03622	0.6969	-0.009683	0.8566	-0.004111	0.8763	-0.1082	0.09899	-0.00196	0.9531	-0.08612	0.3991	-0.03122	0.3895	-0.004505	0.9395	-0.04479	0.1486	-0.03742	0.3028	0.01847	0.6526	0.0538	0.1503
11	rs10831631	11548147	G	-0.08694	0.3207	-0.01248	0.8047	0.0008363	0.9732	-0.0574	0.3537	-0.0006358	0.9838	-0.06309	0.5121	-0.008184	0.8109	0.005798	0.9174	-0.01825	0.5327	-0.02272	0.5067	0.01073	0.7813	0.02886	0.4131
11	rs10831632	11548182	A	0.01399	0.8857	0.02466	0.6601	0.00596	0.8292	-0.01169	0.8651	-0.03627	0.2977	-0.01813	0.8653	-0.01626	0.6686	-0.01674	0.7876	-0.02867	0.3774	0.01751	0.6451	0.0002443	0.9955	0.01795	0.6469
11	rs11021900	11548237	A	-0.07823	0.6437	-0.03086	0.7516	0.0009681	0.9839	0.09574	0.423	-0.0163	0.7878	-0.008932	0.9617	0.09643	0.1437	0.07706	0.4753	0.07522	0.1824	0.003651	0.9559	-0.007807	0.9167	-0.05402	0.4276
11	rs7107470	11549650	C	-0.06518	0.4721	0.01502	0.7737	0.03303	0.1991	-0.1093	0.08742	0.04355	0.1794	-0.1326	0.1828	-0.05139	0.146	-0.06248	0.2801	-0.02523	0.4045	-0.01771	0.6171	0.02491	0.5334	0.06781	0.06274
11	rs7108601	11549787	G	-0.05123	0.7494	-0.05704	0.5371	0.004604	0.9195	0.1377	0.224	-0.008377	0.8841	0.08308	0.6373	0.07655	0.2211	0.07606	0.4574	0.05064	0.3441	0.01856	0.7671	-0.003881	0.9563	-0.05397	0.4032
11	rs9633878	11550499	T	0.03868	0.691	0.02692	0.6312	0.007703	0.7804	0.02484	0.718	-0.03766	0.2796	0.000921	0.9931	-0.00598	0.8749	-0.004685	0.9399	-0.02126	0.5128	0.02094	0.5818	0.006444	0.8807	0.02556	0.5142
11	rs11021901	11550576	G	0.02254	0.8169	0.03468	0.5363	0.00502	0.8559	0.00159	0.9816	-0.03848	0.2693	-0.02486	0.8162	-0.008157	0.83	-0.01037	0.8674	-0.02108	0.5164	0.01676	0.6595	0.002747	0.949	0.02595	0.5079
11	rs12786131	11551111	G	0.02254	0.8169	0.03468	0.5363	0.00502	0.8559	0.00159	0.9816	-0.03848	0.2693	-0.02486	0.8162	-0.008157	0.83	-0.01037	0.8674	-0.02108	0.5164	0.01676	0.6595	0.002747	0.949	0.02595	0.5079
11	rs4910374	11551358	T	0.02254	0.8169	0.03468	0.5363	0.00502	0.8559	0.00159	0.9816	-0.03848	0.2693	-0.02486	0.8162	-0.008157	0.83	-0.01037	0.8674	-0.02108	0.5164	0.01676	0.6595	0.002747	0.949	0.02595	0.5079
11	rs11021909	11554463	C	-0.08457	0.7289	-0.1265	0.3682	-0.07402	0.285	0.05424	0.7531	0.09215	0.2912	-0.01302	0.9613	0.02711	0.7759	0.2331	0.134	0.03644	0.6546	0.02262	0.8124	0.07731	0.4725	0.03987	0.6849
11	rs4243933	11555415	A	0.2806	0.2783	0.1623	0.2765	0.08492	0.2479	0.1471	0.4214	0.04176	0.6525	0.3207	0.2594	0.2118	0.03571	0.2698	0.1022	0.08434	0.3292	0.2533	0.01197	0.1261	0.2695	0.1051	0.3134
11	rs4296033	11556253	G	0.04042	0.7643	0.06893	0.3748	-0.01196	0.7546	0.04647	0.6257	0.03773	0.4344	0.1672	0.2585	0.005577	0.9156	-0.003859	0.9642	0.05081	0.2586	0.04228	0.422	-0.00163	0.9781	-0.09706	0.07322
11	rs11021911	11557573	C	0.1459	0.6514	0.2758	0.1378	-0.01258	0.8909	0.2342	0.3044	-0.08832	0.4448	-0.02512	0.9436	-0.08921	0.479	0.06437	0.7548	0.09671	0.3694	0.07564	0.5487	-0.07313	0.6077	0.1746	0.1787
11	rs4243935	11559011	A	-0.1255	0.1558	-0.03873	0.4475	0.0004799	0.9848	-0.08841	0.1571	0.002593	0.9348	-0.1017	0.2952	-0.01723	0.618	0.0002262	0.9968	-0.04821	0.1023	-0.03263	0.3452	0.009018	0.8174	0.02423	0.4966
11	rs4317980	11559406	T	0.06451	0.5079	0.01814	0.7467	0.003243	0.9067	-0.03501	0.6112	-0.04391	0.2079	-0.0699	0.5138	0.004942	0.8967	-0.009242	0.8819	-0.01102	0.7348	0.02305	0.5448	-0.002945	0.9454	0.01376	0.7259
11	rs4910382	11562006	C	-0.02553	0.8019	-0.0114	0.8458	0.001191	0.9671	-0.06515	0.3648	0.00206	0.9549	-0.1305	0.2429	0.03765	0.343	0.06294	0.3323	-0.04966	0.1433	-0.02826	0.477	0.002351	0.9582	0.05824	0.1547
11	rs4498987	11566452	C	-0.0599	0.5183	0.01711	0.7489	0.005374	0.8383	-0.02618	0.6896	-0.009631	0.7719	-0.02814	0.7825	-0.02447	0.4992	-0.02191	0.7113	-0.004098	0.8947	0.02687	0.4584	0.01766	0.6661	-0.0009069	0.9806
11	rs11021916	11566503	T	-0.07314	0.6256	-0.03601	0.6768	-0.0281	0.5092	0.01386	0.896	-0.07754	0.1481	-0.2487	0.1305	-0.01461	0.8029	-0.07991	0.4035	-0.02598	0.6038	0.0241	0.6808	0.06279	0.3423	0.02786	0.6444
11	rs4910014	11568136	G	-0.08476	0.455	-0.08886	0.1738	-0.01542	0.6323	0.02734	0.7332	0.01875	0.6446	-0.007071	0.9548	-0.073	0.09882	-0.03762	0.6035	0.02099	0.5795	0.01759	0.6915	-0.006253	0.9006	0.0328	0.4728
11	rs4910015	11568224	A	-0.0413	0.6755	0.02305	0.6852	0.01701	0.5436	-0.04856	0.4861	-0.003887	0.9124	0.09179	0.397	-0.01276	0.7405	-0.01969	0.7546	-0.01202	0.7153	0.01379	0.7206	0.03239	0.4568	0.01417	0.7215
11	rs4129140	11568928	C	-0.08541	0.3328	-0.05134	0.3125	-0.004904	0.8448	-0.02728	0.6617	0.009976	0.7522	-0.03927	0.6854	-0.02384	0.4888	0.02826	0.6158	-0.01566	0.5951	-0.004578	0.8944	0.004722	0.9035	0.06161	0.08239
11	rs12419927	11570272	C	0.0004262	0.9966	0.02318	0.6836	0.01887	0.5006	-0.04777	0.4933	0.003791	0.9146	0.0832	0.4427	-0.01179	0.7596	-0.01161	0.8538	-0.02257	0.4933	0.01596	0.679	0.03837	0.378	0.008201	0.8365
11	rs7943730	11570895	A	-0.005882	0.9528	0.02114	0.712	0.01763	0.5321	-0.04362	0.5345	-0.007548	0.8321	0.0938	0.3901	-0.01114	0.7739	-0.003388	0.9574	-0.01946	0.5575	0.01584	0.6834	0.04089	0.3508	0.01023	0.7983
11	rs10765863	11575457	C	-0.1141	0.3509	-0.02387	0.7351	-0.000577	0.9868	0.1185	0.1702	0.02323	0.596	0.06877	0.6089	-0.001989	0.9668	0.0637	0.4147	-0.04484	0.2722	-0.04279	0.3706	0.0214	0.6919	0.03469	0.4814
11	rs11021927	11576549	C	0.1265	0.1711	0.04576	0.3908	-0.001361	0.9587	0.07939	0.2246	-0.01464	0.6586	-0.00474	0.9628	0.03988	0.2695	-0.01048	0.8592	0.03476	0.2604	-0.003693	0.9187	-0.0123	0.7634	-0.08503	0.02209
11	rs11021928	11576924	A	0.115	0.2066	0.04506	0.3909	-0.003578	0.8901	0.08929	0.1653	-0.01186	0.7163	-0.01647	0.8694	0.04255	0.2315	-0.001351	0.9815	0.03225	0.2891	0.002767	0.9381	-0.01269	0.7523	-0.08492	0.02027
11	rs12798347	11579985	C	-0.05693	0.5171	-0.02619	0.6051	-0.006071	0.8078	-0.04501	0.4687	0.02399	0.4459	0.06525	0.4992	-0.0539	0.1157	-0.04338	0.4393	-0.003625	0.9017	0.007325	0.8311	0.009714	0.8023	0.01663	0.6385
11	rs4910384	11589711	G	0.0878	0.2958	-0.05788	0.2317	-0.03756	0.1149	0.1228	0.0382	-0.02477	0.4104	-0.06047	0.5125	0.0426	0.1937	-0.02084	0.6977	-0.01353	0.6298	0.02807	0.3924	-0.03604	0.3309	-0.05047	0.1354
11	rs11021936	11589901	T	0.1066	0.2669	0.004843	0.9303	-0.00921	0.7356	0.1225	0.07059	-0.05666	0.09897	-0.0385	0.7153	0.01651	0.6597	-0.03485	0.5698	-0.01279	0.6901	0.01661	0.658	0.01153	0.7856	-0.0539	0.163
11	rs4910018	11590291	C	0.1223	0.4098	-0.05181	0.5448	-0.03546	0.4	0.1751	0.09454	0.007908	0.8818	0.3048	0.06107	0.02148	0.711	-0.0427	0.6523	-0.09841	0.04656	0.05608	0.3334	0.06009	0.3588	0.04686	0.433
11	rs6484998	11590761	G	0.03193	0.7671	-0.09785	0.1148	-0.04098	0.1803	0.02318	0.761	0.03165	0.4123	-0.03942	0.7393	0.04803	0.2536	0.003186	0.9631	0.0004225	0.9906	0.01846	0.6613	-0.06596	0.1652	-0.02368	0.5855
11	rs6484999	11590777	G	0.03193	0.7671	-0.09785	0.1148	-0.04098	0.1803	0.02318	0.761	0.03165	0.4123	-0.03942	0.7393	0.04803	0.2536	0.003186	0.9631	0.0004225	0.9906	0.01846	0.6613	-0.06596	0.1652	-0.02368	0.5855
11	rs7121652	11590846	A	0.03193	0.7671	-0.09785	0.1148	-0.04098	0.1803	0.02318	0.761	0.03165	0.4123	-0.03942	0.7393	0.04803	0.2536	0.003186	0.9631	0.0004225	0.9906	0.01846	0.6613	-0.06596	0.1652	-0.02368	0.5855
11	rs7124824	11590956	A	-0.1874	0.2783	-0.01236	0.9014	-0.07929	0.1059	0.1051	0.3899	-0.03562	0.5653	0.1777	0.3496	-0.1188	0.07815	-0.003942	0.9715	-0.001769	0.9756	-0.1177	0.08098	-0.03425	0.6537	0.09751	0.1612
11	rs7121637	11591013	A	-0.02045	0.8814	-0.09838	0.2127	-0.03344	0.3902	-0.08847	0.361	0.06784	0.1666	-0.325	0.03043	0.06497	0.2244	0.06206	0.4781	0.09914	0.02983	0.01014	0.8498	-0.1556	0.009799	-0.05292	0.3376
11	rs4307711	11592236	G	0.003083	0.9794	-0.1185	0.08512	0.02689	0.4282	-0.107	0.2051	0.03546	0.4075	-0.4095	0.001711	0.04819	0.3018	-0.03869	0.6123	0.03674	0.3573	0.01243	0.7902	-0.09142	0.08264	0.06142	0.2018
11	rs4472929	11592433	G	-0.03389	0.7729	-0.09874	0.1442	0.0298	0.3714	-0.0968	0.2433	0.04112	0.3281	-0.4072	0.001497	0.03593	0.4332	-0.0313	0.6763	0.04537	0.247	0.02647	0.5641	-0.1021	0.04836	0.04339	0.3587
11	rs9919625	11592911	T	0.03267	0.7814	-0.12	0.0763	0.02672	0.4238	-0.08691	0.2958	0.05568	0.186	-0.3887	0.002496	0.04036	0.3796	-0.03477	0.6434	0.0351	0.3716	0.03063	0.5052	-0.1058	0.041	0.03003	0.5263
11	rs10831641	11594677	A	-0.07891	0.364	-0.009981	0.8422	0.001018	0.9671	0.03973	0.518	-0.02324	0.4554	0.002373	0.9802	0.03839	0.2578	0.03992	0.472	-0.04164	0.1511	-0.01528	0.653	0.01795	0.6399	-0.008394	0.8106
11	rs12421520	11595297	G	-0.08941	0.6013	-0.1448	0.1415	0.01853	0.703	0.1941	0.1079	0.04639	0.4489	-0.08609	0.647	0.01362	0.8385	0.05497	0.6148	-0.05181	0.3643	0.07894	0.2373	-0.02796	0.7111	0.07824	0.2558
11	rs7935223	11596334	G	0.05838	0.5769	0.01906	0.7521	-0.0128	0.6667	-0.01405	0.8494	0.05878	0.1163	0.1492	0.194	-0.008637	0.8326	-0.0601	0.3682	0.07813	0.02492	0.04946	0.2261	-0.02155	0.6408	-0.02534	0.5477
11	rs11021940	11596389	A	-0.08833	0.3919	0.02656	0.6553	0.02962	0.3119	-0.02383	0.744	0.07594	0.0394	0.07746	0.4945	-0.009471	0.8142	0.0476	0.4699	0.04384	0.203	-0.008246	0.838	-0.004725	0.9174	0.04991	0.2295
11	rs10831643	11596860	G	-0.06598	0.4411	-0.002867	0.9537	-0.007148	0.7689	-0.01477	0.8073	-0.05196	0.08981	-0.008829	0.9253	0.002717	0.9353	-0.02517	0.6454	-0.0327	0.2528	-0.0334	0.3183	0.006869	0.8559	-0.00607	0.8604
11	rs10765866	11596910	A	-0.02456	0.9094	-0.3292	0.007873	0.09849	0.1075	-0.1415	0.3535	0.04547	0.5563	-0.422	0.0746	-0.03266	0.6984	-0.1103	0.4233	-0.1349	0.06066	-0.1144	0.1746	-0.08806	0.355	-0.1437	0.09766
11	rs4243938	11598140	C	-0.09454	0.6614	-0.3173	0.01043	0.08941	0.1441	-0.148	0.3317	0.03081	0.6902	-0.4624	0.05066	-0.02857	0.7346	-0.09506	0.4902	-0.1115	0.1212	-0.0951	0.2592	-0.1109	0.2438	-0.1309	0.1317
11	rs7106005	11598372	G	-0.04526	0.6352	-0.0333	0.5448	0.02151	0.4271	-0.06816	0.3119	0.0335	0.3267	-0.07615	0.4675	-0.01608	0.6659	0.007669	0.8998	-0.0281	0.3776	-0.05048	0.1753	-0.04059	0.3348	0.01734	0.6518
11	rs7125146	11598439	G	-0.0728	0.3972	0.01757	0.7231	-0.004368	0.8581	1.428e-05	0.9998	-0.02894	0.3472	-0.05581	0.5548	0.02587	0.441	-0.01222	0.8239	-0.01244	0.6648	-0.03256	0.3325	0.01268	0.7383	-0.01533	0.6582
11	rs7125279	11598542	C	-0.08202	0.3354	0.02153	0.6611	-0.005675	0.8146	-0.009931	0.869	-0.03065	0.3149	-0.0376	0.6879	0.01883	0.5712	-0.007376	0.8921	-0.007744	0.7855	-0.02735	0.4112	0.01136	0.7626	-0.008239	0.8103
11	rs10831645	11601314	T	-0.0631	0.458	0.02821	0.5649	-0.005572	0.8175	-0.007934	0.895	-0.02694	0.3761	-0.02725	0.7706	0.02284	0.4915	-0.002441	0.9641	-0.003844	0.8923	-0.02298	0.4892	0.0134	0.721	-0.008485	0.8043
11	rs11607730	11601761	A	-0.05288	0.6339	0.0474	0.4588	0.03423	0.2772	0.0261	0.7395	0.0694	0.08034	0.1423	0.2431	-0.01609	0.7105	0.0728	0.304	0.0375	0.3114	-0.006392	0.8829	-0.01211	0.8047	0.07857	0.07831
11	rs4910389	11607271	A	0.1525	0.2107	-0.01976	0.7786	-0.02257	0.5143	0.1167	0.1753	-0.1026	0.0184	-0.04932	0.7128	0.02229	0.6397	0.152	0.05028	-0.03179	0.4348	0.05428	0.2543	0.05199	0.3337	-0.01996	0.6845
11	rs11602762	11612953	T	-0.04594	0.6301	0.01491	0.7863	0.001682	0.9505	0.0421	0.5324	-0.06789	0.04639	-0.09259	0.3769	0.00321	0.9313	-0.0419	0.4914	-0.01089	0.7324	-0.02174	0.5597	0.01439	0.7326	0.03197	0.4052

## Sheet: 11p15.4
				APBB1		ARFIP2		C11orf42		CCKBR		CNGA4		DCHS1		DNHD1		HBB		HBD		HBE1		HBG1		HBG2		HPX		ILK		MMP26		OR51A2		OR51A4		OR51A7		OR51B2		OR51B4		OR51B5		OR51B6		OR51E2
CHR	SNP	BP	A1	BETA	P	BETA	P	BETA	P	BETA	P	BETA	P	BETA	P	BETA	P	BETA	P	BETA	P	BETA	P	BETA	P	BETA	P	BETA	P	BETA	P	BETA	P	BETA	P	BETA	P	BETA	P	BETA	P	BETA	P	BETA	P	BETA	P	BETA	P
11	rs7940626	5175477	T	0.02368	0.4618	-0.02414	0.4404	-0.02387	0.2099	-0.1144	0.2317	-0.01473	0.6611	-0.005538	0.9226	-0.006608	0.8251	-0.0491	0.4251	-0.01554	0.8391	0.03836	0.276	0.03194	0.4506	-0.006135	0.9262	0.0564	0.134	0.02806	0.3321	-0.05847	0.2376	-0.03667	0.3803	-0.03581	0.0732	-0.01648	0.4727	-0.03022	0.2921	-0.001627	0.9642	0.05445	0.3315	-0.004912	0.8204	-0.02417	0.3368
11	rs7479232	5184546	C	-0.132	0.2813	0.02068	0.8623	-0.1257	0.08251	0.1893	0.6037	-0.166	0.1943	0.109	0.6155	-0.09122	0.423	-0.0546	0.8159	0.1414	0.6275	0.1014	0.4497	0.08889	0.5815	0.4839	0.05435	-0.0318	0.8247	0.007407	0.9464	-0.148	0.4328	0.171	0.2825	0.02343	0.7588	0.0314	0.7195	-0.03692	0.7355	0.03939	0.7755	0.07787	0.7155	-0.04181	0.6119	-0.06229	0.5158
11	rs10742552	5188827	G	-0.1555	0.152	-0.05863	0.579	-0.1271	0.04755	-0.007215	0.9822	-0.1638	0.1483	0.01743	0.9279	-0.1414	0.161	-0.03839	0.8535	0.02571	0.9207	0.0299	0.8016	0.02757	0.8471	0.327	0.1429	-0.01612	0.8992	-0.02364	0.8089	-0.1992	0.2334	0.142	0.3142	0.003614	0.9574	0.003341	0.9656	-0.06	0.5357	0.08214	0.5023	0.03892	0.8372	-0.04336	0.5528	-0.01928	0.8206
11	rs10734485	5188844	A	-0.06269	0.2467	0.07708	0.1427	-0.03331	0.2984	-0.1114	0.4893	-0.03235	0.5673	-0.03476	0.7171	0.03351	0.5053	-0.198	0.05544	-0.152	0.2373	0.08687	0.1423	0.1353	0.05697	0.07327	0.5105	0.03925	0.5358	-0.02836	0.5603	-0.06521	0.4339	0.1444	0.03952	0.04863	0.1485	0.04731	0.2204	0.01632	0.7353	-0.02491	0.6831	0.07722	0.4132	-0.02066	0.5704	-0.05214	0.2179
11	rs10742553	5188936	A	-0.03073	0.5792	0.07674	0.1539	-0.03318	0.3115	-0.05233	0.7509	-0.01748	0.7626	-0.04921	0.6162	0.03399	0.5091	-0.2894	0.006088	-0.2292	0.08138	0.1168	0.05372	0.1674	0.02126	0.1011	0.3747	0.05042	0.437	-0.01454	0.7706	-0.06713	0.4312	0.1642	0.02209	0.04974	0.1487	0.067	0.08957	0.009549	0.8468	-0.01753	0.7789	0.11	0.2543	-0.02595	0.486	-0.05752	0.1841
11	rs7483683	5191573	T	-0.03027	0.6022	0.0941	0.09503	-0.02909	0.3973	-0.01697	0.9217	-0.01769	0.7705	-0.04895	0.6341	0.04739	0.3796	-0.2685	0.01528	-0.2085	0.1304	0.1309	0.03901	0.1791	0.01866	0.1013	0.3962	0.04577	0.5008	-0.0196	0.7074	-0.05705	0.5232	0.1442	0.05528	0.05692	0.1147	0.05798	0.1611	0.02309	0.6556	-0.04628	0.4793	0.1177	0.2445	-0.02959	0.4483	-0.06294	0.1653
11	rs10160707	5191680	A	-0.02339	0.684	0.07728	0.1661	-0.0312	0.3587	-0.03697	0.8287	-0.02077	0.7291	-0.02012	0.8433	0.04557	0.3931	-0.2703	0.01357	-0.189	0.166	0.1426	0.02292	0.1886	0.01228	0.113	0.3387	0.05727	0.3945	-0.0182	0.7247	-0.05536	0.5313	0.1304	0.07998	0.05216	0.1441	0.05665	0.1664	0.02543	0.6196	-0.03691	0.5685	0.1383	0.1668	-0.03425	0.3751	-0.06797	0.1299
11	rs10768634	5193410	C	-0.06559	0.217	0.05902	0.2533	-0.0443	0.1588	-0.0238	0.8804	0.01028	0.8531	-0.05161	0.5837	0.03579	0.4686	-0.2267	0.0254	-0.1983	0.1162	0.08721	0.1335	0.1475	0.03451	0.1489	0.1727	0.03234	0.6034	-0.02178	0.6487	-0.07564	0.3552	0.1823	0.008027	0.05301	0.1086	0.02687	0.4785	0.02113	0.6558	-0.004713	0.9373	0.04467	0.6298	-0.04024	0.2599	-0.05332	0.1994
11	rs10742559	5194180	G	0.01769	0.6125	-0.001698	0.9601	-0.008747	0.6722	0.1087	0.2952	-0.00193	0.9578	0.03158	0.6097	0.03091	0.3405	-0.1385	0.03762	-0.1374	0.09722	0.0628	0.09984	0.03912	0.3943	0.01324	0.8538	0.08814	0.0306	-0.03252	0.3001	-0.04729	0.3788	0.05796	0.2009	0.02578	0.2351	0.01968	0.4293	0.0005346	0.9863	0.05887	0.1341	0.156	0.01003	0.009372	0.6897	-0.05042	0.06432
11	rs4910721	5194616	C	0.01932	0.5581	-0.01908	0.5518	-0.01265	0.5169	-0.04582	0.6405	-0.01707	0.6202	0.03059	0.6006	-0.008407	0.7839	-0.09063	0.1504	-0.06417	0.413	0.02825	0.4338	0.01237	0.7757	0.007924	0.907	0.04354	0.2593	0.03573	0.2279	-0.05334	0.2932	-0.02969	0.4882	-0.03002	0.1431	-0.00816	0.7288	-0.02993	0.3085	0.00409	0.9124	0.06773	0.2384	-0.004483	0.8398	-0.001712	0.9471
11	rs4128714	5194664	G	0.06146	0.1094	-0.03718	0.3197	0.01143	0.6156	0.2003	0.07936	0.005573	0.8896	0.07913	0.2449	0.02591	0.4682	-0.04877	0.5073	-0.05539	0.5445	0.04116	0.3278	-0.00709	0.8886	-0.05707	0.4703	0.0869	0.05302	-0.02876	0.4053	-0.03379	0.568	-0.0188	0.7066	-0.001028	0.9657	-0.000228	0.9934	-0.008628	0.8013	0.07819	0.07055	0.1561	0.01945	0.03506	0.1745	-0.04133	0.1689
11	rs7114726	5195208	A	-0.07444	0.1727	0.06958	0.1899	-0.05045	0.1183	-0.05581	0.7313	0.009851	0.8629	-0.05022	0.6039	0.04097	0.4195	-0.2358	0.02362	-0.1888	0.1456	0.09502	0.1116	0.1583	0.02727	0.1647	0.1421	0.0373	0.5598	-0.01607	0.7436	-0.08479	0.3132	0.1926	0.006404	0.05147	0.1296	0.03283	0.3994	0.02632	0.589	0.002261	0.9707	0.02454	0.7967	-0.0389	0.2893	-0.04899	0.2513
11	rs6578563	5199708	T	0.03609	0.3297	-0.03609	0.3161	-0.002537	0.9079	0.1596	0.1468	-0.02307	0.5509	0.07559	0.2489	0.001519	0.9648	-0.04515	0.524	-0.0495	0.5739	0.03922	0.3332	-0.01747	0.7201	-0.004024	0.9579	0.07951	0.06615	-0.02866	0.3894	-0.04165	0.465	-0.005528	0.9085	0.006072	0.7922	0.009759	0.7119	-0.01238	0.7078	0.07838	0.0598	0.1605	0.01258	0.02382	0.3385	-0.03498	0.2269
11	rs4910726	5200320	G	0.04637	0.2182	-0.04946	0.1766	0.008001	0.7198	0.1841	0.09984	-0.0144	0.7144	0.09277	0.1641	0.006633	0.8497	-0.04139	0.5659	-0.04989	0.5776	0.03143	0.4461	-0.02825	0.5688	-0.04026	0.6033	0.08498	0.05353	-0.0279	0.4102	-0.03277	0.5721	-0.01991	0.6842	0.006942	0.7672	0.004088	0.8791	-0.005689	0.8655	0.07676	0.07007	0.1542	0.01848	0.03274	0.1957	-0.02696	0.3602
11	rs7948698	5200346	C	0.03609	0.3297	-0.03609	0.3161	-0.002537	0.9079	0.1596	0.1468	-0.02307	0.5509	0.07559	0.2489	0.001519	0.9648	-0.04515	0.524	-0.0495	0.5739	0.03922	0.3332	-0.01747	0.7201	-0.004024	0.9579	0.07951	0.06615	-0.02866	0.3894	-0.04165	0.465	-0.005528	0.9085	0.006072	0.7922	0.009759	0.7119	-0.01238	0.7078	0.07838	0.0598	0.1605	0.01258	0.02382	0.3385	-0.03498	0.2269
11	rs10837508	5200415	A	-0.02839	0.4852	0.005518	0.8891	-0.03776	0.1164	-0.2628	0.02939	-0.01739	0.6822	-0.07682	0.2861	-0.01994	0.5978	-0.04563	0.5576	0.04297	0.6568	0.01104	0.8043	0.05531	0.3012	0.05445	0.5151	-0.001738	0.9709	0.08024	0.0278	-0.03726	0.5518	-0.02362	0.6549	-0.04941	0.05042	-0.01395	0.6306	-0.03677	0.3104	-0.07623	0.09575	-0.06686	0.3455	-0.04739	0.08257	0.02905	0.361
11	rs10837513	5200640	G	0.0412	0.2631	-0.03141	0.3804	0.004423	0.8393	0.172	0.1159	-0.01964	0.6096	0.07878	0.2269	0.001763	0.9589	-0.04347	0.5373	-0.05132	0.5578	0.03681	0.3611	-0.02369	0.625	-0.00643	0.9324	0.0708	0.1001	-0.0195	0.556	-0.04101	0.4695	0.003371	0.9438	0.009683	0.6727	0.003301	0.9	-0.01316	0.6887	0.07586	0.06704	0.1614	0.01158	0.02319	0.3488	-0.03534	0.2197
11	rs6578568	5208018	G	-0.05169	0.3392	0.0758	0.1491	-0.04843	0.13	0.0293	0.8555	-0.00433	0.9389	-0.06317	0.5097	0.04106	0.4139	-0.2245	0.02962	-0.1476	0.2508	0.1124	0.05716	0.1515	0.0328	0.1582	0.1547	0.05096	0.421	-0.05633	0.2466	-0.06758	0.417	0.1645	0.01881	0.05876	0.08037	0.03784	0.3266	0.01835	0.7037	-0.007349	0.9041	0.09128	0.3329	-0.02956	0.4162	-0.06433	0.1279
11	rs7939206	5208174	T	0.002332	0.945	0.02479	0.4507	0.006232	0.7555	0.05048	0.6157	0.03899	0.2691	-0.0001794	0.9976	0.07043	0.02449	0.01336	0.8364	-0.0123	0.8784	0.0601	0.1039	0.06564	0.1396	-0.02761	0.6912	0.03795	0.3374	-0.06308	0.03748	-0.02487	0.6327	0.09643	0.02763	0.02735	0.1932	0.02771	0.2503	0.02002	0.5065	0.01523	0.6894	0.0398	0.4993	-0.008415	0.7112	-0.04816	0.06805
11	rs7939459	5208393	T	-0.05169	0.3392	0.0758	0.1491	-0.04843	0.13	0.0293	0.8555	-0.00433	0.9389	-0.06317	0.5097	0.04106	0.4139	-0.2245	0.02962	-0.1476	0.2508	0.1124	0.05716	0.1515	0.0328	0.1582	0.1547	0.05096	0.421	-0.05633	0.2466	-0.06758	0.417	0.1645	0.01881	0.05876	0.08037	0.03784	0.3266	0.01835	0.7037	-0.007349	0.9041	0.09128	0.3329	-0.02956	0.4162	-0.06433	0.1279
11	rs7928096	5209370	C	-0.132	0.2813	0.02068	0.8623	-0.1257	0.08251	0.1893	0.6037	-0.166	0.1943	0.109	0.6155	-0.09122	0.423	-0.0546	0.8159	0.1414	0.6275	0.1014	0.4497	0.08889	0.5815	0.4839	0.05435	-0.0318	0.8247	0.007407	0.9464	-0.148	0.4328	0.171	0.2825	0.02343	0.7588	0.0314	0.7195	-0.03692	0.7355	0.03939	0.7755	0.07787	0.7155	-0.04181	0.6119	-0.06229	0.5158
11	rs11602279	5209592	T	-0.04328	0.4237	0.08683	0.09828	-0.04406	0.1684	-0.008561	0.9576	0.003253	0.9541	-0.06583	0.4921	0.04896	0.3298	-0.233	0.02393	-0.1614	0.2091	0.1104	0.06169	0.1536	0.03049	0.1543	0.1649	0.05804	0.3593	-0.04066	0.4032	-0.06691	0.4216	0.1648	0.01858	0.06253	0.06274	0.04501	0.2432	0.02041	0.6722	-0.01271	0.8349	0.0868	0.3572	-0.03314	0.362	-0.06332	0.1341
11	rs7928916	5209992	A	-0.06387	0.2199	0.09938	0.04926	-0.03423	0.2668	-0.02024	0.8961	-0.001375	0.9798	-0.03743	0.6851	0.04389	0.3644	-0.1871	0.05999	-0.1225	0.3225	0.08448	0.1381	0.1092	0.1106	0.1547	0.1483	0.002394	0.9687	-0.02458	0.5998	-0.0359	0.6545	0.1781	0.008212	0.07111	0.02783	0.04227	0.2551	0.003036	0.9479	-0.02225	0.7047	0.05508	0.5441	-0.02129	0.5432	-0.02459	0.5463
11	rs7117194	5210250	T	0.03552	0.3907	0.142	0.000374	-0.00655	0.7892	0.0004038	0.9974	0.07068	0.1014	-0.03627	0.6209	0.06061	0.1145	0.1231	0.1196	0.08963	0.3622	0.08766	0.0525	0.046	0.3982	0.09008	0.2896	-0.0266	0.583	0.004027	0.9139	-0.06796	0.2858	0.04174	0.4374	0.02917	0.2571	-0.01138	0.6998	0.04842	0.189	0.001905	0.9674	-0.1179	0.1016	0.02172	0.435	0.02828	0.3822
11	rs7938161	5213276	A	0.002974	0.929	0.01366	0.6739	-0.004699	0.8121	0.03552	0.7206	0.015	0.6671	-0.002534	0.9658	0.06215	0.04461	0.01735	0.7859	-0.03529	0.6566	0.02605	0.476	0.03525	0.4222	-0.06683	0.3302	0.04736	0.2253	-0.06134	0.04055	-0.04707	0.3595	0.08291	0.05538	0.01593	0.4431	0.023	0.3339	0.02638	0.3753	0.02029	0.5897	0.04125	0.4784	-0.003033	0.8925	-0.05155	0.04785
11	rs7951329	5213465	C	-0.04476	0.4034	0.08537	0.1008	-0.04334	0.1713	0.006879	0.9656	-0.01363	0.8076	-0.0461	0.6272	0.02842	0.568	-0.2275	0.02602	-0.1284	0.3133	0.1117	0.05639	0.1532	0.02929	0.1707	0.1208	0.05054	0.4204	-0.02882	0.5497	-0.06282	0.4462	0.167	0.01602	0.06421	0.0536	0.03958	0.3002	0.02498	0.601	-0.003142	0.9585	0.06475	0.488	-0.02429	0.5001	-0.05437	0.1941
11	rs10837540	5214413	A	0.0005563	0.9862	0.01223	0.6965	-0.0007236	0.9698	-0.2773	0.003643	0.02035	0.5455	0.02596	0.6494	0.01976	0.5094	-0.05345	0.3859	0.01448	0.8502	0.09105	0.009573	0.1166	0.005764	0.05179	0.4345	0.02519	0.5045	-0.03263	0.26	-0.02065	0.6774	0.01766	0.6731	-0.03474	0.08276	0.02793	0.2242	0.03249	0.2579	-0.04538	0.2111	0.006721	0.9048	-0.018	0.4062	-0.02696	0.2847
11	rs7945652	5220743	G	-0.1237	0.01999	0.002522	0.9612	-0.006087	0.8471	-0.0879	0.5794	0.009457	0.8651	-0.06764	0.4739	0.06038	0.2226	0.1817	0.07431	-0.02985	0.8139	-0.04175	0.4744	0.001331	0.9849	-0.1067	0.3302	-0.05943	0.341	0.005726	0.905	-0.06436	0.4328	0.01741	0.8015	0.03019	0.3628	-0.01615	0.6711	-0.05844	0.2185	-0.01738	0.7725	-0.1358	0.1434	-0.0305	0.3947	0.01945	0.6411
11	rs7933098	5220837	A	-0.1237	0.01999	0.002522	0.9612	-0.006087	0.8471	-0.0879	0.5794	0.009457	0.8651	-0.06764	0.4739	0.06038	0.2226	0.1817	0.07431	-0.02985	0.8139	-0.04175	0.4744	0.001331	0.9849	-0.1067	0.3302	-0.05943	0.341	0.005726	0.905	-0.06436	0.4328	0.01741	0.8015	0.03019	0.3628	-0.01615	0.6711	-0.05844	0.2185	-0.01738	0.7725	-0.1358	0.1434	-0.0305	0.3947	0.01945	0.6411
11	rs7937649	5222379	C	-0.04968	0.2325	0.03782	0.3501	0.01162	0.6373	0.04222	0.7332	-0.0331	0.4464	-0.01224	0.8682	-0.0001951	0.996	0.09002	0.2581	-0.07251	0.4637	-0.05728	0.2085	-0.01808	0.7415	-0.01098	0.898	-0.004734	0.9227	0.02213	0.5545	-0.09805	0.1255	-0.01519	0.7789	0.05928	0.02173	-0.002633	0.9294	-0.0328	0.3768	-0.03642	0.4375	-0.07991	0.2706	-0.004966	0.8592	0.029	0.3731
11	rs12805180	5224361	T	-0.2367	0.03355	0.1144	0.2919	-0.1308	0.04726	-0.2931	0.3774	-0.0812	0.4861	-0.2456	0.2139	0.1	0.3349	0.1612	0.4504	0.004483	0.9865	0.1623	0.1838	0.3506	0.01663	-0.0001633	0.9994	-0.1112	0.3951	-0.01692	0.8662	-0.1267	0.4611	-0.1826	0.2076	0.04847	0.4854	-0.106	0.1827	0.008592	0.9312	-0.1549	0.2179	-0.2703	0.1644	-0.05506	0.4632	0.06046	0.4887
11	rs12786766	5225505	A	-0.1292	0.01136	0.001555	0.9751	-0.009174	0.7624	-0.1017	0.5046	0.008851	0.8687	-0.06129	0.4995	0.04995	0.294	0.1473	0.1326	-0.06773	0.5783	-0.05213	0.3526	8.371e-05	0.999	-0.0939	0.3728	-0.03397	0.5713	-0.01386	0.7636	-0.07526	0.3399	0.04044	0.5435	0.04229	0.1845	-0.009506	0.7949	-0.05738	0.2088	0.004238	0.9415	-0.1149	0.1981	-0.03435	0.3185	0.008511	0.8319
11	rs11036238	5225635	G	0.02185	0.5351	0.001005	0.9766	0.03492	0.09358	0.01386	0.8948	-0.02645	0.4721	0.05921	0.3426	0.04982	0.1276	0.07288	0.2794	0.05698	0.4963	0.01664	0.6662	-0.01197	0.7963	-0.02858	0.6933	0.01749	0.6716	-0.02331	0.4619	0.03302	0.5426	0.005625	0.9022	-0.01389	0.5264	-0.006934	0.7827	-0.0001798	0.9954	-0.009535	0.8102	0.01263	0.8371	-0.004755	0.8409	-0.03709	0.178
11	rs12805212	5226318	T	-0.105	0.05162	0.001556	0.9764	-0.01141	0.7216	-0.07655	0.6342	0.01283	0.8203	-0.04143	0.6654	0.05684	0.2576	0.1666	0.1068	-0.0315	0.8065	-0.04204	0.4776	0.007943	0.9111	-0.107	0.3358	-0.03613	0.5682	0.01139	0.8149	-0.07394	0.3742	0.02288	0.7447	0.03022	0.3691	-0.01401	0.7164	-0.06032	0.2105	-0.009178	0.8803	-0.1263	0.1798	-0.04203	0.2473	0.02005	0.6356
11	rs7484061	5228143	A	-0.0495	0.1772	-0.05443	0.1269	-0.02728	0.209	-0.04256	0.6968	0.03002	0.4335	-0.04879	0.4531	-0.04461	0.1905	-0.02929	0.6767	-0.01582	0.8562	-0.001184	0.9765	-0.02759	0.568	0.04964	0.5109	-0.01832	0.67	-0.02272	0.4914	0.09684	0.0861	-0.009324	0.845	-0.003202	0.8886	0.01714	0.5129	0.0255	0.4359	0.02658	0.5206	0.02918	0.6484	0.0249	0.3129	0.00718	0.8026
11	rs10837593	5231897	G	-0.03022	0.4899	0.02992	0.482	0.02645	0.307	-0.01203	0.9264	-0.03781	0.4079	0.03348	0.6659	-0.005952	0.8837	0.1085	0.1948	-0.0672	0.5183	-0.064	0.1812	-0.02032	0.7242	-0.0785	0.383	-0.01927	0.7069	0.06597	0.09317	-0.08741	0.1941	-0.01789	0.7531	0.05787	0.03311	0.005881	0.8506	-0.03189	0.4136	-0.04594	0.3514	-0.08913	0.2423	-0.01097	0.7093	0.04231	0.2161
11	rs11036275	5232573	C	0.005402	0.868	-0.02538	0.4218	-0.02437	0.2048	-0.00294	0.9757	0.01068	0.753	-0.008258	0.886	-0.02826	0.3491	-0.09761	0.1159	-0.01981	0.7977	0.03008	0.3977	0.02293	0.5918	0.05127	0.4429	-0.0008227	0.9828	-0.01643	0.574	0.05675	0.2563	0.01705	0.6863	-0.02028	0.3158	0.01762	0.4472	0.02021	0.4854	0.01503	0.6815	0.06409	0.2576	0.01752	0.4225	0.01447	0.5692
11	rs6578583	5233643	C	0.08411	0.1817	0.05879	0.3372	0.0821	0.02733	0.03999	0.8311	-0.08237	0.2103	0.08556	0.4434	-0.09353	0.1097	-0.06663	0.5806	-0.115	0.4427	-0.03183	0.6446	-0.02123	0.798	0.02288	0.8599	0.01632	0.8251	0.08807	0.1197	-0.09822	0.3112	-0.04286	0.6006	0.09471	0.01538	0.03506	0.4355	0.02298	0.6826	-0.0776	0.2743	0.02108	0.8479	0.01814	0.6685	0.05146	0.2964
11	rs7481232	5234587	C	-0.05133	0.232	0.02091	0.6168	0.02429	0.3393	-0.02242	0.8608	-0.04087	0.3622	-0.02018	0.791	-0.001433	0.9714	0.03598	0.6616	-0.1148	0.2608	-0.04467	0.3422	-0.01609	0.776	-0.04304	0.6262	-0.01553	0.7576	0.03292	0.3941	-0.0766	0.2465	-0.01238	0.8246	0.06804	0.01063	0.01384	0.6517	-0.03149	0.411	-0.01865	0.7002	-0.08039	0.2828	-0.005343	0.8533	0.02656	0.4293
11	rs10742583	5248641	C	-0.08826	0.04624	0.01606	0.7098	0.01878	0.4746	0.003516	0.9788	-0.01721	0.7104	-0.03068	0.6964	0.009258	0.8224	0.03686	0.6642	-0.1575	0.1349	-0.06422	0.1858	-0.05012	0.3907	-0.02693	0.7679	-0.06196	0.2328	0.03366	0.3989	0.002969	0.9653	0.02729	0.636	0.06986	0.0111	5.683e-05	0.9986	-0.05792	0.1428	-0.01454	0.7713	-0.08391	0.2778	-0.002584	0.931	0.01383	0.6905
11	rs10742584	5248770	C	-0.2057	0.0809	-0.1463	0.2022	0.09015	0.1967	0.1479	0.6737	-0.1784	0.1474	-0.2652	0.2044	-0.069	0.5293	-0.2137	0.3438	-0.437	0.1189	-0.06356	0.6229	-0.1606	0.301	0.02329	0.9236	-0.191	0.1666	0.008395	0.937	0.3015	0.0966	0.1732	0.2583	0.04356	0.5533	0.02403	0.7754	-0.01997	0.8496	-0.1202	0.3663	-0.07987	0.6979	-0.1066	0.1788	-0.02137	0.817
11	rs16911905	5249290	G	0.1798	0.01022	0.006687	0.9221	0.0009581	0.9816	-0.1013	0.628	0.03452	0.6381	0.003937	0.9748	0.04916	0.4515	-0.3212	0.01652	-0.3558	0.03276	0.01819	0.8132	0.01762	0.8489	0.009516	0.9475	0.1512	0.06566	0.0647	0.3058	-0.03291	0.7611	-0.121	0.1845	0.06014	0.1687	-0.02177	0.6642	-0.05412	0.3877	0.03327	0.6745	0.2108	0.08472	-0.0005038	0.9915	-0.02089	0.704
11	rs1003586	5249370	A	-0.00943	0.8645	0.04959	0.3559	-0.05789	0.0762	0.2355	0.1515	0.0538	0.3509	0.1221	0.2121	0.0005543	0.9914	-0.08909	0.3993	-0.1031	0.4323	0.05638	0.3512	0.04691	0.5188	0.1953	0.08513	0.07912	0.2211	-0.03528	0.4777	-0.1908	0.02445	0.1476	0.03929	-0.02356	0.4933	0.01972	0.6169	-0.02877	0.5592	0.05665	0.3628	-0.004363	0.9639	0.002341	0.9498	0.02037	0.6375
11	rs7112844	5252184	T	-0.0002218	0.9984	-0.04102	0.7056	-0.1425	0.03064	0.003778	0.9909	0.1739	0.1354	-0.2816	0.154	0.0491	0.6361	-0.1203	0.5733	-0.1947	0.4631	0.1293	0.29	0.2908	0.04728	0.2539	0.2686	0.1815	0.1645	-0.09137	0.3627	-0.1716	0.3179	-0.1047	0.4705	0.05595	0.4207	-0.02009	0.8009	-0.004597	0.9632	-0.09952	0.4289	-0.1301	0.5039	-0.0813	0.2785	-0.05742	0.5109
11	rs6578588	5252251	A	0.001773	0.9562	-0.0123	0.6953	0.002889	0.8799	-0.03091	0.7477	-0.06464	0.05473	0.008529	0.8815	-0.004503	0.8807	0.05609	0.3638	0.002049	0.9787	-0.04086	0.2475	-0.04468	0.2928	0.0008316	0.99	-0.02558	0.4986	0.02363	0.4158	-0.05406	0.2765	-0.03755	0.3705	0.02895	0.1493	0.01683	0.4651	0.02913	0.3114	0.02761	0.448	0.003048	0.9568	-4.28e-05	0.9984	0.01048	0.6783
11	rs3759076	5257189	T	-0.1117	0.3791	0.1094	0.3755	0.03484	0.6431	0.8368	0.02632	0.03054	0.8179	-0.1278	0.5702	-0.08277	0.483	-0.3884	0.1095	-0.418	0.1658	-0.03738	0.7881	-0.08381	0.6161	-0.03202	0.9024	-0.1699	0.2531	0.07169	0.5303	-0.03887	0.8425	0.2958	0.07251	0.1304	0.09859	-0.1628	0.07181	0.04341	0.7015	-0.1094	0.4447	-0.1393	0.5293	-0.09047	0.2891	-0.04299	0.6653
11	rs16911998	5257700	A	-0.103	0.6131	-0.1095	0.5802	-0.2149	0.07408	1.042	0.08497	0.3997	0.05959	-0.3514	0.3299	-0.0824	0.6633	0.1423	0.715	0.503	0.2986	0.09088	0.6836	0.1012	0.7058	1.087	0.009119	0.03204	0.8931	-0.06253	0.7328	-0.07609	0.8082	0.1923	0.4672	0.06001	0.6359	-0.06685	0.6455	-0.1741	0.3376	-0.1056	0.6453	-0.4597	0.1949	-0.09634	0.4816	-0.1518	0.3406
11	rs3759074	5257778	T	0.03869	0.2792	0.02015	0.5623	0.02044	0.3342	-0.04211	0.6923	-0.01031	0.7826	-0.009554	0.8802	-0.04227	0.203	0.05812	0.3956	-0.01674	0.8439	-0.03134	0.4234	-0.05758	0.2209	-0.01531	0.8351	-0.067	0.1091	0.03778	0.2398	0.009319	0.8656	0.002079	0.9643	0.03376	0.1289	0.043	0.09143	0.02295	0.4716	-0.01394	0.7294	-0.05126	0.4108	-0.009598	0.6898	0.02328	0.4052
11	rs10837643	5258038	T	0.006107	0.848	-0.01371	0.6579	-0.01203	0.5232	-0.0144	0.8792	-0.05118	0.1233	-0.02759	0.6248	0.003894	0.8953	0.03369	0.5803	-0.01108	0.8837	-0.02912	0.4034	-0.02985	0.4762	0.03764	0.5654	-0.007266	0.8455	0.02285	0.4248	-0.06554	0.1808	-0.0483	0.2426	0.03979	0.04416	0.02844	0.2103	0.0241	0.3959	0.02354	0.5118	-0.004111	0.941	-0.00334	0.8761	-0.001734	0.9445
11	rs4320977	5258162	T	0.005384	0.8655	-0.01377	0.6557	-0.01157	0.5383	-0.02412	0.7986	-0.04665	0.1592	-0.04318	0.4428	0.004218	0.8864	0.006222	0.9185	-0.02337	0.7571	-0.01738	0.6173	-0.02073	0.62	0.05791	0.3753	0.0005115	0.989	0.01182	0.6791	-0.07334	0.1332	-0.03895	0.345	0.04304	0.02902	0.02894	0.2013	0.02704	0.3395	0.02753	0.4418	0.006192	0.911	-0.006782	0.7509	-0.005122	0.8367
11	rs4283007	5258490	A	0.004361	0.892	-0.009879	0.7517	-0.0005812	0.9756	-0.03423	0.7201	-0.06057	0.0703	0.002309	0.9676	0.003038	0.9189	0.04826	0.432	0.01778	0.8158	-0.03463	0.3243	-0.04597	0.2764	0.0243	0.7129	-0.01303	0.729	0.02505	0.3856	-0.05935	0.2295	-0.03774	0.3654	0.0376	0.0594	0.02125	0.3535	0.03287	0.2507	0.03466	0.3379	0.01027	0.8544	-0.003152	0.8839	0.004147	0.8689
11	rs2105819	5259727	C	0.01637	0.6091	-0.009567	0.7586	-0.004303	0.8204	0.001696	0.9858	-0.05619	0.09213	-0.006374	0.9105	-0.006148	0.8362	0.03347	0.5846	-0.01109	0.8842	-0.03286	0.3481	-0.03678	0.3823	0.0171	0.7951	-0.02034	0.5873	0.03213	0.264	-0.06877	0.1623	-0.04627	0.2654	0.05103	0.0101	0.02204	0.3341	0.01448	0.6119	0.02164	0.5484	-0.01044	0.8515	0.003066	0.8867	0.008944	0.7209
11	rs10488681	5259768	C	-0.1311	0.302	-0.1788	0.1472	-0.09943	0.1857	-0.1099	0.7711	0.1912	0.149	-0.5042	0.0246	-0.04726	0.6889	-0.3646	0.1331	-0.2481	0.4113	0.1668	0.2299	0.2339	0.1613	0.5346	0.04017	0.07094	0.6334	-0.2064	0.07017	-0.1736	0.3745	0.1092	0.5081	-0.06791	0.3902	0.04157	0.6464	0.03909	0.73	0.06889	0.6303	-0.06232	0.7784	-0.09401	0.2706	-0.04679	0.6377
11	rs10488680	5260067	A	-0.08779	0.5239	-0.09404	0.4825	-0.08256	0.311	0.003575	0.993	0.2705	0.05942	-0.5647	0.02024	-0.04244	0.7402	-0.3906	0.1378	-0.1255	0.7016	0.1835	0.2232	0.1723	0.3417	0.7348	0.009182	0.1132	0.4827	-0.16	0.1961	-0.2377	0.2619	0.2012	0.2606	-0.0331	0.6994	0.05246	0.5934	-0.04347	0.7234	0.03462	0.8235	-0.1825	0.4471	-0.06541	0.4798	-0.03224	0.7648
11	rs10768687	5261239	C	0.01385	0.6618	-0.01372	0.6559	-0.009612	0.6081	-0.0004917	0.9958	-0.06204	0.06006	-0.004482	0.9363	-0.005512	0.8514	0.02848	0.6383	-0.02615	0.7284	-0.0319	0.3573	-0.0289	0.4878	0.003756	0.954	-0.01533	0.6792	0.02732	0.3372	-0.06394	0.1892	-0.05084	0.2161	0.04523	0.02129	0.02286	0.3113	0.01994	0.4799	0.02441	0.4938	0.005314	0.9233	0.0003979	0.9851	0.005785	0.8153
11	rs10488678	5261374	A	-0.02458	0.8584	0.03931	0.7692	-0.04684	0.5656	0.03004	0.9416	0.2441	0.08909	-0.6157	0.01129	-0.02347	0.8545	-0.1911	0.4681	0.2414	0.461	0.2594	0.08489	0.1564	0.388	0.6961	0.01363	0.1068	0.508	-0.1194	0.3349	-0.127	0.5493	0.1142	0.5231	0.04696	0.5838	0.09675	0.3246	-0.01814	0.8826	0.0094	0.9517	-0.02894	0.9041	-0.06245	0.5	-0.08321	0.4398
11	rs10488677	5261470	A	-0.02699	0.8516	-0.02922	0.835	-0.08383	0.3261	0.1836	0.6688	0.2853	0.0577	-0.6312	0.01316	-0.004516	0.9731	-0.3674	0.1828	0.0526	0.8781	0.2645	0.09346	0.1939	0.307	0.8564	0.003709	0.1137	0.5009	-0.1783	0.1689	-0.1663	0.454	0.1265	0.4995	-0.01387	0.8773	0.04871	0.636	-0.03528	0.7839	-0.01202	0.9411	-0.07315	0.7712	-0.09011	0.3527	-0.106	0.3473
11	rs6578592	5269140	G	-0.04418	0.301	-0.09948	0.01628	-0.007224	0.7753	0.03896	0.7593	-0.05334	0.2316	-0.03572	0.6371	0.08768	0.02677	-0.01917	0.8146	-0.01904	0.8513	-0.01389	0.7666	0.008982	0.8731	0.01036	0.9062	0.09572	0.05523	-0.02711	0.4806	-0.03694	0.5744	-0.07024	0.2054	-0.01356	0.6103	-0.02854	0.349	0.01732	0.6494	0.08666	0.07136	0.115	0.1221	0.05039	0.0789	-0.04201	0.2084
11	rs1143541	5269330	T	0.2003	0.1667	0.08599	0.5418	-0.1404	0.1014	-0.3761	0.3829	0.1623	0.2833	-0.3324	0.1951	0.08572	0.5245	-0.5727	0.03841	-0.3176	0.3566	0.4031	0.01077	0.5591	0.003207	0.3634	0.2225	0.2683	0.1134	-0.03833	0.7688	-0.1638	0.4628	-0.1295	0.4917	0.03956	0.661	-0.1132	0.2733	0.09005	0.4859	-0.01948	0.9051	0.06706	0.7907	-0.1165	0.2316	-0.09115	0.4214
11	rs2855039	5271671	T	0.02117	0.5407	0.04041	0.2294	0.01879	0.3587	-0.1263	0.2195	-0.01145	0.7513	-0.007409	0.9038	-0.03182	0.3221	0.02859	0.6658	-0.01636	0.8423	-0.01646	0.6639	-0.05836	0.1995	0.02872	0.6866	-0.05706	0.1586	0.02332	0.4536	-0.01581	0.7666	0.01104	0.8059	0.05437	0.01126	0.04049	0.1004	0.01819	0.5555	-0.01143	0.7694	-0.03951	0.5124	-0.01251	0.5907	0.01263	0.6407
11	rs2855126	5273147	C	8.125e-05	0.998	-0.01583	0.6104	0.0008967	0.9622	-0.1132	0.2332	-0.04115	0.2169	-0.0707	0.2111	0.01623	0.5844	-0.02164	0.7232	-0.05401	0.4768	-0.01091	0.7551	-0.03051	0.4678	0.05166	0.4314	0.0171	0.6475	-0.003471	0.9038	-0.05333	0.2778	-0.03439	0.4069	0.03774	0.05708	0.02339	0.3044	0.035	0.2186	0.02939	0.414	0.03334	0.5492	-0.004079	0.8493	-0.01548	0.5355
11	rs2855123	5277078	A	-0.003271	0.9181	-0.01292	0.6758	0.002552	0.8921	-0.1218	0.1973	-0.03702	0.2643	-0.07494	0.1827	0.01342	0.6494	-0.01736	0.7753	-0.05067	0.5024	-0.00806	0.8168	-0.02697	0.5189	0.053	0.4173	0.01005	0.7871	-0.003466	0.9035	-0.05298	0.2785	-0.03552	0.3894	0.03636	0.06547	0.02452	0.2791	0.03285	0.2459	0.02561	0.4745	0.02873	0.604	-0.006419	0.7638	-0.01541	0.5353
11	rs2855122	5277236	C	-0.01236	0.6979	-0.01436	0.6428	0.006979	0.7113	-0.09606	0.3103	-0.04282	0.1974	-0.05147	0.3614	0.008288	0.7794	0.00697	0.9089	-0.04186	0.5803	-0.02732	0.4332	-0.05213	0.2131	0.02731	0.6767	-0.0006126	0.9869	-0.0007361	0.9795	-0.04676	0.3399	-0.02851	0.4907	0.03169	0.1093	0.02904	0.2007	0.02391	0.3995	0.02408	0.5021	0.02568	0.6436	0.0006533	0.9757	-0.007598	0.7604
11	rs11823688	5278960	C	0.2631	0.06904	0.03994	0.7769	0.009876	0.9084	-0.4961	0.2497	0.1337	0.3769	-0.3536	0.1681	0.05492	0.6835	-0.5477	0.04775	-0.4631	0.1786	0.346	0.02875	0.4425	0.01995	0.1487	0.618	0.2005	0.2373	0.002669	0.9837	-0.1956	0.3806	-0.1151	0.541	0.08064	0.3713	-0.09951	0.3357	0.09115	0.4806	-0.1183	0.469	0.07797	0.7577	-0.1007	0.301	-0.04486	0.6924
11	rs5010979	5279153	A	-0.05707	0.1811	-0.08405	0.04247	-0.0185	0.4642	0.0477	0.7073	-0.07934	0.07468	-0.009595	0.8991	0.07904	0.04586	-0.03327	0.6839	0.0004671	0.9963	-0.00693	0.8822	0.01284	0.8193	0.04244	0.6289	0.08942	0.07321	-0.02581	0.5016	-0.03718	0.5718	-0.06656	0.2299	-0.01401	0.5982	-0.01494	0.6239	0.02919	0.4433	0.09027	0.06016	0.1136	0.1265	0.0356	0.2146	-0.03552	0.2874
11	rs4348933	5284978	T	-0.005786	0.8555	-0.02142	0.4878	-0.0003977	0.9831	-0.142	0.1324	-0.03546	0.2846	-0.06634	0.238	0.01972	0.5039	-0.02274	0.7083	-0.05761	0.4454	-0.002604	0.9403	-0.0105	0.8016	0.05606	0.3906	0.01395	0.7076	-0.007685	0.7879	-0.04633	0.3431	-0.0412	0.3177	0.0358	0.06959	0.02598	0.2513	0.03507	0.2152	0.02729	0.4457	0.0253	0.6476	-0.009669	0.6507	-0.01679	0.499
11	rs3759071	5291532	G	0.003438	0.9145	-0.02522	0.4175	0.0002528	0.9894	-0.1141	0.2302	-0.0457	0.1709	-0.05679	0.3162	0.01785	0.5481	-0.01829	0.7652	-0.05056	0.5062	-0.00142	0.9677	-0.01043	0.8044	0.05474	0.4054	0.01193	0.7503	-0.001328	0.9632	-0.04258	0.3873	-0.03812	0.3589	0.0359	0.07088	0.02606	0.2533	0.03982	0.1624	0.03023	0.4017	0.03428	0.5388	-0.002812	0.896	-0.01539	0.5387
11	rs7479652	5293113	A	-0.0485	0.2393	-0.08263	0.03882	-0.01528	0.5313	0.04706	0.7013	-0.07833	0.06836	0.005846	0.9362	0.07799	0.04128	-0.04305	0.5852	-0.01335	0.8917	0.002484	0.9561	0.02844	0.6003	0.07512	0.3756	0.09165	0.05715	-0.03252	0.3804	-0.04432	0.485	-0.06433	0.2294	-0.00562	0.8267	-0.009671	0.7424	0.02852	0.4378	0.07987	0.0851	0.0946	0.1877	0.02487	0.3695	-0.02929	0.3636
11	rs10488675	5298030	G	-0.006705	0.8577	-0.01281	0.7246	0.01921	0.3853	0.01052	0.9247	0.0322	0.4094	0.06968	0.2926	-0.05976	0.08485	-0.02416	0.7355	-0.01968	0.8248	0.008039	0.8443	0.03216	0.5133	-0.08745	0.2551	-0.07512	0.08564	0.04819	0.1514	0.01005	0.8614	0.04366	0.3686	-0.01898	0.4147	-0.0402	0.1313	-0.04035	0.2258	-0.05501	0.1913	-0.1159	0.07478	-0.008189	0.7446	0.00385	0.8953
11	rs7931861	5298180	A	-0.1056	0.4662	-0.08127	0.5642	0.006361	0.9409	0.2554	0.5536	0.01175	0.9381	0.04482	0.8615	-0.05005	0.7102	-0.385	0.1646	-0.1073	0.7556	0.07179	0.651	-0.09174	0.6306	0.6849	0.02116	0.1267	0.4553	-0.08741	0.5025	-0.1739	0.4357	0.2918	0.1207	0.1804	0.045	0.005603	0.9568	0.001902	0.9883	0.3026	0.06345	0.2713	0.2826	0.0597	0.5401	0.02117	0.852
11	rs10837757	5302044	G	0.0688	0.2258	-0.03159	0.5676	0.04481	0.1824	0.08865	0.6	0.07353	0.215	0.05413	0.5908	0.04994	0.3441	0.1566	0.1493	0.1738	0.198	-0.03917	0.529	-0.07873	0.2922	-0.04894	0.6754	-0.02826	0.6711	0.04781	0.3494	-0.007108	0.9353	0.01826	0.8046	-0.0206	0.5603	-0.02441	0.547	-0.03646	0.4718	-0.05312	0.4068	-0.1153	0.2443	0.0175	0.6469	-0.002779	0.9502
11	rs4910742	5306509	C	-0.07731	0.3519	-0.09545	0.237	-0.01656	0.7364	-0.008019	0.9741	-0.0005508	0.9949	-0.1206	0.4125	0.1161	0.132	-0.1661	0.2956	-0.2252	0.2537	0.1482	0.1027	0.1744	0.1101	0.2237	0.19	0.1219	0.2097	-0.06783	0.3637	-0.2896	0.02306	0.02318	0.8299	-0.04439	0.3904	0.0601	0.3103	0.009081	0.9024	0.02004	0.8305	-0.01151	0.9367	0.03669	0.5111	-0.07923	0.2224
11	rs11036634	5308728	T	-0.0278	0.3873	-0.001696	0.9568	0.002856	0.8808	0.09183	0.3368	0.03094	0.3565	0.03626	0.5244	-0.005908	0.8433	-0.001683	0.9782	-0.005543	0.9422	0.009362	0.7903	0.02608	0.5376	-0.05697	0.3888	-0.0003241	0.9931	0.0004647	0.9872	6.002e-05	0.999	0.02627	0.5293	-0.05043	0.0114	-0.007539	0.7424	-0.04137	0.1485	-0.02616	0.4702	-0.06643	0.2356	0.01907	0.3774	0.0009061	0.9713
11	rs11036635	5308896	T	0.03251	0.3511	0.03057	0.3672	0.02172	0.2924	-0.1343	0.1952	-0.0007215	0.9842	-0.06161	0.3185	-0.04261	0.1882	0.0204	0.7599	-0.03695	0.6559	-0.0206	0.5895	-0.06506	0.1558	0.01846	0.7969	-0.06384	0.1175	0.01801	0.5659	-0.01854	0.7299	0.01265	0.7801	0.04761	0.0278	0.03891	0.1173	0.02205	0.4783	-0.01188	0.7624	-0.03153	0.604	-0.0294	0.2095	0.005392	0.8433
11	rs11036644	5311063	T	-0.01487	0.649	0.01791	0.5728	0.005244	0.7862	0.1046	0.2813	0.02697	0.4289	0.04303	0.4569	-0.0229	0.4503	0.0136	0.8276	0.02137	0.7831	-0.00696	0.8457	0.004454	0.9175	-0.08623	0.1987	-0.01136	0.7665	0.004528	0.8775	0.04072	0.4178	0.01368	0.7471	-0.04073	0.04454	-0.01447	0.5344	-0.04168	0.1518	-0.02815	0.4442	-0.0432	0.4478	0.01477	0.501	0.009248	0.7173
11	rs10837767	5317553	T	-0.008934	0.7791	-0.002314	0.9404	-0.01144	0.5439	-0.1231	0.1934	-0.008601	0.7959	-0.04648	0.4097	0.03765	0.2027	-0.03403	0.5763	-0.05572	0.4615	0.02653	0.4465	0.0181	0.6657	0.1064	0.1036	0.03945	0.2897	0.01787	0.5326	-0.02923	0.5509	-0.02602	0.5292	0.03153	0.111	-0.007464	0.7424	0.03752	0.1858	0.04551	0.2042	0.01842	0.74	-0.02222	0.2989	-0.03239	0.193
11	rs3888708	5318380	T	-0.03918	0.2197	0.01092	0.7251	0.007433	0.6943	0.146	0.1238	0.02681	0.4213	0.05348	0.3444	-0.0205	0.4896	-0.002967	0.9613	-0.02267	0.7653	-0.02083	0.5514	-0.005156	0.9024	-0.1219	0.06298	-0.04122	0.2701	-0.004888	0.8649	0.03594	0.4647	0.01898	0.6473	-0.04519	0.02258	-0.01345	0.5551	-0.05364	0.05908	-0.0455	0.2058	-0.06744	0.2254	0.003013	0.8884	0.009579	0.7015
11	rs3863292	5318677	T	0.1036	0.15	-0.05887	0.4007	0.03341	0.4333	-0.01672	0.9378	-0.0448	0.5515	-0.03932	0.7581	-0.09542	0.1536	0.1538	0.2644	0.2087	0.2226	-0.05767	0.4646	-0.04879	0.6069	0.03454	0.8157	-0.07196	0.3935	-0.02454	0.705	-0.04114	0.7107	0.09179	0.3265	0.06362	0.1555	0.08837	0.08501	0.03787	0.5555	0.001147	0.9887	-0.05418	0.6662	0.05131	0.2892	0.1501	0.007484
11	rs10082566	5328707	A	-0.0359	0.4831	-0.05364	0.2809	0.04477	0.1391	-0.0682	0.6542	-0.05308	0.3205	-0.04358	0.6308	1.277e-05	0.9998	-0.001455	0.9882	-0.05155	0.6718	-0.008937	0.8733	-0.1006	0.1348	0.1857	0.07724	-0.005273	0.9299	0.01852	0.6875	-0.02829	0.7196	0.1069	0.1073	0.02304	0.4695	0.01474	0.6864	0.05207	0.2535	-0.007901	0.8911	0.03189	0.7208	-0.006899	0.8411	-0.04021	0.315
11	rs12275403	5330337	G	-0.003755	0.9343	0.05187	0.2411	-0.01967	0.4655	-0.09773	0.4706	0.07806	0.1002	0.1179	0.1434	0.05723	0.1758	0.002969	0.9728	-0.08268	0.445	-0.05088	0.3073	-0.03072	0.6083	-0.08154	0.3838	0.05533	0.2992	-0.04462	0.2756	-0.06025	0.3899	-0.1152	0.05101	-0.001137	0.968	0.02809	0.3871	0.0484	0.233	0.05988	0.243	0.05238	0.5093	0.01763	0.5646	-0.01933	0.5874
11	rs11036742	5331522	G	-0.008648	0.7941	-0.02189	0.4966	0.02602	0.1842	0.004259	0.9655	0.01696	0.6239	0.07159	0.2221	0.007529	0.8068	0.08865	0.1614	0.1075	0.1718	0.03506	0.3335	0.06488	0.1361	-0.09828	0.1486	-0.03236	0.4039	0.01104	0.7109	0.003442	0.9462	-0.05039	0.2412	-0.01011	0.6238	-0.03253	0.1682	-0.03207	0.2773	-0.07137	0.05532	-0.04225	0.4642	-0.01915	0.3897	0.003724	0.8857
11	rs7926089	5332443	C	0.09944	0.07111	0.05411	0.3132	0.01038	0.7508	0.1228	0.4545	-0.1455	0.01123	-0.003164	0.9742	-0.08397	0.101	-0.02733	0.7958	0.1042	0.4271	0.008121	0.8931	-0.01222	0.8664	0.164	0.148	-0.02529	0.6956	0.04714	0.3421	0.07387	0.3845	0.02193	0.7597	-0.008883	0.796	-0.003193	0.9354	0.009245	0.851	0.1056	0.0889	0.1078	0.2623	0.001645	0.9646	0.06342	0.1414
11	rs12365420	5332754	G	0.04528	0.1753	0.02442	0.4524	-0.02629	0.1837	0.09145	0.3577	-0.04068	0.2436	-0.09137	0.1224	-0.02919	0.3473	-0.08406	0.1884	-0.03755	0.6367	0.009896	0.7869	0.008983	0.8383	0.06551	0.3405	0.0004371	0.9911	0.01404	0.6406	0.04767	0.3542	0.05995	0.167	-0.002469	0.9056	0.006916	0.7719	-0.01257	0.6733	0.04027	0.2849	0.01994	0.7323	0.00555	0.805	0.008685	0.7399
11	rs11036766	5335943	A	0.02748	0.3787	0.03734	0.2184	-0.03312	0.07263	-0.01804	0.846	-0.001189	0.9709	-0.02593	0.6393	-0.002173	0.9403	-0.07113	0.2334	-0.07531	0.3101	-0.02572	0.4517	-0.01918	0.6407	-0.001733	0.9785	0.02553	0.4849	-0.007266	0.7959	0.01835	0.7027	-0.001153	0.9773	-0.002422	0.9008	0.02368	0.2875	0.009345	0.7371	0.06745	0.05468	0.03821	0.4826	0.01481	0.4804	0.01048	0.6678
11	rs7946240	5336884	A	-0.02605	0.6076	-0.04424	0.3694	0.0416	0.1653	-0.03769	0.8027	-0.04088	0.44	-0.04201	0.6401	0.0004114	0.993	-0.03209	0.7408	-0.06175	0.6085	0.004438	0.9363	-0.0921	0.1671	0.1825	0.07951	0.01596	0.788	0.01689	0.7112	-0.03427	0.6607	0.1223	0.06276	0.02429	0.4414	0.01536	0.6711	0.03974	0.3792	-0.005558	0.9225	0.05585	0.5274	0.007449	0.8271	-0.02893	0.4658
11	rs7935554	5336998	G	-0.05789	0.1045	-0.05962	0.08543	0.002522	0.9051	0.02687	0.8004	-0.02207	0.5538	-0.1288	0.04129	-0.00711	0.8303	-0.1181	0.08341	-0.1613	0.05696	0.01822	0.6412	-0.02157	0.6463	0.06843	0.3512	-0.02141	0.6085	-0.02991	0.3515	0.04201	0.4446	0.07994	0.08426	0.01184	0.5942	0.007484	0.7689	-0.0171	0.5911	-0.02284	0.5703	-0.05691	0.3603	0.009719	0.6856	-0.02472	0.376
11	rs4910747	5338170	A	-0.01635	0.7133	0.03606	0.4044	-0.03102	0.2385	-0.09568	0.4695	0.1019	0.02782	0.07684	0.3293	0.05773	0.162	0.01514	0.8589	-0.04456	0.6735	-0.04715	0.3327	-0.02962	0.6129	-0.04494	0.6233	0.06634	0.2024	-0.04457	0.2649	-0.06623	0.3332	-0.1056	0.06707	-0.0009615	0.9723	0.03163	0.3187	0.04567	0.2492	0.05823	0.2451	0.02467	0.7504	0.02087	0.4852	-0.01558	0.6543
11	rs7129490	5338198	G	-0.05737	0.1096	-0.0613	0.07859	0.004848	0.8196	0.006399	0.9522	-0.03196	0.3938	-0.1209	0.05682	-0.004514	0.8924	-0.125	0.0683	-0.1777	0.03685	0.0176	0.6544	-0.0205	0.6645	0.04803	0.5154	-0.02137	0.6112	-0.03287	0.3085	0.04705	0.3945	0.07639	0.1009	0.01234	0.5808	0.006875	0.7884	-0.01434	0.6541	-0.01662	0.6813	-0.03768	0.5471	0.008317	0.7305	-0.02557	0.3624
11	rs7128856	5338375	G	-0.06266	0.07881	-0.0669	0.05347	0.001039	0.9608	0.03397	0.7492	-0.02345	0.5293	-0.133	0.03504	-0.01371	0.6796	-0.1244	0.06812	-0.1772	0.03637	0.01785	0.648	-0.02167	0.6447	0.0616	0.4014	-0.03033	0.4681	-0.03315	0.3018	0.04578	0.4048	0.07467	0.1069	0.01133	0.6102	0.008027	0.7527	-0.01494	0.639	-0.01598	0.6913	-0.04273	0.4924	0.01092	0.6492	-0.02615	0.349
11	rs7118468	5338439	G	-0.05483	0.13	-0.05763	0.1015	0.007907	0.7126	0.003384	0.975	-0.02854	0.4508	-0.1153	0.07193	0.003109	0.9265	-0.1337	0.05338	-0.1805	0.03576	0.02287	0.5644	-0.01232	0.7962	0.06956	0.3506	-0.01529	0.7188	-0.03786	0.2452	0.04641	0.4055	0.09028	0.05468	0.01255	0.578	0.01019	0.6937	-0.02427	0.4527	-0.02158	0.5974	-0.03317	0.5996	0.01016	0.6767	-0.0302	0.2866
11	rs6578603	5342404	T	-0.05633	0.1254	-0.05992	0.09348	0.006718	0.7578	0.0457	0.6764	-0.01504	0.6956	-0.1015	0.1189	-0.01997	0.5592	-0.1177	0.09403	-0.1627	0.06236	0.02151	0.5934	-0.012	0.8043	0.05408	0.4748	-0.031	0.4719	-0.02119	0.522	0.09638	0.08834	0.07519	0.1152	0.02169	0.3435	-0.00106	0.9678	-0.001049	0.9745	-0.01297	0.7545	-0.02775	0.6653	0.008658	0.7264	-0.01977	0.4923
11	rs6578604	5342609	A	0.01075	0.7681	-0.02702	0.4457	-0.007657	0.7226	0.1132	0.2959	-0.06248	0.1	-0.06573	0.3083	-0.05506	0.1033	-0.1244	0.07384	-0.07487	0.3872	0.03467	0.3846	0.03898	0.4161	0.03909	0.6019	-0.0477	0.2632	-0.00571	0.8617	0.1492	0.007538	0.02955	0.5324	0.004957	0.827	-0.001817	0.9443	-0.02016	0.5348	0.04037	0.3253	0.01356	0.8309	0.007114	0.7715	0.02018	0.479
11	rs11036815	5344681	A	-0.05069	0.172	-0.06532	0.07002	0.01332	0.5448	0.03777	0.7325	-0.02695	0.4872	-0.08323	0.2056	-0.016	0.643	-0.1199	0.09113	-0.1607	0.06831	0.02701	0.5066	-0.01668	0.733	0.05771	0.4499	-0.03377	0.4374	-0.01763	0.5978	0.1086	0.05694	0.06856	0.1549	0.01961	0.3961	0.007492	0.7774	-0.004056	0.9026	-0.0146	0.7273	-0.009915	0.8783	0.01583	0.5261	-0.01983	0.4949
11	rs10837814	5345128	G	-0.0152	0.6511	-0.0338	0.3008	0.009293	0.6405	0.07461	0.4554	-0.06417	0.06695	-0.1052	0.07675	-0.03812	0.2219	-0.1113	0.0829	-0.1024	0.1996	0.03701	0.3143	0.002775	0.95	0.1161	0.09256	-0.03552	0.3667	-0.009468	0.7541	0.1132	0.02826	0.07082	0.1043	0.01834	0.3805	0.005642	0.814	0.008278	0.7824	0.0428	0.2581	0.03025	0.6056	0.007682	0.7339	-0.002199	0.9334
11	rs4910550	5345860	G	0.09285	0.09056	0.05219	0.3284	0.0164	0.6141	0.09549	0.559	-0.1493	0.008962	-0.0122	0.9003	-0.08886	0.0812	-0.02869	0.7849	0.09552	0.4645	0.009932	0.8689	-0.01023	0.8875	0.1619	0.1513	-0.03672	0.5681	0.04535	0.3585	0.08009	0.3435	0.02141	0.7642	-0.005453	0.8733	-0.002468	0.9498	0.006967	0.8869	0.1067	0.08419	0.1005	0.2936	0.007242	0.8446	0.06472	0.1316
11	rs2723381	5347875	T	-0.005843	0.8619	-0.02239	0.4928	0.01591	0.4234	0.08984	0.3681	-0.0629	0.07222	-0.1059	0.0745	-0.03748	0.2291	-0.1049	0.1019	-0.0949	0.234	0.03159	0.3898	-0.001761	0.9682	0.1028	0.1358	-0.03459	0.3787	-0.0003289	0.9913	0.1082	0.03575	0.07028	0.1065	0.01954	0.3494	0.005732	0.8109	0.00928	0.7566	0.03501	0.3546	0.01643	0.779	0.01207	0.5927	-0.002116	0.9358
11	rs6578605	5349604	G	-0.04008	0.4366	-0.02956	0.5552	0.04931	0.1054	-0.1035	0.4994	-0.05299	0.3244	-0.07631	0.403	-0.005714	0.905	0.003859	0.9688	-0.06218	0.6117	-0.02012	0.7213	-0.119	0.07866	0.1584	0.1344	-0.001127	0.9851	0.02142	0.6439	-0.02821	0.7222	0.1167	0.08076	0.02356	0.4625	0.01941	0.5974	0.04664	0.3097	-0.01582	0.7853	0.01489	0.8683	0.003735	0.9142	-0.03059	0.4478
11	rs6578606	5350095	G	0.09285	0.09056	0.05219	0.3284	0.0164	0.6141	0.09549	0.559	-0.1493	0.008962	-0.0122	0.9003	-0.08886	0.0812	-0.02869	0.7849	0.09552	0.4645	0.009932	0.8689	-0.01023	0.8875	0.1619	0.1513	-0.03672	0.5681	0.04535	0.3585	0.08009	0.3435	0.02141	0.7642	-0.005453	0.8733	-0.002468	0.9498	0.006967	0.8869	0.1067	0.08419	0.1005	0.2936	0.007242	0.8446	0.06472	0.1316
11	rs10768807	5357812	T	0.04763	0.1409	-0.04413	0.1607	0.0007496	0.9688	-0.1595	0.09729	7.638e-05	0.9982	0.01083	0.8503	0.03531	0.2403	-0.09735	0.1156	-0.00309	0.968	0.07714	0.02911	0.08401	0.04817	0.1619	0.01472	0.07253	0.05525	-0.00758	0.7947	-0.03283	0.5102	0.03754	0.3721	-0.03056	0.129	0.007876	0.7332	-0.0006891	0.981	0.00343	0.9251	0.04531	0.4221	0.01915	0.3788	-0.002592	0.9185
11	rs4623930	5357971	T	0.009927	0.8223	-0.02441	0.5699	-0.01273	0.6264	-0.1157	0.3784	0.04992	0.2789	-0.1645	0.03512	-0.03592	0.3815	0.1097	0.1939	0.1594	0.1285	0.019	0.6944	0.02779	0.6327	0.04558	0.6159	0.01262	0.8074	-0.04349	0.2734	-0.05604	0.4098	-0.03737	0.5149	-0.01773	0.519	0.01604	0.6107	0.04277	0.2773	-0.03909	0.4322	-0.06448	0.4023	-0.03122	0.2929	-0.007886	0.8195
11	rs12294352	5361272	T	0.04936	0.4976	-0.01642	0.8166	0.008039	0.852	0.02331	0.9143	-0.06175	0.4164	-0.1334	0.3007	-0.1056	0.1177	-0.06712	0.6298	0.04169	0.8096	-0.07623	0.3385	-0.05893	0.5383	0.0934	0.5326	-0.08006	0.3473	0.0008145	0.9901	-0.01432	0.8983	0.03237	0.7321	0.01118	0.8051	0.0883	0.08845	-0.04014	0.5362	0.09154	0.264	0.0192	0.8797	0.04033	0.4097	0.07657	0.1782
11	rs7120319	5364097	A	-0.338	0.04964	-0.3299	0.04878	-0.2209	0.03012	0.5108	0.3195	0.1574	0.3823	-0.05063	0.8685	-0.07897	0.6224	-0.1673	0.6123	0.02222	0.9568	0.09944	0.5987	0.2559	0.2594	0.6808	0.05453	-0.1279	0.5268	-0.1489	0.3371	-0.1564	0.556	0.07477	0.7388	0.09236	0.3897	-0.04256	0.7296	0.05549	0.7184	0.207	0.287	-0.3363	0.2632	-0.1132	0.329	0.055	0.6837
11	rs11036912	5364450	C	0.04244	0.1891	-0.02013	0.5221	0.02463	0.1978	-0.2109	0.02785	0.00355	0.9163	0.01969	0.7312	0.03471	0.2478	-0.02932	0.6356	0.001568	0.9837	0.03381	0.3395	0.02577	0.5448	0.08837	0.1835	0.09673	0.01032	0.006869	0.8133	-0.0545	0.2733	-0.001235	0.9765	-0.04097	0.04125	-0.003057	0.8946	0.01911	0.5074	-0.02095	0.5654	0.02133	0.7052	0.02532	0.2439	-0.0211	0.404
11	rs4326830	5365428	G	0.02185	0.5229	-0.02315	0.4863	0.01645	0.4163	-0.1521	0.1343	0.05316	0.136	-0.009247	0.8787	0.02871	0.366	-0.006643	0.9191	0.01503	0.8534	0.0394	0.2924	0.03875	0.389	0.1017	0.1478	0.04605	0.2498	0.001951	0.9494	-0.04304	0.4134	0.02528	0.5692	-0.03924	0.06465	-0.007556	0.7568	-0.007196	0.8134	-0.01992	0.6052	-0.07422	0.2127	0.01513	0.5103	-0.02791	0.2966
11	rs12275713	5365742	A	0.02559	0.4548	-0.0244	0.4635	0.01528	0.4507	-0.1392	0.171	0.04997	0.1617	-0.01171	0.8469	0.03219	0.3112	-0.007109	0.9136	0.01127	0.8899	0.03616	0.3344	0.03684	0.4133	0.1039	0.1395	0.04774	0.2333	0.00307	0.9206	-0.04511	0.3918	0.02532	0.5691	-0.03941	0.06378	-0.006362	0.7945	-0.005417	0.8592	-0.01844	0.6325	-0.07034	0.2381	0.01582	0.4918	-0.02884	0.2811
11	rs4373970	5372690	C	0.009532	0.8147	-0.05206	0.1876	0.0602	0.01206	-0.05028	0.6777	0.02926	0.4907	0.00574	0.9365	0.03482	0.3567	0.1274	0.1011	0.07788	0.4204	-0.01965	0.6589	-0.03816	0.4758	0.02219	0.7908	-0.07365	0.1214	0.0332	0.3639	0.079	0.2066	0.05207	0.3241	0.009029	0.7213	-0.01063	0.714	-0.04523	0.2119	-0.0531	0.2463	-0.08392	0.2362	0.05147	0.05921	0.04041	0.2036
11	rs4494330	5372718	A	-0.01073	0.7654	-0.08619	0.01329	0.03732	0.07887	-0.08272	0.4389	-0.02764	0.4613	0.01518	0.8115	0.006241	0.8518	0.07873	0.2519	0.08719	0.3072	-0.009049	0.8181	-0.007174	0.8795	0.0714	0.3338	-0.03636	0.3874	0.01868	0.5633	0.06067	0.2725	0.01879	0.6873	0.0111	0.6198	-0.0173	0.4997	-0.01986	0.5354	-0.02014	0.6189	-0.0483	0.4406	0.04139	0.08616	0.03877	0.1674
11	rs4910755	5372751	C	-0.008707	0.8098	-0.07303	0.03733	0.0371	0.08259	-0.08624	0.4227	-0.02748	0.4667	-0.0006088	0.9924	0.01623	0.629	0.07509	0.2775	0.07859	0.3605	-0.01055	0.7899	-0.009851	0.836	0.06925	0.3516	-0.03264	0.4407	0.02611	0.4221	0.06266	0.2601	0.01667	0.7228	0.008685	0.6996	-0.01779	0.4905	-0.02117	0.5114	-0.02122	0.6025	-0.04488	0.4764	0.04255	0.07952	0.03887	0.169
11	rs7106330	5373497	G	0.07002	0.1177	-0.02044	0.639	0.0157	0.5538	-0.2742	0.03918	-0.008405	0.8575	-0.0127	0.873	0.01641	0.6934	0.09273	0.2792	0.115	0.2799	0.02001	0.6833	0.0206	0.7269	0.05033	0.585	0.08578	0.1016	0.03567	0.376	-0.09203	0.1817	-0.08114	0.1629	-0.04169	0.1345	-0.003407	0.9151	0.05765	0.1486	-0.051	0.3123	-0.05365	0.4921	-0.03798	0.207	-0.02914	0.4057
11	rs4494328	5374355	G	0.04124	0.2948	0.06827	0.07406	-0.02387	0.3057	0.08898	0.4474	0.007671	0.852	0.1479	0.03351	0.02297	0.53	-0.08892	0.2376	-0.1302	0.1638	-0.0238	0.5808	-0.05674	0.2732	-0.0736	0.3632	0.01913	0.6783	-0.006476	0.8549	-0.06575	0.2778	0.02764	0.5889	0.02427	0.3217	-0.01037	0.7121	0.04483	0.2013	-0.01583	0.7214	0.1375	0.04461	0.03148	0.2341	0.01308	0.6711
11	rs2647601	5376856	C	0.007846	0.8108	-0.0948	0.002774	0.03236	0.0948	-0.2044	0.03553	-0.02923	0.3929	-0.01001	0.8631	0.0258	0.3967	0.1054	0.09226	0.1031	0.1852	0.007431	0.836	-0.007135	0.8686	0.05359	0.4264	0.005978	0.8762	0.01579	0.5922	0.02426	0.6306	-0.01395	0.7431	-0.0197	0.3339	-0.00914	0.6958	0.006736	0.8177	-0.05216	0.1574	-0.06905	0.2264	0.007279	0.7411	0.01336	0.6022
11	rs2736553	5384429	G	0.004129	0.9002	-0.09084	0.004325	0.03195	0.1005	-0.1863	0.05647	-0.02785	0.4176	-0.009239	0.8741	0.02997	0.3268	0.1171	0.06237	0.1158	0.1385	0.01041	0.7727	-0.007225	0.8675	0.05448	0.4207	0.003668	0.9242	0.01373	0.6427	0.02303	0.6495	-0.01377	0.7473	-0.02051	0.3164	-0.008496	0.7175	0.0111	0.7051	-0.05259	0.1557	-0.06696	0.2427	0.009031	0.6831	0.01639	0.5243
11	rs10500636	5386755	A	-0.01431	0.6982	-0.08931	0.01242	0.03158	0.1476	-0.06226	0.5703	-0.02933	0.4462	0.005295	0.9354	0.007361	0.8299	0.07419	0.2928	0.09672	0.2697	-0.01425	0.7242	-0.02425	0.6172	0.08232	0.2775	-0.02272	0.5989	0.01525	0.6457	0.04806	0.3971	0.02106	0.6602	0.007101	0.7571	-0.005158	0.8446	-0.01875	0.5685	-0.0138	0.7399	-0.04194	0.5141	0.03463	0.162	0.03897	0.1764
11	rs7113817	5387072	T	0.0005121	0.9889	-0.07361	0.03843	0.02878	0.1844	-0.08287	0.4472	-0.03159	0.4092	0.0008996	0.989	0.01829	0.5913	0.06907	0.3245	0.09821	0.2595	-0.01328	0.7409	-0.02717	0.5734	0.07469	0.3216	-0.01718	0.6891	0.03061	0.3531	0.06475	0.2509	0.02551	0.5921	-0.002872	0.8998	0.00164	0.95	-0.02443	0.4548	-0.01698	0.6811	-0.02192	0.7316	0.04109	0.09491	0.02846	0.3207
11	rs7113385	5387430	T	0.009215	0.8222	-0.05916	0.1373	0.06109	0.01151	-0.05003	0.6817	0.03112	0.4672	0.01686	0.8164	0.03789	0.3197	0.1308	0.09483	0.07704	0.4292	-0.02032	0.6508	-0.03695	0.4934	0.01538	0.8553	-0.07976	0.09609	0.03709	0.3143	0.07807	0.2157	0.05474	0.3038	0.009588	0.7071	-0.01445	0.6214	-0.04531	0.2148	-0.06206	0.1787	-0.08209	0.2504	0.0498	0.07025	0.03838	0.231
11	rs1846320	5388909	C	0.03944	0.3875	-0.05276	0.2343	0.009961	0.7125	-0.2546	0.06026	-0.01337	0.7792	-0.01939	0.8106	0.04246	0.3166	0.04409	0.6137	0.03169	0.7703	0.04167	0.4043	0.01526	0.7995	0.04644	0.6208	0.07121	0.1824	0.004137	0.9198	-0.06768	0.3353	-0.07526	0.204	-0.05791	0.04099	-0.01827	0.5747	0.04316	0.2887	-0.07121	0.1658	-0.05665	0.4765	-0.0398	0.1943	-0.04615	0.1959
11	rs2647610	5389102	T	-0.01688	0.606	0.04205	0.1859	-0.000194	0.992	0.1685	0.08287	0.02978	0.3833	-0.05451	0.3469	-0.03485	0.2515	-0.03288	0.5995	-0.03679	0.6363	0.004935	0.8905	0.05948	0.1668	-0.08485	0.207	-0.02934	0.4438	0.004723	0.8725	0.02576	0.6091	-0.02991	0.4816	0.00963	0.6364	0.008224	0.7247	-0.04319	0.1383	0.04762	0.1962	-0.04769	0.403	-0.01718	0.4348	-0.01767	0.4899
11	rs11604201	5401036	C	0.03584	0.4623	-0.06061	0.2008	0.01506	0.6019	-0.3002	0.03794	-0.01102	0.8286	-0.03678	0.6702	0.02988	0.5095	0.08782	0.3463	0.05877	0.6122	0.04916	0.3569	0.02907	0.6505	-0.002188	0.9826	0.05829	0.307	-0.002238	0.9593	-0.05738	0.4445	-0.07164	0.2577	-0.05389	0.07523	-0.01197	0.7308	0.04826	0.2667	-0.09474	0.08412	-0.08017	0.3454	-0.0522	0.1107	-0.04017	0.292
11	rs2736544	5401260	C	0.03624	0.3523	0.06679	0.07748	-0.0352	0.1266	0.09077	0.4336	0.01927	0.6359	0.1225	0.07557	0.02328	0.5203	-0.1335	0.07294	-0.1385	0.1345	-0.0001428	0.9973	-0.03185	0.5346	-0.01837	0.8188	0.02978	0.514	-0.01886	0.5906	-0.07207	0.2293	0.03338	0.5097	0.02128	0.3802	-0.007914	0.776	0.04732	0.1729	-0.004811	0.9128	0.1496	0.02725	0.0264	0.3134	0.008723	0.7748
11	rs2647546	5402639	A	-0.03707	0.244	0.03609	0.2433	-0.01528	0.4172	0.1411	0.1356	0.0252	0.4483	-0.07298	0.1951	-0.04151	0.16	-0.03426	0.5737	-0.01037	0.8911	0.00743	0.8312	0.04791	0.2524	-0.006861	0.9165	-0.02999	0.4209	-0.006884	0.81	0.01638	0.7383	-0.001233	0.9762	0.005364	0.7866	0.01314	0.5627	-0.02973	0.2946	0.05805	0.1051	-0.03997	0.4712	-0.02691	0.2081	-0.01679	0.5
11	rs2736542	5402657	A	-0.02218	0.5003	0.03874	0.2256	-0.004152	0.8312	0.1506	0.1233	0.02805	0.4141	-0.05375	0.3562	-0.04512	0.1394	-0.01808	0.7739	-0.02535	0.7459	-0.002802	0.938	0.05302	0.2204	-0.0749	0.268	-0.03559	0.3554	0.01029	0.7279	0.0109	0.8296	-0.02155	0.614	0.009819	0.6316	0.008468	0.7183	-0.04602	0.1162	0.04218	0.2549	-0.06566	0.2519	-0.01827	0.4086	-0.01281	0.6185
11	rs12364011	5403033	C	0.02451	0.5942	-0.04031	0.3673	0.01647	0.5452	-0.2641	0.05306	0.02738	0.5687	-0.02637	0.7462	0.03042	0.4765	0.09633	0.2734	0.05064	0.6433	0.03307	0.5113	0.00254	0.9665	0.00846	0.9288	0.02353	0.6622	-0.02826	0.4944	-0.03737	0.5977	-0.0797	0.1818	-0.05242	0.06656	-0.01374	0.6755	0.04596	0.2622	-0.1183	0.02203	-0.1074	0.1798	-0.02403	0.4371	0.001151	0.9745
11	rs10837965	5403334	T	0.02451	0.5942	-0.04031	0.3673	0.01647	0.5452	-0.2641	0.05306	0.02738	0.5687	-0.02637	0.7462	0.03042	0.4765	0.09633	0.2734	0.05064	0.6433	0.03307	0.5113	0.00254	0.9665	0.00846	0.9288	0.02353	0.6622	-0.02826	0.4944	-0.03737	0.5977	-0.0797	0.1818	-0.05242	0.06656	-0.01374	0.6755	0.04596	0.2622	-0.1183	0.02203	-0.1074	0.1798	-0.02403	0.4371	0.001151	0.9745
11	rs2723372	5403694	C	-0.03707	0.244	0.03609	0.2433	-0.01528	0.4172	0.1411	0.1356	0.0252	0.4483	-0.07298	0.1951	-0.04151	0.16	-0.03426	0.5737	-0.01037	0.8911	0.00743	0.8312	0.04791	0.2524	-0.006861	0.9165	-0.02999	0.4209	-0.006884	0.81	0.01638	0.7383	-0.001233	0.9762	0.005364	0.7866	0.01314	0.5627	-0.02973	0.2946	0.05805	0.1051	-0.03997	0.4712	-0.02691	0.2081	-0.01679	0.5
11	rs4910780	5406123	C	0.01869	0.6656	-0.0677	0.1067	0.06622	0.009355	-0.1201	0.3503	0.01519	0.7365	-0.001593	0.9834	0.04642	0.2475	0.1348	0.1025	0.1142	0.2663	-0.00956	0.8399	-0.01378	0.8086	0.02668	0.7641	-0.04997	0.3233	0.05446	0.1607	0.06391	0.3366	0.06972	0.214	0.006606	0.806	-0.02118	0.4921	-0.04256	0.2691	-0.03215	0.5092	-0.05581	0.4588	0.02473	0.3946	0.02022	0.5498
11	rs11037144	5407282	A	0.01365	0.7663	-0.04484	0.3151	-3.727e-05	0.9989	-0.2292	0.0928	0.0343	0.4743	-0.07424	0.3613	0.02701	0.5267	0.01606	0.855	0.003642	0.9734	0.05353	0.2868	0.01896	0.7538	0.07725	0.4132	0.03064	0.5688	-0.04653	0.2595	-0.04666	0.5091	-0.06374	0.285	-0.04368	0.1259	0.001178	0.9713	0.03657	0.3716	-0.09454	0.06715	-0.09615	0.2293	-0.02017	0.5134	-0.00782	0.8277
11	rs11037145	5407297	A	0.02719	0.5565	-0.02813	0.5314	-0.009701	0.723	-0.2235	0.1036	0.0388	0.4214	-0.06628	0.4181	0.01267	0.7681	0.005277	0.9524	-0.0009714	0.9929	0.06689	0.1858	0.05545	0.3618	0.05894	0.5352	0.03262	0.5467	-0.02816	0.498	-0.0747	0.2935	-0.08317	0.1656	-0.02855	0.3207	-0.01712	0.6037	0.0354	0.3902	-0.1036	0.04625	-0.122	0.1295	-0.03042	0.3275	3.255e-05	0.9993
11	rs7395908	5411744	C	0.00765	0.856	-0.01485	0.7172	0.001716	0.9452	-0.2187	0.08056	0.01276	0.7719	-0.07984	0.2846	0.02785	0.4769	0.03027	0.7074	0.01797	0.8577	0.03355	0.467	-0.02667	0.6306	0.09169	0.2898	0.0263	0.5941	-0.04923	0.1936	-0.01935	0.7656	-0.03281	0.5489	-0.05058	0.05327	0.01246	0.6786	0.04593	0.2213	-0.07384	0.1195	-0.04124	0.5746	-0.02275	0.4219	-0.01027	0.7554
11	rs2340320	5412038	T	0.004771	0.9098	-0.01957	0.6326	0.001425	0.9544	-0.2052	0.1008	0.01042	0.8127	-0.08402	0.2596	0.02657	0.4969	0.03085	0.7018	0.02349	0.8145	0.0318	0.4902	-0.02752	0.6194	0.0982	0.2564	0.02757	0.576	-0.04576	0.2265	-0.01595	0.8056	-0.03217	0.5563	-0.04804	0.06618	0.01164	0.6984	0.04466	0.2337	-0.07209	0.1281	-0.04222	0.565	-0.02025	0.4743	-0.009988	0.7617
11	rs2340321	5412059	G	0.0003207	0.9939	-0.02001	0.6242	0.0001219	0.9961	-0.2045	0.1011	0.01402	0.7493	-0.09488	0.2019	0.02594	0.5062	0.01909	0.8122	0.0003451	0.9972	0.03004	0.5136	-0.03041	0.5822	0.1069	0.2154	0.02174	0.6585	-0.04971	0.1878	-0.01116	0.863	-0.03055	0.5755	-0.04603	0.07768	0.006019	0.8408	0.03341	0.3721	-0.08279	0.07971	-0.05288	0.4701	-0.01481	0.5998	-0.005226	0.8737
11	rs11037191	5412072	C	-0.01024	0.8834	0.114	0.09249	-0.09987	0.01525	0.4376	0.03453	0.01441	0.8433	0.1685	0.1724	0.009109	0.8883	0.04634	0.7286	-0.007392	0.9645	-0.08289	0.2776	-0.1034	0.2598	-0.1301	0.3645	-0.04317	0.5973	0.0229	0.7152	0.06397	0.5515	0.1277	0.1584	-0.002841	0.9479	0.01974	0.6918	0.03667	0.5556	-0.0443	0.5732	0.08767	0.471	0.03424	0.4655	0.08386	0.124
11	rs11037193	5412543	A	-0.03372	0.721	0.09111	0.3208	0.007326	0.8957	-0.06308	0.8223	-0.09259	0.3474	-0.1087	0.5156	0.01945	0.8246	0.08724	0.6291	0.1027	0.6472	-0.06634	0.521	-0.2185	0.07806	0.1673	0.3887	0.009139	0.9341	-0.03343	0.6938	0.117	0.4206	0.1076	0.38	-0.05698	0.332	0.05356	0.4264	0.07007	0.4051	0.03705	0.7277	0.1941	0.238	-0.01656	0.7942	-0.01718	0.8161
11	rs11037197	5412698	G	-0.00386	0.9268	-0.02886	0.4798	-0.0009632	0.9691	-0.2023	0.1049	0.009647	0.8259	-0.07575	0.3084	0.02322	0.5519	0.03472	0.6658	0.02093	0.834	0.03469	0.4505	-0.01693	0.7594	0.08923	0.3014	0.01845	0.7076	-0.05158	0.1716	-0.01466	0.8206	-0.03195	0.5582	-0.04763	0.06788	0.01024	0.7326	0.05165	0.1674	-0.07157	0.13	-0.04752	0.5163	-0.0248	0.3796	-0.009634	0.7694
11	rs7395640	5412967	T	0.004771	0.9098	-0.01957	0.6326	0.001425	0.9544	-0.2052	0.1008	0.01042	0.8127	-0.08402	0.2596	0.02657	0.4969	0.03085	0.7018	0.02349	0.8145	0.0318	0.4902	-0.02752	0.6194	0.0982	0.2564	0.02757	0.576	-0.04576	0.2265	-0.01595	0.8056	-0.03217	0.5563	-0.04804	0.06618	0.01164	0.6984	0.04466	0.2337	-0.07209	0.1281	-0.04222	0.565	-0.02025	0.4743	-0.009988	0.7617
11	rs12277805	5414735	T	0.1461	0.2197	0.05848	0.6138	-0.04592	0.515	0.5198	0.142	0.1131	0.3631	0.2043	0.333	-0.07669	0.4885	-0.198	0.3851	-0.1221	0.6664	-0.01583	0.9034	0.1771	0.2584	0.06899	0.7783	0.1296	0.3529	0.03624	0.7352	-0.1868	0.3083	-0.03753	0.8084	0.04539	0.5405	-0.09044	0.2871	-0.1723	0.1043	0.1192	0.3745	-0.2417	0.2442	-0.006022	0.9401	-0.07608	0.4143
11	rs2647584	5423639	T	0.01174	0.7297	-0.03501	0.2889	-0.003379	0.8666	-0.01692	0.867	-0.04344	0.2203	0.1019	0.08972	0.02966	0.3471	0.04296	0.5085	0.05285	0.5127	-0.03708	0.3185	-0.04584	0.3049	0.0115	0.8693	0.01407	0.7235	0.008975	0.7689	-0.008892	0.865	0.05288	0.2304	0.004783	0.821	0.001878	0.9382	0.02955	0.329	-0.007239	0.85	0.08111	0.1703	0.03289	0.1493	0.02735	0.303
11	rs2736526	5423931	T	0.07346	0.1776	0.02385	0.6529	0.02267	0.4824	0.1809	0.2645	-0.0123	0.829	0.01033	0.9149	-0.04403	0.3847	-0.1275	0.2212	-0.1344	0.2997	-0.02281	0.7024	0.001363	0.9848	-0.07564	0.5	0.01015	0.8737	0.06948	0.1561	-0.02519	0.7642	0.01933	0.785	0.075	0.02666	0.0054	0.8896	-0.04788	0.3245	0.07448	0.2251	-0.004405	0.963	0.04342	0.2359	0.02692	0.528
11	rs1909262	5424050	T	0.01067	0.7494	-0.02333	0.4721	0.001832	0.9262	-0.03448	0.7284	-0.0428	0.2191	0.07926	0.1797	0.02863	0.3558	0.01308	0.8377	0.03435	0.6651	-0.02394	0.5123	-0.04792	0.275	0.03635	0.5964	0.01801	0.6449	0.003117	0.9173	-0.01029	0.8413	0.05406	0.2121	0.0001809	0.9931	0.007563	0.7508	0.03088	0.2992	-0.009857	0.7933	0.1034	0.07498	0.04209	0.06012	0.02379	0.3621
11	rs2647581	5424861	A	0.07446	0.1664	0.02776	0.596	0.02485	0.4356	0.1262	0.4307	-0.02073	0.7125	0.01161	0.9031	-0.04835	0.3337	-0.1407	0.1717	-0.1342	0.2943	-0.02259	0.7016	-0.01065	0.8806	-0.04812	0.6639	0.00162	0.9795	0.06512	0.1783	-0.02461	0.7666	0.01706	0.8074	0.07243	0.0302	0.0058	0.88	-0.043	0.3703	0.06855	0.2583	-0.004674	0.9603	0.04057	0.2621	0.0415	0.3243
11	rs1566273	5431986	G	-0.02924	0.3794	0.01568	0.6278	0.004041	0.8374	-0.02415	0.8072	0.04762	0.17	-0.05502	0.3503	-0.01955	0.5271	0.02244	0.7245	-0.02838	0.7198	0.01697	0.6412	0.03675	0.4011	-0.06654	0.3306	-0.03976	0.3072	-0.02033	0.4967	-0.01414	0.7825	-0.0756	0.0797	-0.02057	0.3203	-0.005317	0.8228	-0.03323	0.2623	-0.0559	0.1354	-0.1104	0.05649	-0.03295	0.1402	-0.03893	0.1342
11	rs4910783	5432316	A	0.07308	0.1549	0.0302	0.5458	0.002384	0.9376	0.1085	0.4783	-0.004183	0.9379	-0.02751	0.7627	-0.04625	0.3329	-0.2083	0.03373	-0.128	0.2948	0.03177	0.5725	0.04	0.5545	0.06285	0.5523	0.01542	0.7979	0.03283	0.4777	-0.02642	0.7386	0.03562	0.5939	0.05477	0.08652	-0.003937	0.9146	-0.02775	0.5451	0.0795	0.1697	0.01852	0.8363	0.02128	0.5383	0.02614	0.5159
11	rs2647579	5440287	C	0.008585	0.8469	0.06276	0.1461	-0.0451	0.08606	0.1282	0.3321	-0.01213	0.7939	0.1612	0.04021	0.01093	0.7914	-0.04994	0.5571	-0.08575	0.4171	-0.04236	0.384	-0.07718	0.1867	-0.06506	0.4767	0.01256	0.8093	-0.04499	0.2602	-0.08414	0.2186	0.05523	0.3387	0.000872	0.9749	0.01898	0.5495	0.07981	0.04356	-0.02467	0.6224	0.173	0.02517	0.03723	0.2125	0.01514	0.6633
11	rs1498477	5440620	C	0.06719	0.1895	0.02511	0.6144	0.002495	0.9345	0.1016	0.5052	-0.00543	0.9192	-0.0466	0.6078	-0.03831	0.4209	-0.2104	0.03142	-0.1432	0.2394	0.02524	0.6528	0.03529	0.6008	0.0637	0.5455	0.02369	0.693	0.0409	0.3747	-0.03496	0.6576	0.03232	0.6274	0.05506	0.08373	-0.002644	0.9423	-0.02369	0.6042	0.09167	0.1119	0.01682	0.8507	0.02178	0.5272	0.02776	0.4886
11	rs1498476	5440665	A	0.06719	0.1895	0.02511	0.6144	0.002495	0.9345	0.1016	0.5052	-0.00543	0.9192	-0.0466	0.6078	-0.03831	0.4209	-0.2104	0.03142	-0.1432	0.2394	0.02524	0.6528	0.03529	0.6008	0.0637	0.5455	0.02369	0.693	0.0409	0.3747	-0.03496	0.6576	0.03232	0.6274	0.05506	0.08373	-0.002644	0.9423	-0.02369	0.6042	0.09167	0.1119	0.01682	0.8507	0.02178	0.5272	0.02776	0.4886
11	rs2471991	5441623	G	0.001574	0.9716	0.05917	0.168	-0.04368	0.09436	0.1308	0.3195	0.002506	0.9567	0.1749	0.02503	0.02339	0.5688	-0.05294	0.5311	-0.1045	0.3198	-0.03523	0.4663	-0.06102	0.2937	-0.08477	0.3507	0.007333	0.8873	-0.05358	0.1771	-0.07952	0.242	0.04405	0.4427	-0.007296	0.7908	0.009197	0.7705	0.08373	0.03306	-0.03429	0.4909	0.1653	0.0314	0.03215	0.2788	0.01483	0.668
11	rs17359438	5442226	C	0.01215	0.778	-0.0729	0.08139	0.05967	0.01892	-0.1178	0.3578	0.01931	0.6679	-0.01563	0.8378	0.0503	0.2086	0.1371	0.09577	0.1228	0.2304	-0.007274	0.8775	-0.01172	0.8363	0.04518	0.6102	-0.04384	0.3848	0.04677	0.2272	0.07996	0.2277	0.07035	0.2084	0.008088	0.763	-0.02185	0.4773	-0.04521	0.239	-0.02752	0.5709	-0.06625	0.3776	0.02501	0.3879	0.0141	0.6757
11	rs2736591	5442946	C	0.0007342	0.9826	-0.03869	0.2359	-0.001371	0.9451	-0.02977	0.7657	-0.04399	0.2094	0.09226	0.1205	0.03046	0.3289	0.03652	0.5698	0.05922	0.4582	-0.02797	0.4468	-0.04332	0.3268	0.0299	0.6651	0.01444	0.7135	-0.004794	0.8739	0.002768	0.9573	0.05181	0.2347	0.002656	0.8989	0.004621	0.8471	0.03907	0.1917	-0.003458	0.9272	0.09776	0.09443	0.03425	0.1288	0.02298	0.3816
11	rs10768949	5442985	G	-0.0181	0.5845	0.02615	0.4165	0.0006028	0.9755	0.003637	0.9705	0.05599	0.1047	-0.05746	0.3269	-0.01897	0.5373	0.03213	0.6119	-0.01515	0.8474	0.02782	0.4425	0.05861	0.178	-0.08752	0.1982	-0.01927	0.619	-0.00336	0.9101	-0.004108	0.9357	-0.07456	0.08237	-0.01858	0.367	-0.009651	0.6828	-0.0271	0.3583	-0.03861	0.3003	-0.1139	0.04789	-0.03793	0.08771	-0.03116	0.2285
11	rs2736588	5443700	T	-0.005342	0.8733	-0.02199	0.4993	-0.00814	0.6812	-0.0375	0.7065	-0.0532	0.1275	0.07245	0.2214	0.03464	0.265	0.04208	0.5111	0.06884	0.3868	-0.03154	0.3894	-0.0628	0.1535	0.06532	0.3425	0.01776	0.6505	-0.01013	0.7365	0.02245	0.6631	0.06673	0.1244	-0.009062	0.6636	0.009873	0.6793	0.0428	0.1511	0.00191	0.9596	0.1188	0.04121	0.03086	0.1699	0.01842	0.4816
11	rs2736587	5443739	G	-0.005022	0.8812	-0.02336	0.4745	-0.007197	0.7175	-0.03903	0.6962	-0.05253	0.1338	0.07765	0.1916	0.03428	0.2718	0.02984	0.6424	0.06309	0.4295	-0.02791	0.4479	-0.06183	0.1615	0.06346	0.3581	0.02059	0.6007	-0.009501	0.7532	0.02591	0.6163	0.06635	0.1279	-0.00708	0.7349	0.007959	0.7398	0.04068	0.174	0.00343	0.9278	0.1289	0.02728	0.03149	0.1627	0.02012	0.4439
11	rs10838092	5443867	T	-0.005342	0.8733	-0.02199	0.4993	-0.00814	0.6812	-0.0375	0.7065	-0.0532	0.1275	0.07245	0.2214	0.03464	0.265	0.04208	0.5111	0.06884	0.3868	-0.03154	0.3894	-0.0628	0.1535	0.06532	0.3425	0.01776	0.6505	-0.01013	0.7365	0.02245	0.6631	0.06673	0.1244	-0.009062	0.6636	0.009873	0.6793	0.0428	0.1511	0.00191	0.9596	0.1188	0.04121	0.03086	0.1699	0.01842	0.4816
11	rs2736586	5444061	T	-0.005342	0.8733	-0.02199	0.4993	-0.00814	0.6812	-0.0375	0.7065	-0.0532	0.1275	0.07245	0.2214	0.03464	0.265	0.04208	0.5111	0.06884	0.3868	-0.03154	0.3894	-0.0628	0.1535	0.06532	0.3425	0.01776	0.6505	-0.01013	0.7365	0.02245	0.6631	0.06673	0.1244	-0.009062	0.6636	0.009873	0.6793	0.0428	0.1511	0.00191	0.9596	0.1188	0.04121	0.03086	0.1699	0.01842	0.4816
11	rs2647571	5444793	G	-0.001525	0.9636	-0.02764	0.3941	-0.004324	0.8267	-0.04512	0.6494	-0.04995	0.1512	0.06873	0.2445	0.03537	0.2535	0.03742	0.5578	0.066	0.4052	-0.03752	0.304	-0.06932	0.1139	0.06453	0.3468	0.01408	0.7186	-0.004379	0.884	0.01521	0.7672	0.06834	0.1143	-0.005801	0.78	0.01194	0.6158	0.0398	0.1805	0.007601	0.8398	0.1032	0.07552	0.02726	0.2239	0.02003	0.4427
11	rs1472452	5446544	G	0.01837	0.5739	-0.01956	0.538	-0.006665	0.7304	-0.05196	0.5928	-0.03984	0.2425	0.07859	0.174	0.05071	0.09419	-0.03612	0.5633	-0.03985	0.6079	-0.03346	0.3492	-0.06308	0.1418	0.03742	0.5775	0.03474	0.3636	-9.438e-05	0.9974	0.01445	0.7739	0.05912	0.1631	-0.003751	0.8536	-0.003293	0.8876	0.02134	0.4636	0.03241	0.3784	0.1331	0.01902	0.03378	0.1235	0.009533	0.7091
11	rs11037417	5448543	A	0.03099	0.4447	-0.03408	0.3873	0.04525	0.05891	-0.2101	0.08107	0.025	0.5549	-0.06383	0.3741	0.0691	0.06612	0.0184	0.8126	0.06267	0.5156	0.01286	0.7721	-0.03629	0.4964	0.121	0.1462	-0.0127	0.7891	0.0336	0.3567	0.08318	0.1823	0.0938	0.07443	0.012	0.6345	-0.01478	0.6094	-0.03476	0.3362	0.01045	0.8191	0.01352	0.8484	0.005537	0.8391	-0.0114	0.7194
11	rs1473547	5448931	G	0.02159	0.5171	-0.02935	0.3649	0.004887	0.8044	0.03991	0.6873	0.02528	0.4676	0.06713	0.2552	0.06117	0.04769	-0.04483	0.4819	-0.1124	0.1555	-0.02365	0.5169	-0.03089	0.4812	-0.02853	0.6772	-0.01115	0.7752	-0.0175	0.5592	-0.01208	0.8139	0.08213	0.05728	-0.007257	0.7265	-0.005379	0.8211	0.007395	0.8035	-0.002428	0.9485	0.07093	0.2218	0.0329	0.1415	0.007773	0.7656
11	rs12294290	5449730	A	-0.08934	0.3307	-0.1054	0.2378	-0.03305	0.5434	0.4701	0.08485	-0.1703	0.07534	-0.1635	0.315	0.02085	0.807	0.1208	0.4919	-0.1163	0.5943	-0.3691	0.0002146	-0.5035	2.532e-05	-0.5763	0.002154	0.1276	0.2353	-0.04567	0.5804	-0.05377	0.7038	0.05081	0.6703	-0.007715	0.8927	-0.0036	0.9562	0.009905	0.9038	0.01067	0.9179	0.05175	0.7466	0.01702	0.7829	-0.05681	0.4291
11	rs9665744	5450648	A	0.01294	0.772	-0.08278	0.05601	0.05403	0.04042	-0.1803	0.1741	0.03836	0.4105	-0.03021	0.7025	0.07622	0.06561	0.0946	0.2678	0.06838	0.5194	-0.006434	0.8953	-0.008524	0.8847	0.03985	0.6643	-0.04616	0.3771	0.03343	0.405	0.07991	0.2446	0.08842	0.1268	-0.003252	0.9068	-0.01853	0.5608	-0.05195	0.1914	-0.02109	0.6751	-0.08101	0.2977	0.02149	0.4739	0.005578	0.8731
11	rs16930808	5451094	A	0.04094	0.5798	0.07632	0.2881	0.05191	0.2352	-0.4712	0.03165	-0.07071	0.3595	-0.1018	0.4369	0.01333	0.8461	-0.04987	0.7244	0.06759	0.7006	0.06511	0.4211	-0.07136	0.4632	0.1307	0.3899	0.02786	0.7476	0.03946	0.5528	0.06584	0.5629	-0.009848	0.9183	0.03977	0.3872	-0.01477	0.7795	0.03964	0.5476	-0.005835	0.9442	0.1542	0.231	-0.02063	0.678	-0.02353	0.6841
11	rs1353735	5451197	T	0.02011	0.6219	-0.04489	0.2572	0.05745	0.0169	-0.2709	0.02505	0.007482	0.8605	-0.05376	0.4566	0.06365	0.09235	0.05414	0.4876	0.07318	0.4502	0.009046	0.8394	-0.03696	0.4909	0.07983	0.3408	-0.02777	0.5608	0.04149	0.2575	0.08923	0.1546	0.06778	0.2002	0.0087	0.7317	-0.02062	0.4783	-0.03093	0.3948	-0.01364	0.7666	-0.01252	0.8602	0.0106	0.6989	-0.004526	0.8872
11	rs2340653	5451761	C	-0.013	0.7629	0.04855	0.2461	-0.0433	0.08903	-0.05897	0.6454	0.003293	0.9417	0.1022	0.1802	0.01079	0.7875	-0.1147	0.1636	-0.13	0.2039	-0.006005	0.8987	-0.0239	0.6734	-0.01431	0.8717	0.0318	0.5285	-0.06405	0.09779	-0.1173	0.07645	0.06642	0.2349	-0.02413	0.368	0.01717	0.5764	0.09503	0.01302	0.002908	0.9523	0.1682	0.0247	0.02074	0.4739	0.005415	0.8724
11	rs1498474	5451875	T	0.01275	0.6936	0.04062	0.1964	-0.01821	0.3418	0.1425	0.1385	-0.01846	0.5848	-0.04658	0.4165	-0.082	0.006154	0.04317	0.4857	0.05869	0.4455	0.02033	0.5661	0.06023	0.1569	-0.06083	0.3606	-0.04176	0.2702	0.03801	0.1912	-0.02641	0.5961	-0.07139	0.08898	0.01975	0.3267	0.01959	0.3961	-0.006064	0.8336	0.001253	0.9726	-0.03958	0.4829	-0.0469	0.03063	-0.002038	0.9358
11	rs1874827	5452566	G	0.02307	0.5713	-0.05514	0.1635	0.05206	0.03041	-0.2681	0.02649	0.02047	0.6305	-0.03419	0.6357	0.06735	0.07464	0.0716	0.3581	0.08658	0.3712	0.006976	0.8757	-0.04235	0.4294	0.08714	0.298	-0.01796	0.7066	0.04044	0.2694	0.08836	0.1584	0.07908	0.1346	0.009391	0.7111	-0.02055	0.4795	-0.02733	0.4517	0.001167	0.9797	-0.01877	0.7915	0.003789	0.89	-0.01056	0.7403
11	rs1498485	5453973	A	0.01759	0.6661	-0.04839	0.2218	0.05451	0.02347	-0.2686	0.02632	0.01402	0.742	-0.04457	0.5372	0.0655	0.08326	0.07332	0.347	0.08151	0.4003	-0.004019	0.9283	-0.05153	0.3366	0.06448	0.4418	-0.03143	0.5102	0.04288	0.2418	0.08918	0.1549	0.08492	0.1083	0.01225	0.6291	-0.0234	0.421	-0.02957	0.4158	-0.00956	0.8352	-0.02574	0.7172	0.006074	0.8247	-0.004088	0.898
11	rs7940644	5454241	C	-0.01257	0.8456	-0.07895	0.2079	-0.03036	0.4266	-0.07142	0.7098	-0.1883	0.004975	0.1224	0.2842	-0.006915	0.9082	-0.02119	0.8637	0.2345	0.1258	0.05591	0.4286	0.04459	0.5995	0.3027	0.02208	0.1555	0.03904	-0.04142	0.4753	-0.007813	0.9373	-0.06203	0.4592	0.002712	0.9462	0.0421	0.3603	0.06222	0.2792	0.103	0.1563	0.2236	0.04625	0.0352	0.4169	0.04219	0.4031
11	rs2340349	5455546	A	0.01835	0.6535	-0.0479	0.2277	0.05249	0.02956	-0.261	0.03129	0.01323	0.7565	-0.04724	0.514	0.06442	0.08922	0.04566	0.5592	0.06186	0.5243	0.008711	0.8456	-0.03791	0.4808	0.07708	0.3589	-0.02898	0.5448	0.04179	0.2552	0.08634	0.1695	0.05991	0.2588	0.01324	0.6027	-0.01798	0.5375	-0.03046	0.4031	-0.01497	0.7451	-0.02182	0.7594	0.005313	0.8467	-0.002807	0.93
11	rs1391619	5455929	C	-0.003801	0.93	0.05074	0.2272	-0.03475	0.1742	-0.05911	0.6458	-0.005668	0.9001	0.1001	0.1908	0.008573	0.831	-0.1319	0.1103	-0.1568	0.1267	-0.004862	0.9182	-0.02366	0.6775	-0.03363	0.7053	0.03174	0.5306	-0.05588	0.1502	-0.1159	0.08095	0.04888	0.384	-0.0315	0.2414	0.02047	0.5068	0.09483	0.01354	-0.01382	0.7768	0.1769	0.01852	0.02552	0.3797	0.009833	0.7713
11	rs952667	5456083	C	-0.01549	0.8214	-0.08261	0.2151	-0.02711	0.5042	-0.152	0.4562	-0.2131	0.002762	0.00292	0.9808	-0.02825	0.6575	-0.06978	0.5949	0.1546	0.3428	0.02342	0.7551	0.02944	0.7442	0.2276	0.106	0.1653	0.03901	-0.02542	0.6802	0.01341	0.8989	-0.08616	0.3332	7.398e-05	0.9986	0.04125	0.3991	0.04728	0.4393	0.1147	0.1372	0.2419	0.0425	0.02156	0.6401	0.02114	0.6936
11	rs1498484	5456783	G	-0.01644	0.806	-0.09929	0.1265	-0.03703	0.3497	-0.05917	0.7663	-0.1965	0.004712	0.07063	0.5512	-0.03108	0.6171	-0.08033	0.5303	0.1866	0.2403	0.0455	0.5345	0.04328	0.623	0.3207	0.01937	0.1774	0.02308	-0.04843	0.4208	0.003834	0.9703	-0.07437	0.392	0.008811	0.8324	0.0377	0.4296	0.05016	0.4004	0.126	0.09417	0.2408	0.03843	0.03032	0.5003	0.0193	0.7124
11	rs10838106	5461214	G	-0.006141	0.8479	-0.0285	0.3597	-5.731e-05	0.9976	-0.1906	0.04474	-0.03015	0.3668	0.01284	0.8208	0.0316	0.2877	-0.0403	0.5104	0.001067	0.9888	-0.002168	0.9507	-0.03479	0.4087	0.08793	0.1811	0.02922	0.4354	-0.01785	0.535	-0.005872	0.9051	0.05974	0.1503	-0.006652	0.7384	-0.001238	0.9568	0.0368	0.1967	0.01273	0.7242	0.1102	0.04773	0.02082	0.333	-0.0001097	0.9965
11	rs10838108	5461297	G	-0.008738	0.7828	0.0311	0.3126	0.002331	0.9011	0.08615	0.3606	0.02455	0.458	-0.03992	0.4769	-0.04569	0.1202	0.06347	0.2949	0.04732	0.5299	0.003148	0.9277	0.03051	0.4643	-0.05767	0.376	-0.0275	0.4586	0.01654	0.5616	-0.00892	0.8549	-0.05183	0.2076	0.001298	0.9475	0.008573	0.7045	-0.02495	0.377	-0.02543	0.4763	-0.1235	0.02487	-0.02546	0.2318	0.00447	0.8569
11	rs11037444	5462085	T	0.001908	0.9633	-0.07173	0.07473	0.03638	0.1379	-0.2312	0.06031	0.02569	0.5531	-0.05301	0.4705	0.05346	0.1649	0.05426	0.494	0.0793	0.4211	0.0116	0.7983	-0.01968	0.7184	0.1018	0.2324	-0.03541	0.4659	0.0352	0.345	0.08169	0.2003	0.05623	0.2963	0.009518	0.7123	-0.03226	0.2752	-0.04099	0.2673	-0.0005931	0.9899	-0.05086	0.4816	-0.001762	0.9496	-0.01446	0.6557
11	rs16930982	5462374	A	-0.01995	0.8016	0.04019	0.6024	0.04517	0.336	-0.3753	0.1113	-0.06339	0.4442	-0.01798	0.8982	0.01717	0.8159	-0.005989	0.9685	0.02325	0.9019	0.01548	0.8586	-0.1464	0.1605	0.06953	0.6701	-0.01401	0.8801	0.0408	0.5675	0.1565	0.1998	-0.05494	0.594	0.0332	0.5013	-0.03537	0.5321	0.06297	0.3733	0.01221	0.8914	0.1195	0.3876	-0.06475	0.2244	-0.03448	0.5785
11	rs10742678	5463145	G	-0.01779	0.6391	0.00968	0.793	-0.04025	0.07245	-0.07184	0.5242	-0.06463	0.1021	0.0632	0.3467	-0.004363	0.9015	-0.104	0.1512	-0.06642	0.4612	-0.0189	0.6489	-0.02745	0.5822	0.0447	0.5665	0.0763	0.08518	-0.05847	0.08588	-0.0883	0.1299	0.03604	0.4643	-0.02351	0.319	0.02532	0.3491	0.08144	0.01564	0.03205	0.4531	0.1948	0.003049	0.02355	0.3554	0.00635	0.8305
11	rs16931041	5463425	C	0.006971	0.8665	-0.06379	0.1132	0.04745	0.05274	-0.2495	0.04262	0.02229	0.6067	-0.05119	0.4859	0.04959	0.1977	0.05206	0.5117	0.0647	0.5116	0.007682	0.8657	-0.03056	0.5755	0.087	0.3074	-0.04049	0.4043	0.04019	0.2809	0.09748	0.1263	0.05625	0.2962	0.01682	0.5147	-0.02821	0.3402	-0.03951	0.285	-0.01398	0.7648	-0.04604	0.5241	0.004086	0.8835	-0.008438	0.7948
11	rs10500639	5465397	T	0.007788	0.8616	-0.08067	0.0626	0.05187	0.04918	-0.1608	0.2257	0.05949	0.2015	-0.03412	0.6662	0.07655	0.06442	0.08451	0.3222	0.05419	0.6097	0.0002694	0.9956	-0.004173	0.9434	0.03866	0.6737	-0.05254	0.3147	0.01624	0.6858	0.06992	0.3087	0.07636	0.1875	0.01015	0.7148	-0.01385	0.6636	-0.05079	0.2016	-0.02625	0.6018	-0.08454	0.277	0.02089	0.4865	0.00418	0.9047
11	rs2133235	5466776	A	-0.01085	0.7396	-0.02813	0.3751	0.004883	0.8005	-0.2108	0.02943	-0.02182	0.5219	-0.007877	0.8916	0.04076	0.1784	-0.04999	0.4231	-0.05427	0.4841	-0.01668	0.6406	-0.0528	0.2184	0.06443	0.3367	0.03924	0.3042	-0.02808	0.3384	0.009707	0.8468	0.05653	0.1818	-0.007435	0.7143	0.002568	0.9122	0.03967	0.1723	0.01427	0.6979	0.1062	0.06143	0.01574	0.4731	-0.0002909	0.9909
11	rs1982989	5467582	G	-0.008498	0.7905	-0.03103	0.318	-0.0004072	0.9828	-0.1993	0.03558	-0.03269	0.3273	0.01449	0.7981	0.02637	0.3745	-0.04298	0.4822	-0.008753	0.9083	-0.008869	0.8	-0.03767	0.3704	0.08347	0.2038	0.03017	0.4202	-0.01767	0.5388	-0.004825	0.9219	0.05905	0.1546	-0.006715	0.7358	0.001234	0.9569	0.0344	0.2272	0.01447	0.6879	0.1111	0.04574	0.01917	0.3723	-0.0005012	0.984
11	rs1498493	5468902	T	-0.006407	0.8398	0.03363	0.2747	0.002674	0.8866	0.09507	0.3129	0.0271	0.4125	-0.04155	0.459	-0.0406	0.1674	0.06617	0.2747	0.05694	0.4496	0.009732	0.7791	0.0334	0.423	-0.05344	0.412	-0.02848	0.4427	0.01639	0.5651	-0.009933	0.8386	-0.05125	0.2127	0.001372	0.9445	0.006145	0.7857	-0.02266	0.4224	-0.02716	0.4468	-0.1246	0.02364	-0.02387	0.2622	0.004853	0.8448
11	rs7120894	5472735	T	-0.01011	0.7487	-0.04631	0.1305	0.008281	0.6574	-0.2084	0.02584	-0.01857	0.5727	0.02825	0.6131	0.02221	0.4485	-0.05006	0.4066	-0.05603	0.4547	0.002839	0.9345	-0.01521	0.714	0.0798	0.2182	0.04094	0.2672	-0.04603	0.1041	-0.06648	0.1704	-0.04848	0.2363	-0.01078	0.5828	-0.007784	0.7294	0.01413	0.6152	-0.001123	0.9748	0.07622	0.1651	0.05172	0.01433	-0.02007	0.4156
11	rs6578647	5472822	T	0.007181	0.8216	0.03645	0.2387	-0.00287	0.879	0.1916	0.04246	0.008659	0.7945	0.002202	0.9689	-0.02192	0.4586	0.06859	0.2597	0.05711	0.4504	-0.002553	0.9416	0.0155	0.7114	-0.1024	0.1172	-0.04813	0.1962	0.04921	0.08506	0.07315	0.135	0.03347	0.4182	0.01156	0.5596	0.002705	0.9052	-0.01761	0.5349	-0.001769	0.9607	-0.06535	0.2386	-0.04585	0.03168	0.0158	0.5258
11	rs7104300	5472989	A	-0.006115	0.8589	0.01568	0.6392	0.01411	0.4881	0.04281	0.6756	-0.004875	0.892	-0.02573	0.6728	-0.03394	0.2879	0.1102	0.0934	0.08612	0.2919	0.002008	0.9575	0.02935	0.5165	-0.1105	0.1176	-0.06778	0.09178	0.04374	0.1568	-0.007743	0.8837	-0.01289	0.7729	0.02097	0.3269	0.02321	0.3439	0.01021	0.7392	0.0213	0.5826	-0.08827	0.1404	-0.0563	0.01452	0.02745	0.3073
11	rs10838132	5473814	A	-0.001633	0.9649	-0.0143	0.692	0.03651	0.09614	-0.2454	0.02582	0.05994	0.1216	-0.07407	0.2598	0.03921	0.2554	0.07438	0.2948	0.05259	0.5513	-0.03033	0.4554	-0.03585	0.463	0.02376	0.7557	0.002193	0.9598	0.01109	0.7399	-0.0565	0.3227	-0.03827	0.4273	-0.05048	0.02845	-0.04068	0.1241	-0.03656	0.2691	-0.03068	0.4633	-0.1115	0.0843	0.02834	0.2559	-0.02157	0.4577
11	rs10838133	5473863	C	0.01955	0.6815	0.05233	0.2583	-0.03308	0.2403	0.3299	0.0195	0.03598	0.4693	0.06587	0.4349	0.01476	0.7388	-0.04235	0.6422	-0.03104	0.784	-0.01731	0.74	-0.02048	0.7439	-0.01954	0.8419	0.01022	0.8546	0.02698	0.5288	0.1791	0.0142	0.1013	0.1012	-0.01725	0.5607	-0.03861	0.2556	-0.06182	0.145	-0.03992	0.4569	0.008591	0.9176	0.005791	0.8565	-0.01791	0.6308
11	rs2736578	5477390	A	-0.008784	0.8119	-0.01876	0.601	0.02496	0.2528	-0.2349	0.03187	0.05595	0.146	-0.06817	0.2967	0.03399	0.3212	0.07233	0.3053	0.06296	0.4728	-0.03011	0.4559	-0.03931	0.418	0.03628	0.6326	0.003035	0.944	0.001783	0.9572	-0.06177	0.2764	-0.01879	0.695	-0.03879	0.09062	-0.04226	0.1078	-0.04104	0.2118	-0.01246	0.7645	-0.09731	0.1298	0.0304	0.22	-0.0201	0.4861
11	rs1603776	5479891	G	-0.006432	0.853	0.01381	0.6824	0.01579	0.4422	0.06045	0.5582	-0.005055	0.8891	-0.02433	0.6923	-0.03109	0.3349	0.08052	0.2249	0.04139	0.6159	0.009807	0.7964	0.03606	0.4297	-0.1295	0.06915	-0.07724	0.05681	0.03739	0.2305	-0.002877	0.9571	-0.02164	0.6312	0.03004	0.1638	0.01506	0.5429	0.009605	0.7563	0.009592	0.8063	-0.09686	0.1088	-0.05166	0.02637	0.0265	0.3289
11	rs1118715	5480123	A	0.02243	0.521	0.008334	0.8063	-0.03555	0.08513	0.1426	0.1696	-0.05599	0.1244	0.1197	0.05267	0.002457	0.9397	-0.1694	0.01096	-0.1496	0.07112	0.01191	0.7556	-0.003511	0.9391	0.04563	0.5254	0.06083	0.1366	-0.03376	0.2824	0.07377	0.1698	0.02198	0.6282	0.01025	0.6375	0.01157	0.6426	0.01841	0.5545	0.002083	0.9578	0.2007	0.000908	0.03651	0.1197	-0.01003	0.7137
11	rs11037542	5480444	C	0.01681	0.757	-0.009686	0.8545	0.01519	0.6366	-0.1389	0.3897	0.101	0.07419	-0.01455	0.8798	0.01911	0.7049	0.161	0.1207	0.1537	0.2336	-0.1137	0.05528	-0.08237	0.2487	-0.08946	0.4229	0.06697	0.2919	-0.06267	0.199	-0.1127	0.1772	-0.07484	0.2884	-0.07397	0.02813	-0.04623	0.2323	-0.02452	0.6126	-0.07848	0.1993	-0.1214	0.1993	0.04774	0.1906	0.0115	0.7867
11	rs11037558	5482698	G	-0.004768	0.8973	-0.02069	0.5644	0.03455	0.1134	-0.2732	0.01251	0.05943	0.1227	-0.07608	0.2444	0.04541	0.1852	0.09948	0.1586	0.1002	0.2532	-0.02888	0.4749	-0.04671	0.3362	0.0367	0.6289	0.0115	0.7903	0.0007229	0.9826	-0.06443	0.2567	-0.01167	0.8078	-0.04626	0.04361	-0.03187	0.2259	-0.03148	0.3387	-0.02199	0.5971	-0.09383	0.1444	0.02171	0.3817	-0.01975	0.494
11	rs12577995	5483306	G	-0.01	0.7879	-0.0202	0.5762	0.02877	0.1907	-0.2847	0.009725	0.05617	0.1474	-0.07812	0.2352	0.04433	0.1989	0.09171	0.1968	0.09871	0.2637	-0.02286	0.5743	-0.03675	0.4524	0.05302	0.4879	0.01725	0.6919	-0.0004927	0.9882	-0.07212	0.2072	-0.006825	0.8876	-0.04402	0.05656	-0.03243	0.2211	-0.03226	0.3302	-0.013	0.7563	-0.08992	0.1648	0.02085	0.4041	-0.01871	0.5199
11	rs1391617	5483825	C	0.02743	0.4925	-0.01304	0.7372	-0.01338	0.5716	-0.04491	0.7056	-0.1002	0.01597	0.1585	0.02471	-0.01101	0.7669	-0.1498	0.0495	-0.1716	0.0704	0.01254	0.7743	0.002112	0.968	0.03821	0.642	0.06983	0.1351	-0.0531	0.139	-0.02255	0.7139	-0.04017	0.4389	0.037	0.1363	0.03657	0.1991	0.05385	0.1302	0.02465	0.584	0.2521	0.0002616	0.06098	0.02277	0.01617	0.6049
11	rs1039216	5484514	A	0.01532	0.6575	-0.003849	0.9088	-0.03842	0.05982	0.1571	0.126	-0.04746	0.188	0.1118	0.06736	0.002573	0.9362	-0.1524	0.0207	-0.1377	0.0933	0.01091	0.7731	-0.001563	0.9726	0.04659	0.5121	0.04783	0.2369	-0.0421	0.1751	0.06716	0.2064	0.04654	0.2997	0.01398	0.5157	0.007301	0.7671	0.02002	0.5158	0.005127	0.8953	0.1795	0.00273	0.02993	0.1972	-0.01505	0.5778
11	rs2647593	5487596	G	0.03116	0.3718	0.01187	0.7265	-0.0327	0.1129	0.1633	0.1152	-0.06096	0.09376	0.1251	0.04244	-0.001111	0.9727	-0.1672	0.01191	-0.1562	0.05917	0.009162	0.8105	-0.006598	0.8858	0.01882	0.7931	0.05307	0.1935	-0.03112	0.321	0.07594	0.1569	0.02894	0.5231	0.007973	0.7135	0.01051	0.6728	0.017	0.5847	-0.005831	0.8821	0.205	0.0006853	0.04233	0.0706	-0.007757	0.7763
11	rs11037596	5489195	G	0.01958	0.6777	0.04022	0.3799	-0.0262	0.3474	0.2701	0.05336	0.007393	0.8806	0.08704	0.2967	0.006371	0.8843	-0.07998	0.3747	-0.05756	0.6073	-0.01417	0.7836	-0.01387	0.823	-0.04909	0.6124	-0.01381	0.8023	0.05469	0.1964	0.1632	0.02399	0.09968	0.1028	-0.0312	0.287	-0.02287	0.4961	-0.06701	0.1101	-0.04049	0.4455	-0.001366	0.9867	0.01038	0.7431	-0.008294	0.822
11	rs11606416	5489665	T	-0.02835	0.4235	0.008091	0.8143	0.01607	0.4435	0.02906	0.7827	-0.002197	0.9526	-0.04906	0.4343	-0.04715	0.1516	0.1142	0.09162	0.0559	0.5069	0.008288	0.8308	0.03916	0.4008	-0.134	0.06527	-0.08438	0.04144	0.03915	0.2188	-0.0216	0.692	-0.02701	0.5572	0.0205	0.3522	0.008729	0.7299	0.006697	0.8321	0.01427	0.7209	-0.1197	0.05213	-0.05654	0.0172	0.02416	0.3831
11	rs17297010	5490182	T	-0.02835	0.4235	0.008091	0.8143	0.01607	0.4435	0.02906	0.7827	-0.002197	0.9526	-0.04906	0.4343	-0.04715	0.1516	0.1142	0.09162	0.0559	0.5069	0.008288	0.8308	0.03916	0.4008	-0.134	0.06527	-0.08438	0.04144	0.03915	0.2188	-0.0216	0.692	-0.02701	0.5572	0.0205	0.3522	0.008729	0.7299	0.006697	0.8321	0.01427	0.7209	-0.1197	0.05213	-0.05654	0.0172	0.02416	0.3831
11	rs2467218	5490860	A	0.09335	0.05226	0.01013	0.8289	0.033	0.2471	-0.04691	0.7435	0.06185	0.2187	-0.09011	0.291	0.07662	0.08651	0.04549	0.6217	0.05849	0.6097	0.001743	0.9736	-0.03221	0.6115	0.1306	0.1872	0.01324	0.8145	0.04073	0.3471	-0.07079	0.3398	0.06173	0.3239	0.01454	0.6279	-0.02305	0.5025	-0.01616	0.7069	0.02068	0.7033	-0.06257	0.4563	0.01419	0.6615	-0.05069	0.1784
11	rs7106553	5491568	C	0.06061	0.07825	-0.006596	0.8441	0.00456	0.8232	-0.05834	0.5694	-0.03549	0.324	0.06249	0.306	0.02712	0.3972	-0.07412	0.2608	-0.06239	0.4465	0.01215	0.7476	-0.01782	0.6944	0.1108	0.1176	0.04485	0.2662	-0.02799	0.3665	-0.04199	0.4287	0.001628	0.971	0.0383	0.0737	0.02137	0.3848	0.04024	0.1901	0.03564	0.3587	0.1598	0.007544	0.04702	0.04199	-0.01121	0.6776
11	rs10768980	5492033	G	0.05152	0.1349	-0.01778	0.5962	-0.005948	0.7709	-0.06926	0.4997	-0.03338	0.354	0.07389	0.2263	0.02307	0.4717	-0.04589	0.4868	-0.03455	0.6735	-0.003247	0.9315	-0.02112	0.6417	0.1157	0.1024	0.04326	0.2839	-0.02765	0.3727	-0.03864	0.4668	0.006978	0.8763	0.03615	0.09174	0.01168	0.6351	0.03007	0.3282	0.04746	0.2218	0.147	0.01414	0.03723	0.1079	-0.01583	0.5575
11	rs16931459	5493309	A	-0.02679	0.6299	-0.05946	0.2711	0.02925	0.3739	-0.14	0.3972	0.1051	0.06968	-0.03262	0.7405	-0.0176	0.7333	0.1696	0.1104	0.1511	0.2526	-0.08127	0.1813	-0.05314	0.4675	-0.06591	0.5642	0.03966	0.5423	-0.06537	0.1906	-0.1061	0.2148	-0.04141	0.5663	-0.06675	0.05314	-0.02273	0.5665	-0.03352	0.4988	-0.1368	0.02846	-0.1955	0.0431	0.04539	0.2242	0.03314	0.4459
11	rs411732	5493384	G	0.07615	0.1136	0.01228	0.7933	0.03381	0.2356	-0.06046	0.6733	0.06622	0.1878	-0.08814	0.3017	0.07607	0.0888	0.04113	0.6556	0.05629	0.6232	-0.001481	0.9776	-0.03488	0.5823	0.1304	0.1878	0.02286	0.6855	0.04989	0.2494	-0.05388	0.4676	0.04765	0.4465	-0.0001616	0.9957	-0.02153	0.5312	-0.01915	0.6559	0.0201	0.7113	-0.06517	0.4378	0.016	0.6215	-0.04236	0.2609
11	rs2647543	5496811	T	0.03748	0.254	-0.02889	0.366	-0.01296	0.5053	-0.09984	0.3071	0.01627	0.6357	0.001858	0.9746	0.002148	0.944	-0.04998	0.4268	-0.02724	0.7275	-0.02344	0.5149	-0.04435	0.3051	0.05652	0.4031	0.05828	0.1296	-0.04567	0.122	-0.07456	0.1402	-0.02355	0.5813	-0.008808	0.6669	0.001148	0.961	0.02794	0.3404	-0.007183	0.8463	0.0599	0.2957	0.0581	0.008296	-0.01456	0.5713
11	rs2340353	5504861	C	0.07366	0.04251	-0.03551	0.3154	-0.01522	0.4798	-0.06371	0.5562	-0.04801	0.2061	0.00473	0.9415	0.00864	0.7984	-0.07597	0.2749	-0.01147	0.8946	0.01791	0.6531	-0.02801	0.5587	0.1071	0.152	0.04987	0.2416	-0.03462	0.2899	-0.05617	0.3158	-0.06133	0.1942	0.01593	0.4817	0.02149	0.4077	0.06425	0.04719	0.03505	0.3926	0.2164	0.0005902	0.03806	0.1193	-0.04107	0.1487
11	rs10500643	5506034	T	0.09257	0.06086	-0.008222	0.8643	0.04211	0.15	-0.04898	0.7393	0.05707	0.269	-0.06588	0.4522	0.07695	0.0936	0.05912	0.5322	0.02749	0.8152	-0.01947	0.7193	-0.06488	0.3188	0.05372	0.5975	0.00132	0.9818	0.06269	0.1584	-0.05581	0.4636	0.01651	0.7973	-0.02426	0.4307	-0.01352	0.7016	-0.01092	0.8046	0.004044	0.9422	-0.04682	0.5872	0.02191	0.51	-0.03656	0.3446
11	rs427381	5507795	C	0.02307	0.8018	0.04196	0.6386	-0.03141	0.5636	0.3669	0.179	-0.02839	0.7674	0.3321	0.04079	0.02007	0.8141	-0.1126	0.5217	-0.1969	0.3671	-0.03332	0.7405	0.07375	0.5419	0.09991	0.597	0.01607	0.8813	0.0912	0.2694	0.1066	0.451	0.2004	0.09255	0.07223	0.2061	0.01095	0.8673	-0.1051	0.1991	0.0945	0.3612	-0.03804	0.8123	0.0483	0.4342	0.1054	0.1422
11	rs12577059	5509689	C	0.03022	0.4773	-0.0353	0.393	-0.03082	0.2204	-0.09548	0.4501	-0.1099	0.01292	0.09151	0.224	-0.04159	0.2921	-0.07761	0.3398	0.005213	0.9589	0.007384	0.874	-0.02355	0.6738	0.09212	0.2918	0.07571	0.1278	-0.08123	0.03313	-0.05123	0.4337	-0.09882	0.07299	0.04969	0.05983	0.0474	0.1176	0.09109	0.01587	0.04049	0.3978	0.3081	2.61e-05	0.03459	0.2258	-0.01038	0.755
11	rs402182	5509748	A	0.01855	0.8372	0.04554	0.604	-0.01979	0.7112	0.3918	0.1441	-0.01842	0.8451	0.3498	0.02827	0.03309	0.6933	-0.114	0.5092	-0.2068	0.335	-0.04635	0.6392	0.05848	0.6226	0.1067	0.5655	-0.006677	0.9496	0.08157	0.3148	0.08566	0.5376	0.2072	0.07678	0.06387	0.2553	0.01665	0.796	-0.09543	0.2355	0.09287	0.3612	-0.06269	0.6904	0.03702	0.5419	0.08825	0.2111
11	rs444878	5510626	T	0.01855	0.8372	0.04554	0.604	-0.01979	0.7112	0.3918	0.1441	-0.01842	0.8451	0.3498	0.02827	0.03309	0.6933	-0.114	0.5092	-0.2068	0.335	-0.04635	0.6392	0.05848	0.6226	0.1067	0.5655	-0.006677	0.9496	0.08157	0.3148	0.08566	0.5376	0.2072	0.07678	0.06387	0.2553	0.01665	0.796	-0.09543	0.2355	0.09287	0.3612	-0.06269	0.6904	0.03702	0.5419	0.08825	0.2111
11	rs7101919	5510688	C	-0.03945	0.2827	0.02728	0.4448	0.0318	0.1432	-0.05271	0.6295	-0.02626	0.4935	-0.04228	0.5158	-0.02688	0.4309	0.1002	0.1534	0.03304	0.7052	0.0286	0.4769	0.05697	0.2382	-0.04458	0.555	-0.1005	0.0191	0.04784	0.147	0.02699	0.6332	-0.003519	0.9412	0.02533	0.2676	0.01632	0.5334	-0.003986	0.9031	-0.01282	0.7568	-0.1277	0.04563	-0.05266	0.03247	0.04597	0.1091
11	rs394893	5511220	G	0.01855	0.8372	0.04554	0.604	-0.01979	0.7112	0.3918	0.1441	-0.01842	0.8451	0.3498	0.02827	0.03309	0.6933	-0.114	0.5092	-0.2068	0.335	-0.04635	0.6392	0.05848	0.6226	0.1067	0.5655	-0.006677	0.9496	0.08157	0.3148	0.08566	0.5376	0.2072	0.07678	0.06387	0.2553	0.01665	0.796	-0.09543	0.2355	0.09287	0.3612	-0.06269	0.6904	0.03702	0.5419	0.08825	0.2111
11	rs394620	5511289	C	0.01855	0.8372	0.04554	0.604	-0.01979	0.7112	0.3918	0.1441	-0.01842	0.8451	0.3498	0.02827	0.03309	0.6933	-0.114	0.5092	-0.2068	0.335	-0.04635	0.6392	0.05848	0.6226	0.1067	0.5655	-0.006677	0.9496	0.08157	0.3148	0.08566	0.5376	0.2072	0.07678	0.06387	0.2553	0.01665	0.796	-0.09543	0.2355	0.09287	0.3612	-0.06269	0.6904	0.03702	0.5419	0.08825	0.2111
11	rs430252	5511701	C	0.06995	0.04756	-0.02965	0.3887	-0.01449	0.489	-0.005773	0.9563	-0.02846	0.441	0.04191	0.5037	0.01465	0.656	-0.08427	0.2128	-0.0417	0.6201	-0.003232	0.9335	-0.03482	0.4545	0.1261	0.08263	0.06092	0.141	-0.02738	0.3893	-0.04477	0.4109	-0.02626	0.5678	0.01763	0.4233	0.02953	0.2416	0.05608	0.07489	0.04308	0.2796	0.1826	0.002901	0.03411	0.1511	-0.02141	0.439
11	rs401507	5511897	A	-0.01069	0.7487	0.03063	0.345	0.01593	0.4199	0.1515	0.1265	-0.01881	0.5893	-0.0003877	0.9948	-0.01991	0.5207	0.03698	0.5624	0.01632	0.837	0.02539	0.487	0.03974	0.3652	-0.09398	0.1704	-0.07189	0.06523	0.06355	0.03369	0.06232	0.2246	0.04558	0.2927	0.02058	0.3214	0.002701	0.9097	-0.01882	0.527	-0.0007314	0.9845	-0.08242	0.156	-0.04012	0.07311	0.02562	0.326
11	rs16931671	5511987	A	-0.1553	0.02671	-0.04387	0.521	-0.01272	0.7599	-0.5346	0.01025	-0.02134	0.7712	-0.1215	0.3291	0.08076	0.2159	-0.00551	0.9673	0.03453	0.8363	0.05595	0.4671	0.07313	0.4291	0.1523	0.2917	0.02484	0.7628	-0.05905	0.3501	0.09901	0.36	-0.03374	0.7118	-0.03238	0.4592	-0.03258	0.5158	-0.02303	0.7133	0.006895	0.9306	0.0552	0.6523	-0.04356	0.3565	-0.04038	0.4626
11	rs411752	5513569	C	0.03937	0.3545	0.006828	0.8689	-0.01173	0.6413	0.3274	0.009358	0.002315	0.9584	0.0487	0.518	0.01472	0.7095	-0.08381	0.3027	-0.02488	0.8056	0.01553	0.7387	-0.009255	0.8687	-0.08958	0.3055	0.01497	0.7638	0.03331	0.3837	0.0449	0.4928	0.08014	0.1464	0.01916	0.469	-0.02571	0.3966	-0.02685	0.4787	-0.008168	0.8647	0.02115	0.7755	0.01304	0.6483	-0.03155	0.3428
11	rs2879747	5514892	A	-0.04541	0.3735	-0.01475	0.7663	0.005172	0.8641	-0.1375	0.3649	0.1361	0.01032	-0.1008	0.2644	-0.02737	0.5638	0.1076	0.2701	0.01759	0.8847	-0.09238	0.09771	-0.07293	0.2772	-0.1576	0.1326	9.863e-05	0.9987	-0.07136	0.1195	-0.09196	0.2414	-0.01301	0.8445	-0.07319	0.02078	-0.03249	0.372	-0.03951	0.3851	-0.1133	0.04824	-0.2349	0.007993	0.05484	0.1094	0.00421	0.916
11	rs2647616	5515246	A	0.03429	0.4333	0.01368	0.748	-0.01266	0.6252	0.2088	0.1082	-0.007247	0.874	0.05414	0.4849	-0.00647	0.8736	-0.0738	0.378	-0.02571	0.8049	0.004688	0.9221	-0.0132	0.8187	-0.06704	0.4562	0.01602	0.7547	0.04317	0.2725	0.0818	0.2243	0.06599	0.2454	-0.01488	0.5849	-0.0109	0.7269	-0.03067	0.4318	-0.009243	0.8514	0.0644	0.3984	-0.001572	0.9574	-0.01579	0.6446
11	rs452713	5517800	C	-0.2246	0.05144	0.1076	0.338	0.006048	0.9295	-0.1865	0.5874	-0.03009	0.8031	0.0142	0.9447	-0.01214	0.91	0.2033	0.3574	0.04362	0.8738	-0.1985	0.1161	-0.2315	0.1274	-0.6759	0.004242	-0.09396	0.4873	-0.0272	0.7935	-0.1887	0.2885	0.07631	0.6111	0.09012	0.2097	-0.01646	0.8417	-0.05615	0.5857	0.0413	0.7511	-0.2286	0.256	0.03992	0.6072	-0.02983	0.7414
11	rs435810	5518978	C	0.02411	0.5642	-0.03982	0.327	-0.0495	0.04492	0.01024	0.9344	-0.0704	0.1062	0.03699	0.6174	-0.03983	0.3048	-0.09811	0.2196	-0.00744	0.9403	0.01643	0.7196	-0.01026	0.8521	0.1252	0.1446	0.07207	0.1404	-0.08402	0.02496	-0.05163	0.4223	-0.07511	0.1661	0.03045	0.2414	0.04077	0.1711	0.08804	0.01777	0.02037	0.6655	0.2497	0.0005535	0.02018	0.4726	-0.006117	0.8516
11	rs10500644	5522175	T	-0.02471	0.5813	0.001453	0.9734	0.00842	0.7509	-0.1963	0.1403	0.1305	0.005042	-0.1146	0.1483	-0.001924	0.9631	0.09873	0.2491	0.001113	0.9917	-0.093	0.05742	-0.07473	0.2045	-0.1413	0.1247	0.01527	0.771	-0.05363	0.1827	-0.0871	0.2062	-0.005957	0.9185	-0.07477	0.007062	-0.02137	0.5037	-0.03329	0.4045	-0.07163	0.1555	-0.2132	0.006077	0.03191	0.2891	-0.007682	0.8265
11	rs919861	5525355	A	-0.06996	0.04038	0.02636	0.4281	0.02424	0.231	0.0184	0.8565	-0.02274	0.5243	-0.007324	0.9038	-0.0153	0.6303	0.08632	0.1868	-0.004616	0.9548	-0.003637	0.9227	0.03284	0.4657	-0.06708	0.3402	-0.0808	0.04317	0.02217	0.4712	0.04428	0.4004	0.01358	0.7599	0.02141	0.3145	-0.002312	0.9245	-0.03556	0.2434	-0.002799	0.9421	-0.1091	0.06682	-0.03678	0.1093	0.03293	0.2182
11	rs11037866	5525871	A	0.04701	0.1843	0.004795	0.8893	-0.03521	0.0927	0.1149	0.2754	-0.06134	0.09679	0.04239	0.4994	-0.01422	0.6657	-0.1007	0.1369	-0.05981	0.4776	0.031	0.4242	0.01275	0.7845	-0.0007335	0.992	0.0431	0.2987	-0.01622	0.6108	0.02911	0.5936	-0.04042	0.3797	0.02031	0.3568	0.03831	0.1292	0.06765	0.03178	0.0262	0.5116	0.2195	0.0003396	0.0161	0.4991	-0.02774	0.3166
11	rs11037877	5527164	A	0.08516	0.3027	0.0275	0.7323	0.03174	0.5165	0.03024	0.9021	0.02401	0.7808	0.3127	0.0322	0.06179	0.4209	0.06694	0.6721	0.233	0.2352	-0.01545	0.8645	0.04781	0.6602	-0.06103	0.7196	0.05361	0.5796	0.0765	0.3031	0.04973	0.6959	-0.09341	0.3841	-0.02048	0.6905	-0.03551	0.547	-0.1082	0.1417	-0.08157	0.381	-0.1789	0.214	0.03906	0.482	0.1679	0.009105
11	rs317781	5528177	C	0.01038	0.7453	-0.03078	0.3213	-0.03021	0.1094	-0.06931	0.4655	0.01983	0.552	0.006014	0.9153	-0.02819	0.3418	-0.06988	0.2523	-0.01353	0.8585	0.01255	0.7197	0.02913	0.488	-0.01061	0.8716	0.03311	0.3757	-0.04757	0.09707	-0.0287	0.5592	-0.01989	0.6316	0.005026	0.8003	0.004408	0.8466	0.03145	0.269	-0.004146	0.9083	0.08894	0.1095	0.02764	0.1974	-0.02746	0.2713
11	rs172748	5533839	G	-0.04102	0.1785	-0.03689	0.2134	0.007743	0.6682	0.07883	0.3849	0.006282	0.8437	0.02467	0.6482	0.00221	0.9379	0.02552	0.662	-0.0237	0.7439	-0.03544	0.2884	-0.0149	0.7106	-0.06078	0.3325	-0.05662	0.1125	0.03586	0.1909	0.02338	0.6186	0.01775	0.6543	-0.02357	0.2142	-0.003758	0.8629	-0.04033	0.1377	-0.03058	0.3736	-0.1036	0.05086	-0.01381	0.5008	0.01956	0.4125
11	rs10734521	5534114	A	0.05077	0.1045	0.04976	0.1016	0.00444	0.8107	-0.03796	0.6836	-0.03224	0.3239	-0.01975	0.7218	-0.003094	0.9153	-0.004508	0.94	-0.0248	0.739	0.01172	0.7325	-0.009175	0.8238	0.02116	0.7424	0.03209	0.3813	-0.02629	0.3504	-0.02659	0.5811	-0.02994	0.4616	0.01961	0.314	0.009527	0.6698	0.03345	0.2304	0.02209	0.5312	0.09359	0.08585	0.0204	0.3323	-0.01933	0.4298
11	rs4910812	5535007	A	0.04743	0.1239	0.0349	0.2445	0.009957	0.5857	-0.05349	0.5601	-0.02965	0.3574	-0.02104	0.7004	-0.001873	0.9479	-0.007334	0.9012	-0.01933	0.7922	0.02025	0.549	-0.0001986	0.9961	0.02299	0.7172	0.02742	0.4479	-0.03018	0.2765	-0.02791	0.5569	-0.02738	0.4945	0.01974	0.3039	0.007279	0.741	0.02854	0.2993	0.02248	0.518	0.09339	0.08198	0.01897	0.3604	-0.01394	0.5636
11	rs396328	5535375	G	0.01901	0.5825	0.03136	0.3509	-0.02426	0.2357	0.01222	0.9054	0.01575	0.6627	-0.05109	0.4042	0.003672	0.909	-0.04264	0.5193	-0.0532	0.5175	0.03043	0.4215	0.02323	0.6097	0.002039	0.9771	0.02277	0.5739	-0.01254	0.6869	-0.0169	0.751	0.02943	0.5124	0.04091	0.05677	0.01508	0.5409	0.04305	0.1622	0.007032	0.8568	-0.007802	0.897	-0.01834	0.4302	-0.003729	0.8904
11	rs10838245	5535529	A	0.02266	0.5418	0.02008	0.5783	-0.008022	0.7153	0.06529	0.5545	-0.02181	0.5738	-0.04951	0.4517	0.008255	0.811	-0.01659	0.8154	-0.08598	0.33	0.01407	0.7294	0.006803	0.8893	-0.0509	0.5052	-0.009792	0.8219	0.001648	0.9607	-0.02115	0.7115	0.01808	0.7078	0.04366	0.05841	0.01822	0.4917	0.01945	0.5571	-7.051e-05	0.9987	-0.0364	0.574	-0.01933	0.4387	-0.009006	0.7566
11	rs1044392	5535671	G	0.03251	0.362	0.02749	0.428	-0.02501	0.236	0.0464	0.6619	-0.01941	0.6023	-0.0397	0.5297	0.001157	0.9722	-0.01669	0.8068	-0.04734	0.5767	0.01789	0.6469	0.009194	0.8447	0.01625	0.8247	0.02123	0.6113	0.003728	0.9075	-0.005047	0.9268	0.03352	0.4694	0.03915	0.07727	0.02262	0.374	0.01517	0.6333	0.01016	0.8005	-0.01358	0.8271	-0.01726	0.4715	-0.004249	0.879
11	rs872751	5537045	C	0.03433	0.3556	0.03164	0.3812	-0.0105	0.6331	0.07939	0.4727	-0.006562	0.8658	-0.04759	0.4698	0.01432	0.6785	-0.01294	0.8556	-0.1016	0.2498	0.007855	0.847	0.004298	0.93	-0.05923	0.4384	-0.004868	0.911	-0.0002191	0.9948	-0.01504	0.7927	0.02963	0.5395	0.04648	0.04402	0.02246	0.3968	0.02546	0.4422	-0.001671	0.9682	-0.03949	0.5422	-0.01759	0.4813	0.001549	0.9575
11	rs3802978	5537245	A	-0.03721	0.7267	0.04662	0.6525	-0.08868	0.1589	-0.648	0.0402	0.111	0.3178	0.006059	0.9744	-0.04594	0.6423	-0.02365	0.9076	0.3252	0.1984	0.05202	0.6554	0.004969	0.9717	0.1897	0.3859	0.1753	0.1591	0.03224	0.7363	0.006915	0.9663	0.01374	0.9209	-0.04662	0.4816	-0.04129	0.5866	0.1453	0.1252	-0.04159	0.7288	0.1523	0.4116	-0.0439	0.5395	-0.05058	0.5435
11	rs1809862	5537780	A	0.03735	0.3278	0.03612	0.3304	-0.01456	0.5193	0.02378	0.8341	-0.01477	0.711	-0.04238	0.5309	0.01285	0.7173	-0.001393	0.9848	-0.07977	0.3793	0.01989	0.6341	0.02297	0.6476	-0.06295	0.4226	0.002532	0.9548	0.004827	0.8882	-0.0146	0.8038	0.02459	0.62	0.04945	0.03693	0.02102	0.4403	0.03023	0.3744	0.01155	0.7884	-0.02905	0.6625	-0.01287	0.6162	0.005761	0.8471
11	rs12418972	5540466	C	-0.0436	0.1989	-0.02172	0.5107	0.001858	0.9264	0.1422	0.1587	0.02081	0.5572	0.07133	0.2354	-0.001356	0.9657	-0.01727	0.7904	-0.07586	0.3472	-0.02105	0.5712	0.01563	0.7265	-0.05661	0.4175	-0.04342	0.2746	0.0167	0.5846	0.06173	0.2373	-0.0339	0.442	-0.03678	0.08126	0.003136	0.897	-0.05517	0.06788	-0.04937	0.1966	-0.08216	0.1647	0.01055	0.6439	0.03553	0.1806
11	rs12286144	5543019	C	0.03391	0.3743	0.03794	0.3065	-0.01685	0.4557	0.05694	0.6161	-0.009944	0.803	-0.03403	0.6148	0.005214	0.8831	0.002276	0.9751	-0.06453	0.477	0.005757	0.8905	0.01014	0.84	-0.06222	0.4279	-0.005136	0.9085	0.005333	0.8766	-0.01369	0.8158	0.009579	0.8468	0.04382	0.06456	0.02562	0.3467	0.02272	0.5043	-0.008783	0.8382	-0.04244	0.5236	-0.004312	0.8666	0.002014	0.9462
11	rs1433567	5544512	C	0.02017	0.544	-0.01071	0.7405	0.02209	0.2611	-0.1101	0.2651	-0.02216	0.5231	-0.02305	0.6955	0.002813	0.9274	0.02096	0.7417	0.09056	0.2513	-0.0008761	0.9808	-0.03448	0.4304	0.06163	0.367	0.02397	0.5379	-0.02227	0.4561	-0.04623	0.366	0.01499	0.7285	0.003458	0.8672	-0.01489	0.5299	0.0224	0.4496	0.05094	0.1732	0.09633	0.09576	0.001031	0.9632	-0.03445	0.1846
11	rs11037947	5544589	C	-0.05517	0.1005	-0.01429	0.6621	0.006525	0.7431	0.1619	0.105	0.02385	0.497	0.06438	0.2796	0.001433	0.9634	-0.002061	0.9745	-0.06731	0.3998	-0.02482	0.5002	0.008906	0.8406	-0.07111	0.3036	-0.0493	0.2103	0.01177	0.6972	0.06278	0.2249	-0.02852	0.5138	-0.03562	0.08827	0.0008304	0.9724	-0.05272	0.07816	-0.04229	0.2642	-0.09759	0.09545	0.01103	0.6257	0.03477	0.1859
11	rs317776	5545716	C	0.04533	0.7929	-0.01254	0.9405	-0.1564	0.1253	-0.3668	0.4748	0.05377	0.7654	-0.2642	0.3873	-0.1519	0.3431	0.2092	0.5263	0.4603	0.2616	0.06795	0.7191	0.1046	0.645	0.1709	0.6301	0.1047	0.6043	-0.1861	0.23	0.2092	0.431	0.4481	0.04507	0.03714	0.7295	-0.09309	0.4495	-0.04096	0.7901	0.3272	0.09192	0.294	0.3282	-0.07608	0.5119	-0.1227	0.3634
11	rs2010794	5545822	T	0.0205	0.5345	-0.01265	0.6934	0.0214	0.273	-0.08265	0.3996	-0.01247	0.7175	-0.02178	0.7095	0.007613	0.8039	0.009474	0.8807	0.07551	0.3356	-0.000686	0.9849	-0.03452	0.4266	0.05946	0.3808	0.02192	0.5704	-0.02592	0.3823	-0.04526	0.3728	0.01456	0.7341	0.001523	0.9409	-0.01605	0.4953	0.02263	0.4417	0.04652	0.2106	0.09541	0.09663	0.003801	0.864	-0.03319	0.1981
11	rs10160673	5546590	G	0.00806	0.8046	-0.01536	0.6277	0.02268	0.239	-0.2673	0.005566	-0.02942	0.3869	-0.0813	0.1583	0.04389	0.1464	0.02165	0.7283	0.06644	0.3907	-0.002654	0.9407	-0.06097	0.1544	0.03109	0.6426	0.03822	0.316	-0.005867	0.8413	-0.009831	0.8446	0.001025	0.9807	-0.008525	0.6741	-0.01709	0.4619	-0.003526	0.9034	0.03909	0.2865	0.08277	0.1443	-0.00503	0.8183	-0.02931	0.2497
11	rs317775	5546650	A	0.01114	0.798	-0.01352	0.7492	0.01081	0.6746	0.02796	0.8289	0.02254	0.6196	-0.0836	0.2776	0.0314	0.437	0.007555	0.9277	0.03709	0.7198	-0.007661	0.8722	-0.03484	0.5426	-0.04261	0.6338	-0.03078	0.5455	0.02787	0.476	-0.02413	0.7185	0.08781	0.1196	0.01331	0.6229	-0.0221	0.4761	0.01142	0.7683	0.01632	0.7392	-0.06058	0.4241	-0.02561	0.3808	-0.002099	0.9508
11	rs10160557	5546722	A	0.0003818	0.9907	0.006185	0.846	0.004464	0.8179	-0.2326	0.01652	-0.02131	0.533	-0.1077	0.06268	0.03902	0.1991	0.002676	0.9659	0.0881	0.2573	0.01548	0.6659	-0.04438	0.3027	0.08995	0.1811	0.05888	0.124	-0.03681	0.2108	-0.007519	0.8814	0.0484	0.2547	0.001911	0.9253	-0.01733	0.4579	0.03502	0.2299	0.04928	0.1812	0.1032	0.06991	-0.002903	0.8951	-0.03493	0.1721
11	rs10160561	5546809	T	-0.0008845	0.9785	0.01632	0.6083	0.004423	0.8196	-0.221	0.02289	-0.01428	0.6762	-0.107	0.06458	0.04171	0.1701	-1.374e-05	0.9998	0.06815	0.3814	0.00764	0.8313	-0.04822	0.263	0.08246	0.2205	0.05688	0.1376	-0.02958	0.3151	0.007533	0.8813	0.0535	0.2082	0.002752	0.8926	-0.01058	0.6509	0.03156	0.2796	0.05374	0.1449	0.09726	0.08795	-0.002274	0.9178	-0.02663	0.2984
11	rs7932885	5547530	C	-0.06358	0.09869	0.008017	0.8307	0.00359	0.8751	0.2169	0.05803	0.02627	0.514	0.0737	0.2804	-0.02439	0.496	0.003532	0.9618	-0.0363	0.6921	-0.01114	0.792	0.03829	0.4504	-0.1287	0.1041	-0.03828	0.3964	-0.002829	0.935	0.1166	0.04888	0.009185	0.8545	-0.03466	0.1482	0.01077	0.6953	-0.02157	0.5304	-0.004048	0.9258	-0.1024	0.1271	-0.0006297	0.9806	0.05906	0.04969
11	rs4910815	5547957	T	0.04632	0.1779	-0.00392	0.9068	-0.02004	0.3251	0.05602	0.5842	0.006737	0.8513	0.0588	0.3346	-0.02256	0.4804	0.0008131	0.9901	0.001712	0.9833	0.02064	0.5837	0.04589	0.3107	0.08475	0.2307	-0.01505	0.7088	0.007658	0.8046	-0.07806	0.1401	-0.02044	0.6475	0.02998	0.161	0.008592	0.7264	0.0156	0.6111	-0.04439	0.252	-0.008937	0.8816	0.004496	0.8459	-0.01247	0.6433
11	rs10838263	5548214	T	-0.06358	0.09869	0.008017	0.8307	0.00359	0.8751	0.2169	0.05803	0.02627	0.514	0.0737	0.2804	-0.02439	0.496	0.003532	0.9618	-0.0363	0.6921	-0.01114	0.792	0.03829	0.4504	-0.1287	0.1041	-0.03828	0.3964	-0.002829	0.935	0.1166	0.04888	0.009185	0.8545	-0.03466	0.1482	0.01077	0.6953	-0.02157	0.5304	-0.004048	0.9258	-0.1024	0.1271	-0.0006297	0.9806	0.05906	0.04969
11	rs10838268	5549994	C	0.03664	0.2782	-0.04885	0.1368	-0.02789	0.163	0.0805	0.4233	-0.02309	0.5129	0.06478	0.2791	-0.04612	0.1416	-0.0265	0.6821	-0.03322	0.6794	0.006615	0.8582	0.02546	0.5671	0.05368	0.4399	-0.008255	0.8348	0.02474	0.4156	-0.08534	0.1005	-0.06102	0.1642	0.01773	0.3992	-0.003745	0.8766	-0.01367	0.6501	-0.008585	0.8217	0.002443	0.9669	-0.005607	0.8052	-0.02904	0.2719
11	rs317771	5552140	T	-0.05897	0.131	0.0004248	0.9911	-0.002698	0.9072	0.1764	0.1288	0.04403	0.2805	0.07481	0.2798	-0.02007	0.5805	0.005787	0.9383	-0.05789	0.5334	-0.02477	0.5628	0.03336	0.5167	-0.1317	0.1009	-0.04465	0.3292	-0.005891	0.867	0.1227	0.04096	0.03277	0.5187	-0.03768	0.121	0.006906	0.8045	-0.02391	0.4927	-0.01927	0.6619	-0.1255	0.065	-0.01517	0.5638	0.05951	0.05113
11	rs10838273	5552167	C	-0.05181	0.1855	0.009645	0.8001	-0.00267	0.9083	0.1913	0.1001	0.04057	0.3209	0.06677	0.3356	-0.01803	0.6202	0.00134	0.9857	-0.05704	0.54	-0.0233	0.5869	0.02984	0.5625	-0.123	0.1263	-0.04214	0.3579	-0.0007579	0.9828	0.1156	0.05456	0.02646	0.603	-0.03219	0.1862	0.00787	0.7782	-0.02641	0.4494	-0.01299	0.7685	-0.1126	0.09844	-0.01052	0.6894	0.05507	0.07166
11	rs10838276	5555503	C	0.005888	0.8609	0.02409	0.4608	0.01163	0.5586	-0.2589	0.009269	-0.0162	0.6442	-0.0803	0.1768	0.05202	0.09505	-0.02401	0.7087	0.04983	0.5326	0.002133	0.9538	-0.06206	0.1599	0.1037	0.133	0.06064	0.1227	-0.0117	0.6985	0.01344	0.7949	0.07567	0.08236	0.001981	0.9245	0.008465	0.724	0.02661	0.3741	0.02957	0.4346	0.1085	0.06336	0.003974	0.8603	-0.01344	0.6089
11	rs16932549	5560909	T	0.0005276	0.9872	-0.003456	0.9137	-0.02522	0.1936	0.2469	0.01108	0.01367	0.6899	0.08715	0.1332	-0.04393	0.149	0.03897	0.5345	0.02143	0.7835	-0.03533	0.325	-0.004456	0.9178	-0.008007	0.9055	-0.02552	0.5063	0.01555	0.598	0.003866	0.939	-0.07447	0.07995	-0.01437	0.4815	-0.0122	0.6022	-0.02167	0.4587	0.01105	0.765	-0.05736	0.3155	-0.009541	0.6653	0.01871	0.4659
11	rs167602	5561595	G	0.0342	0.753	-0.03716	0.7251	-0.2006	0.001702	-0.2624	0.4167	-0.09131	0.4209	-0.03526	0.8547	-0.1812	0.07212	-0.5526	0.007585	0.3179	0.2181	0.3813	0.001254	0.2382	0.09524	0.9545	1.54e-05	0.2505	0.04841	-0.06395	0.5128	0.1569	0.3479	0.09965	0.4801	-0.02114	0.7546	0.03077	0.6914	0.1042	0.2817	0.3318	0.006475	0.7357	8.752e-05	-0.08184	0.2623	-0.03677	0.6654
11	rs7934354	5565906	C	-0.009116	0.9118	0.08708	0.276	-0.007415	0.879	-0.001376	0.9955	-0.01468	0.8643	0.07142	0.6241	0.05911	0.4392	0.1276	0.4174	0.231	0.2371	0.03136	0.7277	-0.06088	0.5739	0.2824	0.09453	0.01364	0.8874	-0.09186	0.214	0.05876	0.6427	0.04031	0.706	0.01242	0.8084	0.05137	0.3812	0.06478	0.377	0.04012	0.6652	0.1407	0.3263	-0.02022	0.7147	0.02743	0.67
11	rs1566275	5566365	A	-0.0105	0.812	0.006401	0.8814	0.004098	0.8753	-0.1219	0.3529	0.07576	0.09952	-0.142	0.06858	0.04147	0.3115	0.017	0.8404	0.0005444	0.9959	-0.043	0.3732	-0.09415	0.1043	-0.05585	0.5382	-0.01369	0.7909	0.03156	0.4262	-0.04548	0.503	0.1274	0.02569	0.02787	0.3098	0.001809	0.9542	0.04345	0.269	0.001832	0.9706	-0.06281	0.4139	-0.02981	0.3147	-0.01743	0.6135
11	rs12274861	5567019	T	-0.003103	0.9277	0.02674	0.4208	0.0145	0.4732	-0.2729	0.006987	-0.0123	0.7302	-0.08571	0.1563	0.04294	0.1757	-0.01066	0.8705	0.07372	0.3639	-0.00353	0.9248	-0.08136	0.0698	0.0988	0.1592	0.06524	0.1024	-0.02416	0.4315	0.00659	0.9003	0.06329	0.1534	0.00522	0.8061	0.01034	0.6715	0.02552	0.402	0.02625	0.4953	0.1234	0.03779	0.01423	0.5356	-0.01771	0.5076
11	rs12294369	5567068	G	0.001913	0.9549	0.03168	0.3346	0.01525	0.4456	-0.2701	0.006924	-0.01248	0.7236	-0.08807	0.1406	0.04905	0.1176	-0.01317	0.8385	0.0599	0.4557	-0.006443	0.8617	-0.07656	0.08449	0.09752	0.1599	0.06086	0.1234	-0.02321	0.4447	0.01082	0.8353	0.06793	0.1211	0.007052	0.7373	0.01141	0.6358	0.02942	0.3284	0.02682	0.481	0.1151	0.05003	0.01177	0.6044	-0.01617	0.5406
11	rs431702	5569452	T	0.03947	0.2256	0.01298	0.6821	-0.01148	0.5517	-0.03696	0.703	0.02567	0.4506	-0.08371	0.1466	-0.007404	0.8069	-0.002603	0.9667	-0.03502	0.6513	0.009024	0.8004	0.01307	0.7605	-0.08629	0.1975	-0.008947	0.8147	0.03178	0.2779	-0.08856	0.07696	0.05251	0.2145	0.03143	0.1208	-0.002677	0.9083	0.04059	0.162	-0.01704	0.6426	-0.05046	0.3743	-0.02243	0.3058	-0.02126	0.4041
11	rs368019	5569528	A	-0.01579	0.6532	-0.0155	0.6502	0.01572	0.4499	-0.217	0.03739	-0.06257	0.08763	0.01914	0.7586	4.457e-05	0.9989	0.01294	0.8474	0.1108	0.1842	0.01929	0.6162	-0.01561	0.7356	0.1694	0.01865	0.05175	0.2081	-0.04555	0.149	0.0287	0.5958	-0.08608	0.05878	-0.02544	0.2443	0.009322	0.71	-0.01721	0.5829	0.0522	0.187	0.1616	0.008058	0.01337	0.5714	-0.01979	0.4716
11	rs411933	5570043	A	0.005816	0.8691	0.003964	0.908	0.01719	0.4102	-0.2119	0.04286	-0.07021	0.05607	0.03055	0.6249	-0.001622	0.9605	-0.005216	0.9384	0.09907	0.2371	0.02042	0.5969	-0.0229	0.6217	0.1432	0.04786	0.04838	0.241	-0.03451	0.2763	0.01302	0.8105	-0.06973	0.1275	-0.02338	0.2865	0.006054	0.8099	-0.02537	0.4197	0.03545	0.3723	0.155	0.01137	0.02284	0.3351	-0.01164	0.673
11	rs11038071	5573193	A	0.04079	0.7309	-0.008708	0.9398	-0.1458	0.03728	0.02644	0.9402	-0.06255	0.6134	0.1946	0.354	-0.1279	0.2455	-0.4706	0.0375	0.1989	0.4802	0.1897	0.1433	0.1006	0.5191	0.7898	0.001109	0.236	0.08858	0.02194	0.837	0.227	0.2132	0.1166	0.449	-0.02582	0.7264	0.004388	0.9586	-0.1158	0.2729	0.2856	0.03206	0.6272	0.002268	0.02764	0.7287	-0.02127	0.8186
11	rs10500651	5573580	G	-0.0685	0.05989	-0.02484	0.4837	-0.009776	0.6507	0.2007	0.0638	0.04162	0.2742	0.08521	0.1869	0.007787	0.8183	0.04723	0.4985	-0.01922	0.8246	-0.03971	0.3198	0.009595	0.8416	-0.07594	0.3111	-0.05328	0.2118	-0.003946	0.9043	0.09862	0.07849	0.01146	0.8089	-0.01044	0.6457	-0.0181	0.4866	-0.0338	0.2984	-0.01065	0.7956	-0.1297	0.04077	-0.004352	0.8592	0.04973	0.08084
11	rs2647602	5573701	G	0.009052	0.7963	0.009831	0.7731	0.01743	0.4009	-0.2083	0.04527	-0.06673	0.06779	0.02464	0.6916	0.004664	0.8862	-0.01499	0.8232	0.09029	0.2784	0.0247	0.5199	-0.01637	0.7227	0.1543	0.03186	0.05253	0.2002	-0.03342	0.2889	0.01361	0.8009	-0.06589	0.1474	-0.02256	0.3009	0.009955	0.6906	-0.02221	0.4773	0.03846	0.33	0.1601	0.008505	0.02463	0.2958	-0.01449	0.5973
11	rs1694676	5573831	T	0.009052	0.7963	0.009831	0.7731	0.01743	0.4009	-0.2083	0.04527	-0.06673	0.06779	0.02464	0.6916	0.004664	0.8862	-0.01499	0.8232	0.09029	0.2784	0.0247	0.5199	-0.01637	0.7227	0.1543	0.03186	0.05253	0.2002	-0.03342	0.2889	0.01361	0.8009	-0.06589	0.1474	-0.02256	0.3009	0.009955	0.6906	-0.02221	0.4773	0.03846	0.33	0.1601	0.008505	0.02463	0.2958	-0.01449	0.5973
11	rs431117	5574280	C	0.007975	0.8187	0.006689	0.8432	0.01998	0.3316	-0.2029	0.04932	-0.06589	0.06907	0.02308	0.708	0.0008478	0.9791	-0.007455	0.9108	0.08434	0.3075	0.01017	0.7895	-0.02717	0.5528	0.1364	0.05595	0.03691	0.3646	-0.0228	0.466	0.04288	0.4231	-0.05019	0.2663	-0.01538	0.4774	0.00967	0.6968	-0.041	0.1857	0.0308	0.4318	0.1443	0.0169	0.02568	0.2718	-0.01455	0.5928
11	rs446099	5574493	T	-0.008647	0.8065	0.01291	0.7068	0.01757	0.4001	-0.2376	0.02315	-0.07305	0.04691	0.02503	0.6889	0.001867	0.9546	0.01092	0.8715	0.09025	0.2817	0.008592	0.824	-0.04556	0.3263	0.1252	0.08397	0.05497	0.183	-0.03322	0.2949	0.005865	0.914	-0.0632	0.1675	-0.02598	0.2365	0.009845	0.6958	-0.02559	0.4159	0.03456	0.3847	0.1629	0.007822	0.0283	0.2325	-0.01308	0.6356
11	rs430197	5574641	G	0.006755	0.8482	0.007169	0.8345	0.01938	0.3531	-0.215	0.03992	-0.06723	0.06741	0.02572	0.6807	0.005089	0.8766	-0.0079	0.9068	0.08603	0.3047	0.01897	0.6233	-0.02481	0.593	0.1423	0.04924	0.05276	0.201	-0.03852	0.2242	0.02056	0.705	-0.06365	0.1643	-0.02249	0.3053	0.011	0.6619	-0.02317	0.4613	0.0321	0.4192	0.1621	0.008105	0.023	0.3319	-0.01299	0.6379
11	rs407487	5575382	T	0.007599	0.8294	0.007931	0.817	0.01974	0.344	-0.2088	0.0459	-0.06753	0.06599	0.03022	0.6284	0.003719	0.9096	-0.0101	0.8809	0.08911	0.2873	0.0202	0.6006	-0.0202	0.6632	0.1441	0.04628	0.05051	0.2206	-0.03581	0.2582	0.01609	0.7669	-0.06767	0.1389	-0.02323	0.2893	0.009211	0.7141	-0.02412	0.4426	0.03441	0.3862	0.1573	0.01014	0.02433	0.3044	-0.01203	0.6625
11	rs1541936	5578584	C	0.01319	0.7077	0.005654	0.8687	0.01743	0.4023	-0.2175	0.03708	-0.06333	0.08408	0.03463	0.5783	0.00971	0.7664	-0.02232	0.7402	0.08204	0.3263	0.02435	0.5271	-0.01624	0.7257	0.1534	0.0334	0.05497	0.1815	-0.03414	0.2802	0.01637	0.7624	-0.07342	0.1075	-0.02309	0.2911	0.02032	0.418	-0.02362	0.4512	0.02881	0.4672	0.1732	0.004516	0.02799	0.2361	-0.0147	0.5931
11	rs7115987	5579725	C	0.001405	0.9682	0.007297	0.8311	0.02322	0.2645	-0.2338	0.02495	-0.06344	0.08352	0.02357	0.7052	0.01461	0.6548	-0.02358	0.7261	0.07439	0.3735	0.02798	0.4673	-0.0152	0.7426	0.1456	0.0436	0.04854	0.2382	-0.03561	0.2599	0.01919	0.723	-0.06517	0.1532	-0.01966	0.3688	0.01952	0.4365	-0.02233	0.4763	0.02151	0.5873	0.162	0.007931	0.03247	0.1692	-0.01407	0.609
11	rs16932946	5585716	A	0.0499	0.4091	-0.01283	0.8272	0.04476	0.2106	-0.5315	0.002952	-0.07266	0.2494	-0.04511	0.6736	0.007186	0.8982	-0.01991	0.8633	0.06259	0.6632	-0.0443	0.5032	-0.09921	0.212	-0.0493	0.6917	0.04572	0.5183	-0.1111	0.04047	-0.1134	0.2226	-0.07684	0.3276	0.003692	0.9218	-0.01199	0.781	0.08548	0.1122	0.003933	0.954	0.1843	0.07972	0.01508	0.7106	-0.02587	0.5843
11	rs10838341	5585744	G	0.02651	0.4843	-0.05222	0.1561	0.02051	0.3604	0.09886	0.3804	-0.03364	0.3952	0.04721	0.4819	-0.002793	0.9368	0.01368	0.8504	0.03794	0.6737	0.00858	0.8362	-0.01173	0.8141	0.08201	0.2925	0.01018	0.8186	0.01947	0.5679	-0.0562	0.3352	-0.04689	0.3407	0.01176	0.618	-0.01256	0.6424	0.02267	0.5023	0.007538	0.8599	0.03179	0.6303	0.02573	0.3123	-0.01944	0.5121
11	rs10769072	5585884	A	-0.01504	0.6526	0.01907	0.5573	-0.04111	0.03717	0.2547	0.01007	0.03353	0.3364	0.08675	0.1423	0.01575	0.6119	-0.02215	0.7291	0.01497	0.8506	-0.02783	0.4467	0.01177	0.789	0.06154	0.3703	0.01596	0.6834	-0.01471	0.6244	0.09249	0.07161	0.05583	0.198	-0.03036	0.1438	-0.006033	0.8002	-0.05818	0.05028	0.04457	0.2361	-0.07574	0.1931	-0.006429	0.7748	0.02699	0.3016
11	rs10742719	5586252	A	0.005694	0.8604	-0.007174	0.8197	0.01254	0.5126	-0.02997	0.7556	0.001429	0.9663	-0.07445	0.1938	0.007546	0.8019	-0.009662	0.876	-0.04875	0.5263	0.05023	0.1559	0.06009	0.1578	-0.02531	0.7038	-0.005875	0.8768	0.0333	0.2523	-0.04456	0.3709	0.0141	0.7373	0.03693	0.06625	0.004945	0.8305	0.04722	0.1013	-0.03029	0.4062	-0.004815	0.932	-0.003165	0.8844	0.0009981	0.9686
11	rs10742722	5586372	C	0.004751	0.8834	-0.008182	0.7951	0.01252	0.5136	-0.03837	0.6905	-0.004389	0.8968	-0.06465	0.2596	0.004645	0.8773	-0.008943	0.8853	-0.04058	0.5982	0.04915	0.1653	0.05987	0.1597	-0.02501	0.7073	-0.005289	0.8891	0.03468	0.2335	-0.04351	0.3827	0.01588	0.7059	0.03952	0.04938	0.005073	0.8262	0.04786	0.09693	-0.02466	0.4993	-0.004072	0.9425	-0.002945	0.8924	0.002411	0.9242
11	rs10742725	5586545	G	0.006667	0.8369	-0.0004703	0.9881	0.01133	0.5543	-0.03484	0.7175	0.0001854	0.9956	-0.05999	0.2952	0.01076	0.7205	-0.01241	0.8412	-0.04851	0.5284	0.05468	0.1223	0.0639	0.133	-0.02174	0.744	-0.000454	0.9904	0.0371	0.202	-0.04295	0.3885	0.01588	0.7058	0.03957	0.04894	0.006309	0.7847	0.04659	0.1059	-0.02029	0.5781	0.0002417	0.9966	-0.0006478	0.9763	0.006838	0.7871
11	rs4547126	5587014	C	0.005152	0.8733	-0.00705	0.8224	0.01261	0.5096	-0.04228	0.6599	-0.00172	0.9593	-0.06657	0.2443	0.00692	0.8176	-0.007983	0.8972	-0.04384	0.568	0.05045	0.1531	0.06131	0.1487	-0.02838	0.6692	-0.004074	0.9142	0.03321	0.2525	-0.04309	0.3859	0.01516	0.7178	0.03883	0.05282	0.003959	0.8636	0.04835	0.09256	-0.02587	0.477	-0.00233	0.967	-0.003791	0.8614	0.001235	0.961
11	rs7124406	5598243	C	-0.004992	0.8803	0.02267	0.4817	-0.02821	0.1499	0.2474	0.01172	0.04098	0.2359	0.0476	0.4173	0.01899	0.5372	0.01296	0.838	0.04455	0.5717	-0.02736	0.4506	-0.007059	0.8714	0.04913	0.4708	0.01303	0.7371	-0.01451	0.6264	0.0979	0.0544	0.05924	0.1683	-0.03085	0.1342	0.003255	0.8905	-0.06291	0.03274	0.03897	0.2964	-0.08574	0.1372	-0.009482	0.6704	0.02242	0.387
11	rs7128534	5599182	G	-0.003991	0.9038	0.02528	0.4306	-0.02704	0.1659	0.2477	0.01128	0.04142	0.229	0.04286	0.4633	0.01895	0.5364	0.01491	0.8133	0.0447	0.5688	-0.02814	0.436	-0.008465	0.8455	0.05124	0.4501	0.01319	0.7328	-0.0155	0.6014	0.0959	0.0585	0.0601	0.1604	-0.02931	0.1531	0.003459	0.8832	-0.0641	0.02889	0.03612	0.3312	-0.08806	0.1253	-0.01018	0.6462	0.02273	0.3783
11	rs11038174	5599901	T	0.009252	0.8376	-0.0115	0.7932	0.04421	0.09741	-0.3796	0.004481	-0.06936	0.1405	0.03108	0.6975	-0.03819	0.3622	0.03978	0.645	0.03698	0.7303	-0.05257	0.287	-0.1217	0.03991	-0.08495	0.3598	-0.01419	0.7883	-0.03553	0.3811	-0.08186	0.2383	-0.1285	0.02787	-0.01384	0.6221	-0.006013	0.8518	0.008253	0.8375	-0.0336	0.5088	0.1346	0.08653	0.01888	0.5337	-0.04124	0.2423
11	rs6578663	5600401	C	-0.0376	0.3358	0.03257	0.3912	-0.01558	0.5005	-0.2192	0.0588	0.03774	0.3548	-0.1654	0.01646	-0.007834	0.8292	-0.03254	0.6634	-0.1198	0.1966	0.05621	0.1885	0.1182	0.0211	-0.08421	0.2944	-0.01398	0.76	0.01521	0.6652	-0.02117	0.7249	0.06138	0.2262	0.03362	0.1663	0.01165	0.676	0.04703	0.1766	-0.04355	0.3224	-0.03797	0.5772	-0.02529	0.3355	0.01051	0.7311
11	rs12281949	5600428	G	0.03912	0.2987	-0.05267	0.1498	0.01861	0.4037	0.1393	0.2133	-0.03349	0.3942	0.1016	0.1272	0.0173	0.621	-0.006907	0.9236	0.04894	0.5846	0.02684	0.5149	0.01337	0.7873	0.06081	0.4321	0.01183	0.7884	0.05044	0.1358	-0.03761	0.5163	-0.03031	0.5354	0.02267	0.3332	-0.02768	0.3025	0.01272	0.7049	0.02743	0.5179	0.04254	0.5169	0.02453	0.3323	-0.01733	0.5563
11	rs10838371	5600486	A	0.03927	0.5428	-0.03465	0.5808	0.01368	0.7203	0.1735	0.3658	0.002938	0.9652	-0.129	0.2587	0.05861	0.3281	0.1141	0.355	0.1689	0.2705	-0.03025	0.6686	-0.02885	0.7341	-0.06684	0.6145	-0.0151	0.8416	0.02588	0.6556	0.04776	0.6306	0.1562	0.06182	0.04902	0.2218	-0.02755	0.5495	-0.1386	0.01564	-0.04057	0.5768	-0.1929	0.08578	0.03397	0.4335	-0.03474	0.4912
11	rs10742728	5604437	C	-0.01241	0.7062	0.02121	0.5074	-0.03566	0.06658	0.2468	0.01137	0.05191	0.1304	0.04622	0.4277	0.01961	0.5212	0.008279	0.8954	0.0469	0.5488	-0.02366	0.5113	-0.001021	0.9812	0.06782	0.316	0.01457	0.7053	-0.02113	0.4751	0.09247	0.06738	0.06176	0.148	-0.02655	0.1945	0.002559	0.9132	-0.06258	0.03244	0.04427	0.2322	-0.09031	0.1148	-0.01091	0.622	0.02184	0.3961
11	rs11038193	5604713	T	0.006999	0.8284	-0.01342	0.6688	0.01084	0.5705	-0.05896	0.5391	-0.0133	0.6931	-0.06403	0.2624	-0.003139	0.9167	-0.02996	0.6275	-0.06474	0.3987	0.04973	0.1588	0.06341	0.1349	-0.01874	0.7777	-0.006734	0.8586	0.04127	0.1546	-0.04724	0.3415	0.004822	0.9084	0.03352	0.0946	-0.0001621	0.9944	0.0577	0.04442	-0.0248	0.4952	0.02035	0.7175	0.0002306	0.9915	-0.000262	0.9917
11	rs11038207	5606005	C	-0.00377	0.9319	-0.00963	0.8224	0.04214	0.106	-0.3742	0.004142	-0.06854	0.1362	0.0316	0.686	-0.02821	0.4912	0.02839	0.7366	0.02289	0.8272	-0.05287	0.2733	-0.1269	0.02834	-0.0677	0.4553	-0.02051	0.6913	-0.03829	0.3342	-0.0847	0.2118	-0.1251	0.02849	-0.01733	0.5277	-0.005908	0.8511	0.01055	0.7886	-0.02872	0.5634	0.1274	0.09688	0.03038	0.3054	-0.0381	0.2692
11	rs4910821	5606639	C	0.006999	0.8284	-0.01342	0.6688	0.01084	0.5705	-0.05896	0.5391	-0.0133	0.6931	-0.06403	0.2624	-0.003139	0.9167	-0.02996	0.6275	-0.06474	0.3987	0.04973	0.1588	0.06341	0.1349	-0.01874	0.7777	-0.006734	0.8586	0.04127	0.1546	-0.04724	0.3415	0.004822	0.9084	0.03352	0.0946	-0.0001621	0.9944	0.0577	0.04442	-0.0248	0.4952	0.02035	0.7175	0.0002306	0.9915	-0.000262	0.9917
11	rs11038227	5610674	G	0.01442	0.8222	-0.06505	0.2969	-0.003216	0.9325	0.1171	0.5393	0.02302	0.7312	-0.01289	0.9097	0.02128	0.7212	0.1046	0.3942	0.2071	0.1742	0.06164	0.38	0.1369	0.1045	0.08749	0.5072	-0.06584	0.3807	0.05223	0.3652	0.01789	0.8563	0.005493	0.9475	0.0565	0.1566	-0.04251	0.3529	-0.05885	0.3034	0.0006762	0.9925	-0.1161	0.2989	-0.02565	0.5521	-0.02894	0.5642
11	rs7112558	5613022	G	0.0005424	0.9883	-0.01468	0.6825	-0.03287	0.132	0.1798	0.1009	0.03157	0.4125	0.04103	0.5303	-0.008979	0.7935	-0.02559	0.7171	-0.07284	0.4063	-0.02628	0.5154	0.0197	0.6851	-0.06107	0.4209	-0.02913	0.5001	0.036	0.2778	0.0009318	0.9869	0.05245	0.2736	0.01384	0.5467	0.004397	0.8674	-0.0248	0.451	0.03347	0.4208	-0.07407	0.2492	-0.00928	0.7084	0.008331	0.7729
11	rs7123372	5613192	A	0.001452	0.9686	-0.01338	0.7093	-0.02681	0.2195	0.1915	0.08064	0.03273	0.3957	0.05033	0.4414	-0.0127	0.7113	-0.02449	0.7288	-0.08185	0.3508	-0.03266	0.419	0.01186	0.8072	-0.08534	0.2607	-0.03356	0.4374	0.03585	0.28	0.0005435	0.9924	0.04772	0.3194	0.01678	0.4651	0.01141	0.665	-0.0289	0.3797	0.02106	0.6127	-0.06729	0.2954	-0.002385	0.9235	0.01202	0.6773
11	rs11819833	5613410	G	0.0005424	0.9883	-0.01468	0.6825	-0.03287	0.132	0.1798	0.1009	0.03157	0.4125	0.04103	0.5303	-0.008979	0.7935	-0.02559	0.7171	-0.07284	0.4063	-0.02628	0.5154	0.0197	0.6851	-0.06107	0.4209	-0.02913	0.5001	0.036	0.2778	0.0009318	0.9869	0.05245	0.2736	0.01384	0.5467	0.004397	0.8674	-0.0248	0.451	0.03347	0.4208	-0.07407	0.2492	-0.00928	0.7084	0.008331	0.7729
11	rs12786429	5613600	G	0.001452	0.9686	-0.01338	0.7093	-0.02681	0.2195	0.1915	0.08064	0.03273	0.3957	0.05033	0.4414	-0.0127	0.7113	-0.02449	0.7288	-0.08185	0.3508	-0.03266	0.419	0.01186	0.8072	-0.08534	0.2607	-0.03356	0.4374	0.03585	0.28	0.0005435	0.9924	0.04772	0.3194	0.01678	0.4651	0.01141	0.665	-0.0289	0.3797	0.02106	0.6127	-0.06729	0.2954	-0.002385	0.9235	0.01202	0.6773
11	rs12786650	5613731	C	0.003579	0.9228	-0.009083	0.8002	-0.03005	0.1684	0.1714	0.1179	0.03251	0.3987	0.04035	0.537	-0.007748	0.8212	-0.02497	0.7236	-0.07086	0.4191	-0.02572	0.5243	0.01917	0.6931	-0.067	0.3771	-0.02979	0.4904	0.0406	0.2208	-3.204e-05	0.9995	0.05687	0.2351	0.01535	0.5038	0.001325	0.9599	-0.02637	0.4226	0.03803	0.3603	-0.07354	0.2526	-0.008752	0.7243	0.008455	0.7696
11	rs11038270	5616253	G	0.006406	0.8622	-0.01816	0.6128	-0.02177	0.3187	0.2048	0.06155	0.02959	0.4424	0.05076	0.4374	-0.00701	0.838	-0.02707	0.7014	-0.08091	0.3562	-0.02297	0.5696	0.01915	0.6934	-0.08286	0.2746	-0.02231	0.6056	0.03043	0.3589	-0.001054	0.9852	0.04048	0.3983	0.01881	0.4125	0.0183	0.4868	-0.0273	0.4066	0.03089	0.4575	-0.04289	0.5048	-0.004002	0.8718	0.007847	0.7858
11	rs11038273	5616388	T	0.006406	0.8622	-0.01816	0.6128	-0.02177	0.3187	0.2048	0.06155	0.02959	0.4424	0.05076	0.4374	-0.00701	0.838	-0.02707	0.7014	-0.08091	0.3562	-0.02297	0.5696	0.01915	0.6934	-0.08286	0.2746	-0.02231	0.6056	0.03043	0.3589	-0.001054	0.9852	0.04048	0.3983	0.01881	0.4125	0.0183	0.4868	-0.0273	0.4066	0.03089	0.4575	-0.04289	0.5048	-0.004002	0.8718	0.007847	0.7858
11	rs2001778	5619008	C	0.01228	0.7002	-0.001368	0.9648	-0.005717	0.762	-0.0178	0.8512	-0.03607	0.2784	-0.02936	0.6032	-0.0248	0.4025	0.03345	0.5835	0.09097	0.2298	0.03677	0.292	0.02979	0.4778	0.04894	0.4554	-0.02601	0.4859	-0.004045	0.8879	0.004766	0.9227	-0.03501	0.3978	0.01233	0.5345	-0.001132	0.9603	0.008267	0.7713	-0.01692	0.6378	0.09	0.1049	0.01473	0.492	-0.03856	0.1217
11	rs10769118	5625713	T	0.06655	0.1867	0.06622	0.1765	-0.00147	0.9607	0.1735	0.2471	0.06087	0.2474	0.1474	0.0984	-0.04471	0.3399	-0.05836	0.5452	-0.03106	0.7956	0.007236	0.8958	0.02351	0.7232	0.08528	0.4108	-0.01061	0.8574	0.06997	0.1224	-0.01325	0.8645	-0.001137	0.9862	0.01581	0.6144	-0.01421	0.6929	-0.01833	0.6836	-0.0985	0.0825	-0.05122	0.5601	-0.0005792	0.9864	0.05342	0.1753
11	rs3751005	5625784	G	-0.1163	0.09318	-0.004914	0.9419	-0.02598	0.527	-0.1069	0.6044	0.05786	0.4244	-0.1212	0.3238	0.05035	0.4347	-0.1574	0.2354	-0.1862	0.2586	0.08065	0.2881	-0.03509	0.7008	-0.1446	0.3107	0.06966	0.3911	-0.1125	0.07078	-0.09211	0.3883	0.07787	0.3875	0.03354	0.4372	-0.008591	0.8622	-0.03318	0.5918	0.07344	0.3474	0.109	0.3675	0.01283	0.7833	0.00305	0.9552
11	rs3751006	5625847	A	0.01117	0.7317	0.01689	0.594	0.01211	0.5302	0.04288	0.6582	-0.001474	0.9655	0.03677	0.524	-0.02694	0.3734	0.07965	0.2009	0.01338	0.8629	-0.04683	0.1888	0.02934	0.4937	-0.1756	0.008498	-0.0318	0.4044	0.04251	0.1463	0.07599	0.1292	-0.008972	0.8321	0.000868	0.9659	-0.006298	0.7864	-0.03095	0.2864	0.03413	0.3524	-0.01567	0.7827	-0.02451	0.2629	0.02737	0.2826
11	rs11038330	5629325	G	-0.02879	0.5987	0.0651	0.2206	0.01226	0.7051	0.1248	0.4429	-0.02056	0.7189	-0.1296	0.1806	-0.008352	0.8695	0.005475	0.9583	-0.07379	0.5704	0.04947	0.4085	0.06893	0.338	0.0613	0.5858	-0.06972	0.276	0.03984	0.4179	0.04314	0.6084	-0.1997	0.004731	0.009778	0.7739	-0.03941	0.3122	0.0291	0.5506	-0.04887	0.4277	-0.06063	0.5247	0.02718	0.4597	-0.06274	0.142
11	rs12271988	5629747	A	0.05479	0.4074	0.07319	0.2548	-0.01496	0.7025	0.3484	0.07604	0.1029	0.1359	-0.01689	0.8854	0.02614	0.6706	-0.09445	0.4554	0.004115	0.9791	0.0779	0.2818	0.105	0.2272	0.2405	0.07649	0.01741	0.8222	0.0232	0.6966	0.067	0.5105	-0.003755	0.9651	0.03868	0.3472	0.01754	0.7102	0.03119	0.5969	0.0305	0.6824	-0.01001	0.9308	-0.06139	0.167	0.01976	0.7026
11	rs3824950	5631972	T	0.04924	0.4314	0.07882	0.1948	0.008555	0.8174	-0.2232	0.2302	-0.04129	0.5275	-0.02749	0.8042	0.05427	0.3505	-0.05767	0.6301	0.1481	0.3194	0.05707	0.4048	0.04203	0.6098	0.2011	0.1177	0.1058	0.1484	0.01229	0.8272	-0.01027	0.9151	-0.03896	0.6318	-0.04808	0.2167	0.00314	0.9439	0.02687	0.6301	0.02084	0.7676	0.1138	0.2967	0.002387	0.9548	0.04025	0.4109
11	rs7120093	5633600	G	-0.0216	0.6185	-0.07661	0.06869	0.04064	0.1128	-0.1068	0.4076	0.05508	0.2234	-0.02874	0.7083	0.01337	0.7401	0.006213	0.9403	-0.03959	0.7009	-0.01129	0.8121	0.00299	0.9582	-0.0004412	0.9961	0.02396	0.6371	-0.05248	0.178	0.06521	0.3284	0.06285	0.2642	0.02081	0.4405	-0.01512	0.6249	-0.01606	0.6778	0.006318	0.8971	0.08308	0.2714	0.01198	0.681	0.01902	0.575
11	rs7939159	5642001	G	-0.01954	0.6089	-0.07086	0.05579	0.04167	0.0647	-0.1235	0.2766	0.01759	0.6591	-0.08379	0.215	-0.03175	0.3706	-0.04171	0.568	-0.0962	0.289	-0.009491	0.8204	-0.00046	0.9927	0.02164	0.7829	0.02088	0.6405	-0.02044	0.5516	0.07364	0.2098	-0.002285	0.9633	0.03585	0.1309	-0.03493	0.1993	0.01659	0.626	0.007951	0.8534	0.03687	0.5796	0.005225	0.8387	-0.008357	0.7797
11	rs7936093	5642026	T	-0.02739	0.4733	-0.08183	0.02713	0.03847	0.08837	-0.1284	0.2581	0.01406	0.7244	-0.08112	0.2303	-0.034	0.3379	-0.04209	0.5647	-0.1077	0.2351	-0.007603	0.8558	0.008399	0.8673	0.009499	0.9038	0.01604	0.72	-0.02939	0.3921	0.07633	0.1938	-0.007392	0.8816	0.03419	0.1499	-0.03592	0.187	0.02329	0.4939	0.01317	0.7597	0.04554	0.4939	0.001629	0.9494	-0.01054	0.7242
11	rs10838441	5645003	G	0.0987	0.009592	0.1014	0.006181	0.00464	0.8377	-0.04062	0.7212	-0.01992	0.6181	0.1871	0.005528	-0.03607	0.31	-0.03795	0.6041	-0.02782	0.7597	0.04963	0.2357	0.03312	0.5106	-0.01535	0.8453	0.01716	0.7017	0.04823	0.1606	0.0399	0.4981	0.05671	0.2535	-0.0161	0.4988	-0.008969	0.7425	-0.03871	0.2562	-0.03514	0.4149	0.09468	0.1552	0.02921	0.2558	0.01224	0.6826
11	rs904376	5652608	C	-0.08176	0.07836	-0.04351	0.3359	-0.04476	0.1036	0.1849	0.181	-0.01212	0.8031	-0.04626	0.5746	0.05334	0.2168	0.03793	0.67	0.05684	0.6073	-0.02383	0.6399	-0.04	0.5134	-0.01807	0.8502	-0.01492	0.7842	-0.03765	0.368	-0.04134	0.5637	-0.008996	0.8817	-0.03569	0.2173	-0.0004654	0.9888	0.03125	0.4511	0.009673	0.8536	-0.05376	0.5073	-0.03076	0.3252	0.002168	0.9525
11	rs2047459	5655393	G	0.05406	0.1052	0.05884	0.06953	-0.01766	0.3717	0.03122	0.7534	-0.02229	0.5229	0.1197	0.04265	0.02513	0.418	-0.0396	0.5355	0.03268	0.6807	0.04331	0.236	0.01358	0.7575	0.01019	0.8821	0.04117	0.2923	0.00591	0.8441	-0.004845	0.9249	0.0286	0.5097	-0.02397	0.2486	-7.935e-05	0.9973	0.006957	0.8153	-0.006937	0.8538	0.0625	0.2828	0.0002025	0.9928	0.009796	0.7078
11	rs10838474	5659341	C	0.1249	0.0006031	0.08652	0.01493	0.00668	0.7585	-0.06391	0.5581	-0.004712	0.9021	0.147	0.02325	-0.0002649	0.9938	-0.1033	0.1406	-0.01467	0.8664	0.08179	0.04121	0.05513	0.2532	0.06216	0.4099	0.05711	0.1833	0.01108	0.7371	0.02066	0.7145	0.02595	0.5861	-0.003838	0.8665	0.009431	0.7186	0.001896	0.9538	-0.006826	0.8689	0.1418	0.02611	0.008929	0.7174	0.006704	0.8153
11	rs11038476	5659680	T	0.1286	0.0004113	0.09193	0.009655	0.005097	0.8145	-0.05164	0.636	-0.002663	0.9446	0.1434	0.02692	0.001038	0.9757	-0.09701	0.1664	-0.005426	0.9504	0.07843	0.05028	0.05206	0.2805	0.0604	0.4232	0.06357	0.1384	0.01432	0.6641	0.02442	0.6654	0.02529	0.5956	-0.001384	0.9517	0.008569	0.7434	0.004175	0.8984	-0.001469	0.9716	0.1417	0.02624	0.009167	0.7101	0.0006365	0.9823
11	rs10838475	5660023	G	0.1369	0.0001356	0.09873	0.004831	0.008292	0.6989	-0.01808	0.8667	-0.001064	0.9776	0.1392	0.02947	0.0143	0.6707	-0.09331	0.1776	-0.02279	0.7912	0.07505	0.0578	0.05071	0.2869	0.03356	0.6523	0.06719	0.1125	0.0156	0.632	0.03211	0.5645	0.01485	0.7523	-0.01076	0.6329	0.005407	0.8342	0.005296	0.8697	-0.01213	0.7662	0.145	0.02115	0.009592	0.6936	-0.004718	0.8677
11	rs7109861	5664974	A	-0.09303	0.1734	0.03407	0.6085	-0.07361	0.0685	-0.09168	0.6523	-0.1015	0.1549	0.0416	0.7314	0.1183	0.0621	-0.03624	0.7819	0.03932	0.809	0.02463	0.7423	0.003581	0.9683	0.1235	0.3799	0.07312	0.3611	0.04295	0.485	0.03924	0.7094	-0.05613	0.5275	-0.03673	0.3881	-0.02835	0.5613	0.06466	0.2887	0.07353	0.3399	0.01213	0.919	-0.05744	0.2112	0.01877	0.7257
11	rs7106798	5665225	T	-0.09956	0.1487	0.03249	0.6283	-0.0776	0.05696	-0.09876	0.6304	-0.1108	0.1236	0.03374	0.7826	0.1161	0.06962	-0.03689	0.7799	0.02634	0.8725	0.01129	0.8812	-0.01035	0.9093	0.1311	0.3555	0.07237	0.3703	0.04357	0.4826	0.02348	0.8251	-0.06387	0.4761	-0.03593	0.4026	-0.03592	0.4655	0.06549	0.2869	0.07135	0.3587	0.001691	0.9888	-0.0628	0.1754	0.01231	0.8197
11	rs1976339	5684402	G	0.003509	0.953	-0.06465	0.2639	-0.01017	0.773	0.05623	0.7509	-0.02165	0.7278	-0.09959	0.3449	0.00363	0.9477	-0.1429	0.2095	0.1707	0.2276	0.09316	0.1526	0.00625	0.9364	0.291	0.01708	0.1036	0.137	-0.04213	0.4313	0.05206	0.5701	0.1394	0.07094	0.03382	0.3613	0.04211	0.3214	0.03718	0.4837	0.1224	0.06759	0.2392	0.02078	-0.002137	0.9574	-0.02559	0.5828
11	rs1566282	5684775	A	-0.3583	0.01311	-0.09704	0.4911	0.02639	0.7584	0.1798	0.6766	0.1585	0.2947	-0.4424	0.08436	0.2761	0.03986	-0.1618	0.5596	-0.3262	0.3436	-0.04302	0.7864	-0.01904	0.9205	0.02076	0.9445	0.05526	0.7448	-0.09777	0.4532	0.7255	0.001063	-0.3939	0.03596	-0.01846	0.8379	0.04744	0.6464	-0.1727	0.181	-0.08126	0.6189	0.09901	0.6952	0.0838	0.3897	-0.1584	0.162
11	rs11038628	5688940	T	0.002463	0.9674	0.0003279	0.9955	-0.009674	0.7861	-0.03976	0.8244	0.05375	0.3925	-0.104	0.3296	0.02704	0.6289	-0.1273	0.2687	0.1132	0.429	0.08937	0.1748	0.02172	0.784	0.1626	0.1887	0.1095	0.12	-0.07398	0.1715	0.05917	0.5233	0.1051	0.1788	0.01021	0.7854	0.01191	0.7817	0.01749	0.7447	0.06596	0.3308	0.1977	0.05907	0.01219	0.7634	-0.04373	0.3531
11	rs11038642	5690003	A	0.02804	0.5319	0.02081	0.6333	0.004572	0.8633	-0.2357	0.07672	-0.03939	0.4001	0.1522	0.05481	-0.01163	0.7803	0.02887	0.7365	-0.125	0.2407	-0.0232	0.6366	0.03979	0.5001	-0.03091	0.7375	-0.01055	0.8408	0.03859	0.3384	-0.04682	0.4976	-0.02025	0.7281	-0.06413	0.02115	-0.04719	0.1397	-0.018	0.6526	-0.03017	0.5504	-0.1798	0.02101	0.03582	0.2345	-0.02322	0.5079
11	rs2342390	5693181	G	0.07819	0.07107	0.06654	0.1143	0.003901	0.8793	-0.2278	0.07702	-0.02086	0.6453	0.1312	0.08724	0.03724	0.3555	-0.001998	0.9808	-0.1271	0.2175	-0.0003184	0.9947	0.06731	0.2382	0.08902	0.3183	0.05026	0.3224	0.0454	0.2443	-0.03588	0.5912	-0.01194	0.8322	-0.09132	0.0006589	-0.05803	0.06033	0.006569	0.8652	-0.02658	0.5867	-0.1392	0.0651	0.02676	0.3589	0.003207	0.9247
11	rs10838517	5695743	T	0.06572	0.1352	0.05964	0.1633	0.001569	0.952	-0.2222	0.08929	-0.02517	0.5841	0.1104	0.1566	0.03798	0.3532	0.02571	0.7603	-0.09977	0.3404	-0.001279	0.9788	0.05048	0.3836	0.111	0.22	0.04743	0.3575	0.04554	0.2499	-0.03252	0.6314	-0.01413	0.8049	-0.08188	0.002661	-0.04745	0.1304	0.0121	0.7579	-0.02753	0.5791	-0.1165	0.1287	0.02416	0.4143	0.002278	0.9473
11	rs3740996	5701281	T	0.09382	0.05596	0.02151	0.6529	-0.007467	0.7976	-0.2326	0.1114	-0.03552	0.4891	0.1337	0.1244	-0.002641	0.9539	0.1448	0.1233	0.02517	0.8296	-0.01149	0.831	0.0454	0.4829	0.1091	0.2804	0.04202	0.4656	0.04285	0.3324	-0.04446	0.557	-0.05257	0.4104	-0.06132	0.04462	-0.0428	0.2221	-0.01091	0.8035	-0.05555	0.316	-0.1373	0.1088	0.01545	0.6404	-0.03802	0.3228
11	rs3824949	5701409	G	-0.01846	0.5801	-0.009815	0.7623	-0.01896	0.3369	0.05547	0.5762	-0.009538	0.7843	-0.05921	0.3162	0.04832	0.1186	-0.07938	0.2133	-0.03775	0.6342	0.003022	0.9341	-0.01211	0.7828	-0.01223	0.8586	0.05669	0.1463	-0.001186	0.9685	0.001618	0.9749	0.05995	0.1662	0.005549	0.7893	0.04594	0.05307	0.0488	0.1004	0.1076	0.004007	0.09518	0.1012	-0.03293	0.1416	-0.009555	0.7143
11	rs7124435	5701819	G	-0.03717	0.6456	-0.0355	0.6515	-0.03572	0.4551	-0.08817	0.7138	-0.04128	0.6247	0.0714	0.6179	-0.0805	0.2834	-0.5658	0.0002227	-0.2594	0.1765	0.175	0.04736	0.1835	0.0839	0.116	0.485	0.1137	0.2292	-0.1565	0.03082	-0.07459	0.5487	0.006724	0.9489	-0.02597	0.6056	-0.03005	0.6022	0.04783	0.5068	0.07654	0.4005	0.124	0.3784	-0.1107	0.04112	-0.0686	0.2775
11	rs7127767	5702099	G	-0.03666	0.261	-0.01162	0.7144	0.01025	0.5956	0.02168	0.8233	0.02117	0.5344	-0.01325	0.8187	-0.04394	0.1468	-0.08083	0.1951	-0.03347	0.6662	0.03297	0.3559	0.006171	0.8858	-0.004911	0.9417	-0.03806	0.3191	-0.05117	0.08073	0.02524	0.6153	-0.01017	0.8104	0.04116	0.04221	-0.02647	0.2553	-0.02413	0.4069	-0.0406	0.2693	0.01398	0.8059	0.01971	0.3689	0.01374	0.5905
11	rs2880575	5702442	A	-0.009255	0.8851	-0.002546	0.9674	0.08752	0.02045	-0.1227	0.519	0.03523	0.5981	-0.1304	0.2498	0.1791	0.002451	0.04208	0.7311	0.0945	0.5345	-0.01629	0.8162	-0.1129	0.1798	0.1617	0.2189	0.1174	0.1167	-0.02197	0.7027	0.08675	0.3784	0.1791	0.03068	0.03613	0.3641	0.04253	0.3513	0.02118	0.7105	0.07424	0.303	0.1567	0.1595	0.02389	0.5787	0.03395	0.4976
11	rs12278842	5703558	G	-0.03646	0.2633	-0.00643	0.8393	0.01244	0.5193	0.03171	0.7438	0.02679	0.4312	0.006344	0.9126	-0.03399	0.2617	-0.07578	0.2241	-0.03497	0.6519	0.03108	0.3838	0.009777	0.8198	-0.001683	0.98	-0.03894	0.3075	-0.05741	0.04971	0.03992	0.4264	-0.01745	0.6805	0.03862	0.05646	-0.02479	0.2863	-0.02832	0.3297	-0.04223	0.2501	0.01129	0.8426	0.01714	0.4343	0.01824	0.4745
11	rs12287199	5703870	T	-0.03777	0.2451	-0.009771	0.7573	0.01018	0.597	0.0291	0.7635	0.02444	0.4715	0.006551	0.9095	-0.03832	0.2041	-0.07116	0.2523	-0.02641	0.7326	0.03106	0.3827	0.007447	0.8618	-0.002634	0.9686	-0.04058	0.2861	-0.05592	0.05526	0.03705	0.459	-0.01901	0.6526	0.03829	0.05787	-0.02733	0.2382	-0.02918	0.3138	-0.04113	0.2612	0.009064	0.8729	0.01574	0.4712	0.01848	0.4674
11	rs1498553	5709028	C	-0.05789	0.07711	-0.006753	0.8324	0.007129	0.7135	0.0213	0.8272	0.001966	0.9542	-0.02057	0.7234	-0.0393	0.1968	-0.02942	0.6392	0.02108	0.7869	0.03269	0.3624	0.004532	0.9164	-0.00927	0.8907	-0.05631	0.1421	-0.0494	0.09345	0.03794	0.4524	-0.01105	0.7955	0.04349	0.03266	-0.02072	0.3758	-0.02969	0.3097	-0.04777	0.1958	0.01762	0.758	0.00658	0.7654	0.01798	0.4834
11	rs11038741	5715184	C	-0.01333	0.6938	-0.01311	0.6905	0.02497	0.2125	0.04595	0.6483	0.01798	0.611	-0.02339	0.6966	-0.04198	0.1817	0.02728	0.6737	0.06867	0.3935	-0.006771	0.8551	-0.02871	0.5193	0.0127	0.8554	-0.05177	0.1912	-0.04875	0.1088	-0.05094	0.3283	-0.0222	0.6138	0.03569	0.08982	-0.0185	0.4437	0.0003787	0.99	-0.03522	0.3559	0.0005116	0.9931	0.01225	0.5904	0.03167	0.2314
11	rs10769180	5719251	T	-0.01501	0.6679	-0.01319	0.6982	-0.03763	0.06859	0.03493	0.7371	0.02686	0.462	0.03739	0.5462	0.009758	0.764	-0.1336	0.04529	-0.07653	0.3572	0.05558	0.1461	0.07237	0.1153	-0.03716	0.6054	0.01404	0.7317	0.001991	0.9495	-0.04396	0.4141	0.01728	0.7037	0.001667	0.939	0.02152	0.3883	0.0221	0.4784	0.07562	0.05447	0.1031	0.09014	-0.02431	0.3009	-0.02622	0.3377
11	rs2291842	5719667	C	-0.07256	0.05804	0.03827	0.3047	-0.00742	0.7439	-0.2009	0.0777	-0.01254	0.7542	-0.09901	0.1446	0.04472	0.2091	-0.123	0.09323	-0.1368	0.1331	0.00102	0.9806	-0.04179	0.4076	0.2032	0.009699	0.06626	0.1396	-0.04194	0.2237	0.004391	0.9407	0.07633	0.125	-0.01064	0.6558	0.01601	0.5584	-0.05661	0.0973	-0.009252	0.8305	0.09105	0.1728	0.04929	0.05538	0.002476	0.9342
11	rs2291844	5719835	G	-0.04953	0.1277	-0.00622	0.8442	-0.003649	0.8498	-0.1645	0.0888	-0.02217	0.5142	-0.06779	0.2395	-0.02854	0.3453	0.02528	0.6848	-0.03248	0.6748	-0.03649	0.3057	-0.03319	0.4383	0.08984	0.1792	-0.04154	0.2755	0.004316	0.8828	-0.03016	0.5472	0.02041	0.6294	-0.02062	0.3086	0.001574	0.946	-0.0344	0.2356	-0.0751	0.04012	-0.007502	0.8948	0.024	0.2726	-0.001571	0.9508
11	rs7950219	5720020	C	-0.01081	0.7958	0.000745	0.9854	-0.02744	0.2665	0.1133	0.3612	0.0196	0.6529	-0.01223	0.8686	0.02097	0.5887	-0.02764	0.7293	0.02768	0.7803	0.004311	0.9248	-0.03223	0.5574	0.1391	0.1045	0.04934	0.3125	-0.03884	0.3005	0.02968	0.6442	0.0007325	0.9892	0.04642	0.07339	0.000221	0.9941	-0.02529	0.4967	0.02402	0.6095	0.0772	0.2884	0.01194	0.6705	-0.002007	0.951
11	rs7116081	5724067	T	-0.01052	0.77	0.02417	0.4895	-0.04272	0.04431	0.01641	0.8781	0.02442	0.5155	-0.007471	0.9067	-0.0004511	0.9892	-0.00487	0.9436	0.0753	0.3784	0.007953	0.84	-0.0009532	0.9839	0.05403	0.4651	0.08306	0.04807	-0.03027	0.3492	0.046	0.406	0.03998	0.392	0.01801	0.421	-6.248e-05	0.9981	0.02672	0.4047	0.06103	0.1317	0.03858	0.5383	0.01101	0.649	0.01505	0.5927
11	rs999295	5730248	C	-0.01052	0.77	0.02417	0.4895	-0.04272	0.04431	0.01641	0.8781	0.02442	0.5155	-0.007471	0.9067	-0.0004511	0.9892	-0.00487	0.9436	0.0753	0.3784	0.007953	0.84	-0.0009532	0.9839	0.05403	0.4651	0.08306	0.04807	-0.03027	0.3492	0.046	0.406	0.03998	0.392	0.01801	0.421	-6.248e-05	0.9981	0.02672	0.4047	0.06103	0.1317	0.03858	0.5383	0.01101	0.649	0.01505	0.5927
11	rs12364019	5730343	A	-0.08492	0.2224	-0.06458	0.34	0.01494	0.717	0.07053	0.7335	0.004354	0.9523	0.1525	0.216	-0.1387	0.03153	-0.06934	0.6027	-0.08757	0.5968	0.007651	0.9201	0.01589	0.8624	-0.1763	0.2178	-0.1161	0.1541	-0.07678	0.2198	-0.1568	0.1431	-0.1445	0.1096	-0.03722	0.3903	-0.03599	0.4687	-0.07069	0.2546	-0.08509	0.2779	-0.1007	0.4066	0.06585	0.1591	0.03486	0.5221
11	rs7113258	5731455	T	0.02013	0.605	0.04896	0.1952	-0.03944	0.08622	0.1497	0.1954	0.0298	0.4631	-0.03553	0.6062	0.01506	0.6769	0.06323	0.3954	0.1083	0.2413	-0.005142	0.9039	-0.01096	0.8304	0.03317	0.6784	0.06177	0.1747	0.01235	0.724	0.0328	0.5839	0.0419	0.4069	0.02993	0.216	-0.01754	0.5272	0.05602	0.1058	0.04399	0.3154	-0.01039	0.8782	0.008933	0.7327	0.02921	0.3369
11	rs12099036	5732617	A	-0.04549	0.2775	0.006015	0.8827	-0.049	0.04773	-0.0799	0.5216	0.06862	0.1163	-0.03665	0.6216	0.0194	0.6184	-0.1026	0.2002	-0.08017	0.4209	0.01195	0.7946	0.0215	0.6967	0.01994	0.8171	0.06857	0.1618	-0.085	0.02367	-0.01845	0.775	0.07032	0.1961	0.04255	0.1023	0.02622	0.3803	-0.01046	0.7796	0.03037	0.5201	0.03818	0.6012	0.01372	0.6264	0.01497	0.648
11	rs11038813	5734494	A	0.07458	0.1867	0.08662	0.1146	0.008444	0.8008	0.02822	0.8667	-0.04527	0.443	0.04023	0.6879	-0.02538	0.6289	0.1278	0.2371	0.2639	0.04902	0.03654	0.5549	0.001706	0.9817	0.06792	0.5591	0.07915	0.2315	0.04695	0.3555	0.1261	0.1468	-0.03226	0.6605	-0.03221	0.3597	-0.02998	0.4571	0.09615	0.05589	0.0464	0.4663	0.0547	0.5788	0.009776	0.797	0.00986	0.8236
11	rs11038833	5739512	G	-0.2177	0.1327	-0.1702	0.2269	-0.1636	0.05608	0.8116	0.05927	-0.16	0.2903	0.05135	0.8415	-0.08656	0.5204	0.1317	0.635	0.2749	0.4249	-0.1035	0.5142	-0.225	0.2379	0.1486	0.6181	-0.04914	0.7722	0.1206	0.3549	0.5814	0.008883	0.04425	0.8142	0.02565	0.7762	-0.08384	0.4174	-0.04078	0.7524	0.1694	0.2993	-0.04493	0.8589	0.02279	0.8151	0.01454	0.898
11	rs12285602	5740634	T	0.05883	0.2792	0.04581	0.3863	-0.01738	0.5893	0.1536	0.3423	-0.04597	0.4182	-0.005327	0.9559	-0.03631	0.4724	0.1693	0.1031	0.3056	0.0177	-0.005706	0.9237	-0.04081	0.5686	0.08626	0.4405	0.07057	0.2675	0.0843	0.08425	0.1373	0.1004	-0.03157	0.655	-0.04236	0.2104	-0.03977	0.3052	0.07098	0.1428	0.08199	0.1805	0.01851	0.8452	-0.00105	0.9771	0.001237	0.9768
11	rs12281165	5741102	C	0.1544	0.0343	0.1914	0.006878	0.02031	0.639	-0.1151	0.5969	0.01982	0.7953	0.1708	0.1871	0.02268	0.7387	0.1282	0.3593	0.1861	0.2843	0.04869	0.5432	0.03371	0.7262	-0.08989	0.5501	0.08124	0.3426	0.1114	0.08989	0.07389	0.5116	0.06613	0.4863	-0.04274	0.3476	0.001286	0.9803	0.1166	0.07318	0.1044	0.2047	0.1307	0.3052	0.03172	0.5189	0.02488	0.6637
11	rs2047458	5745637	C	-0.1332	0.07112	-0.09787	0.1731	-0.08903	0.04147	-0.2639	0.23	-0.02482	0.748	0.001885	0.9885	-0.0662	0.3351	-0.2425	0.08591	-0.005563	0.9748	0.001846	0.9818	-0.03694	0.7043	0.2064	0.1743	0.1503	0.08208	-0.1147	0.08413	0.1515	0.1829	0.03029	0.7525	-0.04962	0.2807	0.05586	0.2894	-0.1	0.1288	0.1304	0.1171	0.1769	0.1695	0.01711	0.7308	-0.03768	0.5148
11	rs8181599	5746478	T	-0.03698	0.302	-0.02196	0.5286	0.02761	0.1928	0.01058	0.921	0.004802	0.8979	0.0471	0.4582	-0.005948	0.8583	-0.00618	0.9282	-0.1563	0.06608	-0.1118	0.004196	-0.08276	0.07879	-0.08802	0.2321	-0.03688	0.3793	0.02015	0.5319	-0.04261	0.4399	0.005604	0.9042	-0.004753	0.8313	-0.01651	0.5184	-0.06228	0.05078	-0.08341	0.03841	-0.135	0.03021	0.01676	0.4866	0.01833	0.5131
11	rs7933860	5748222	G	0.04551	0.162	-0.0009291	0.9766	0.01762	0.3605	-0.0402	0.6782	-0.02585	0.4471	-0.02374	0.6808	0.009717	0.7482	0.02049	0.7423	0.08856	0.2524	0.09546	0.007159	0.07411	0.08323	0.04541	0.4977	-0.02008	0.5986	0.01203	0.6812	-1.964e-05	0.9997	-0.03731	0.3777	-0.01033	0.6104	0.01732	0.4559	0.03365	0.2462	0.0247	0.5008	0.09635	0.08911	-0.02715	0.2146	-0.02438	0.3384
11	rs7944807	5748354	G	-0.01771	0.6009	0.006594	0.8413	0.02321	0.2465	0.0764	0.4479	-0.01425	0.6869	0.05364	0.3709	-0.01199	0.7031	0.05819	0.3688	-0.05127	0.5241	-0.1023	0.005534	-0.0841	0.05851	-0.05723	0.4109	-0.02241	0.5718	0.03642	0.2312	0.00158	0.9758	-0.009377	0.8312	-0.01257	0.5507	-0.02842	0.239	-0.02858	0.3435	-0.04173	0.2737	-0.1099	0.06203	0.0188	0.4088	0.009263	0.7265
11	rs7934096	5748396	G	0.04271	0.1876	2.729e-05	0.9993	0.01621	0.3984	-0.04684	0.6274	-0.02324	0.4926	-0.02208	0.7009	0.009111	0.7625	0.01653	0.79	0.07132	0.3549	0.09101	0.01007	0.07394	0.08272	0.03576	0.5919	-0.02425	0.5231	0.00755	0.7958	0.001995	0.9681	-0.03884	0.3565	-0.01329	0.5103	0.01498	0.5175	0.03147	0.2763	0.01983	0.5876	0.08449	0.1346	-0.02911	0.1815	-0.02155	0.3957
11	rs12224433	5748988	C	-0.1216	0.4256	-0.1483	0.3175	-0.1959	0.02968	0.845	0.06213	-0.1798	0.2588	-0.02221	0.9345	-0.1351	0.3405	0.1312	0.6532	0.3409	0.3471	-0.1807	0.2793	-0.2712	0.1764	0.2389	0.4463	0.04124	0.8175	0.1757	0.2001	0.4191	0.07385	0.04249	0.8303	0.03344	0.7248	-0.07958	0.4647	-0.01324	0.9225	0.2637	0.1246	-0.01678	0.9497	-0.0297	0.7723	0.02192	0.8543
11	rs11038886	5754395	G	-0.0365	0.3846	0.009083	0.824	-0.06743	0.006427	-0.02406	0.8473	0.05936	0.1754	-0.06793	0.361	0.01562	0.6889	-0.1261	0.1161	-0.06774	0.4974	0.01077	0.8148	0.01358	0.8059	0.02267	0.793	0.06543	0.1829	-0.06697	0.0756	0.001582	0.9805	0.07451	0.1715	0.055	0.03485	0.0234	0.4347	-0.01293	0.7299	0.04941	0.2961	0.03553	0.6274	0.01853	0.5115	0.01085	0.7411
11	rs1498552	5755605	T	-0.04918	0.2828	-0.001574	0.9718	0.02728	0.3143	-0.04826	0.7233	-0.05593	0.242	0.05911	0.4663	-0.081	0.05649	-0.1104	0.2073	-0.267	0.01384	-0.05775	0.2492	-0.03049	0.613	-0.06628	0.4817	-0.08354	0.1188	0.02618	0.5252	-0.01932	0.7841	-0.007649	0.8977	0.014	0.6235	0.02169	0.5069	-0.07314	0.0728	-0.07251	0.1597	-0.07058	0.3766	0.04039	0.1893	0.03054	0.394
11	rs11038888	5755682	G	0.08117	0.1506	0.07644	0.1639	0.002271	0.9459	0.07388	0.6604	-0.05522	0.3493	0.1117	0.2642	-0.01222	0.8161	0.148	0.1708	0.2632	0.04966	0.01177	0.8492	-0.01327	0.8585	0.03051	0.793	0.07524	0.2554	0.07008	0.1676	0.05079	0.5594	-0.04095	0.5771	-0.0498	0.1565	-0.05421	0.1784	0.08222	0.1023	0.04114	0.5184	0.0357	0.7171	0.01218	0.7486	-0.005447	0.902
11	rs6578680	5756210	G	-0.04414	0.6942	-0.07198	0.5095	-0.2225	0.000744	0.3974	0.2335	-0.1081	0.3563	-0.07022	0.724	-0.09998	0.3375	0.217	0.312	0.1234	0.6438	-0.2773	0.02358	-0.2291	0.1202	-0.2946	0.2014	0.1265	0.3355	0.1388	0.1685	0.3175	0.06559	0.1077	0.4598	0.03391	0.6273	-0.119	0.1366	-0.09148	0.3604	0.2647	0.03582	0.03165	0.8715	-0.06986	0.3543	-0.1066	0.2242
11	rs7932541	5766435	A	-0.02323	0.5812	0.006602	0.8719	-0.07245	0.00347	-0.009714	0.9382	0.06343	0.1486	-0.06424	0.3889	0.009329	0.8115	-0.137	0.0884	-0.06838	0.4944	0.009882	0.8303	0.01514	0.7847	0.03492	0.6867	0.07203	0.1435	-0.06373	0.09181	-0.001697	0.9791	0.07083	0.1948	0.04704	0.07206	0.02483	0.4083	-0.01303	0.7286	0.05003	0.2914	0.03911	0.5941	0.01463	0.6052	0.01238	0.7071
11	rs2133258	5766663	G	-0.0217	0.774	-0.03577	0.6263	0.06802	0.1278	0.0006118	0.9978	0.03114	0.6931	-0.06125	0.6473	0.02688	0.7019	-0.09047	0.5314	-0.1357	0.4499	-0.1001	0.2258	-0.1419	0.1531	-0.02274	0.8837	0.01861	0.8334	-0.07502	0.2693	0.03176	0.7848	-0.2124	0.02995	-0.07405	0.1148	0.01988	0.7123	-0.02516	0.7088	-0.06505	0.4448	0.1469	0.2643	0.05277	0.2986	0.004068	0.9451
11	rs2133266	5770388	C	-0.009426	0.7836	0.009477	0.7764	0.02004	0.3236	0.052	0.6105	-0.02425	0.4986	0.1061	0.08051	-0.01458	0.6475	0.05235	0.4251	-0.01967	0.8095	-0.07437	0.04724	-0.05676	0.2084	-0.08606	0.2223	-0.02007	0.6174	0.05435	0.07767	-0.008165	0.8772	-0.004722	0.9157	-0.01425	0.5046	-0.03147	0.1983	-0.02634	0.3891	-0.05274	0.1722	-0.1069	0.07335	0.002356	0.9187	0.01535	0.5676
11	rs2133265	5770570	A	-0.0315	0.4476	-0.009489	0.8141	-0.06738	0.005834	0.002101	0.9864	0.06416	0.1381	-0.06325	0.3893	0.00741	0.8476	-0.1248	0.1153	-0.07688	0.4356	0.00929	0.838	0.01674	0.7591	0.0262	0.7588	0.06668	0.1694	-0.06441	0.08372	-0.009691	0.8794	0.07103	0.187	0.04536	0.07837	0.02635	0.3732	-0.01073	0.7718	0.04026	0.389	0.02172	0.7639	0.008544	0.7594	0.01311	0.6863
11	rs7479906	5770760	T	-0.02067	0.6306	0.0108	0.7961	-0.07174	0.004591	-0.05402	0.6726	0.06441	0.1507	-0.06243	0.412	0.006304	0.8746	-0.1396	0.08889	-0.07143	0.4844	0.01339	0.776	0.01563	0.7823	0.04026	0.6487	0.07778	0.1216	-0.06446	0.09476	-0.01755	0.7908	0.07672	0.1689	0.04304	0.107	0.02819	0.3576	-0.0149	0.6974	0.04903	0.311	0.05058	0.4995	0.01462	0.6127	0.004187	0.9009
11	rs2343231	5770840	T	-0.02498	0.456	-0.002924	0.9285	0.02328	0.2402	0.04826	0.6283	-0.01483	0.6717	0.06156	0.2994	-0.001342	0.9656	0.04203	0.512	-0.01823	0.819	-0.08122	0.02638	-0.07917	0.07207	-0.06253	0.3641	-0.00887	0.8212	0.0272	0.3665	-0.0109	0.8326	-0.04065	0.3502	-0.01991	0.3396	-0.01759	0.4617	-0.01656	0.5795	-0.03695	0.3276	-0.05527	0.3438	0.004667	0.8359	0.003681	0.8883
11	rs2343232	5770929	T	-0.03365	0.3121	-0.007012	0.8286	0.02679	0.1738	0.06983	0.4808	-0.01797	0.6054	0.07903	0.1799	-0.01341	0.6647	0.04004	0.5297	-0.03355	0.6717	-0.08784	0.0156	-0.08282	0.05821	-0.08085	0.2375	-0.01822	0.6403	0.02431	0.4169	-0.003552	0.9448	-0.05388	0.2126	-0.02633	0.2035	-0.02806	0.2372	-0.02792	0.3468	-0.05352	0.1533	-0.08025	0.1664	0.01191	0.5946	0.008856	0.7339
11	rs12363178	5776595	C	-0.006923	0.868	-0.01596	0.6935	0.04706	0.05568	-0.05278	0.67	0.004364	0.92	0.0157	0.8314	0.006041	0.8759	-0.107	0.1787	-0.2137	0.03038	-0.03557	0.4351	-0.05232	0.3394	-0.04032	0.6377	-0.05049	0.3001	-0.006628	0.8595	0.02413	0.7066	-0.009173	0.8653	-0.05511	0.03295	0.03603	0.2248	-0.05853	0.1143	-0.04897	0.2963	-0.00709	0.9222	0.039	0.163	0.001677	0.9589
11	rs7396938	5776623	A	-0.06511	0.4685	-0.09751	0.2639	-0.02705	0.6109	0.2485	0.3521	-0.08106	0.3872	-0.2122	0.1817	-0.1154	0.1661	0.07759	0.6516	0.1278	0.5495	0.04202	0.6691	-0.1368	0.2468	0.2337	0.2053	-0.03354	0.7498	-0.117	0.147	0.06297	0.6488	-0.04187	0.7197	-0.01428	0.7984	-0.09298	0.1462	-0.01975	0.8052	0.1159	0.2518	-0.08316	0.5952	0.05024	0.4051	-0.02074	0.7679
11	rs10742783	5777053	T	-0.1201	0.1601	-0.08874	0.2858	-0.0201	0.6914	0.1722	0.4985	-0.04926	0.5813	-0.2308	0.1273	-0.07569	0.3408	0.07492	0.6471	0.08419	0.6789	0.07634	0.4149	-0.1005	0.3719	0.1795	0.3074	-0.04855	0.6279	-0.147	0.05553	0.1276	0.3323	-0.04311	0.6981	-0.02271	0.6697	-0.09306	0.1268	-0.02715	0.7219	0.08879	0.3568	-0.0793	0.5949	0.05386	0.3488	-0.04238	0.5265
11	rs12363545	5777096	G	-0.01018	0.8069	-0.01569	0.6984	0.04783	0.05178	-0.02297	0.8529	-0.003018	0.9447	0.02065	0.7796	0.0109	0.7781	-0.1112	0.1622	-0.2111	0.0325	-0.03416	0.4535	-0.05448	0.3198	-0.02219	0.7955	-0.05297	0.2769	-0.01558	0.6774	0.02635	0.681	-0.01323	0.8068	-0.05038	0.0513	0.03677	0.2154	-0.04727	0.2025	-0.0483	0.303	-0.003387	0.9628	0.04204	0.1326	-0.0009523	0.9767
11	rs11038942	5778010	C	-0.007384	0.8595	-0.01517	0.7082	0.04683	0.05721	-0.05463	0.6596	-0.0001659	0.997	0.003917	0.9577	0.008415	0.828	-0.1043	0.1906	-0.2047	0.0384	-0.03571	0.4338	-0.05357	0.3286	-0.0297	0.729	-0.05239	0.2828	-0.009442	0.8012	0.0292	0.6491	-0.01407	0.7951	-0.05403	0.03679	0.03792	0.2018	-0.04968	0.1809	-0.04503	0.3376	-0.002451	0.9731	0.03925	0.1609	-0.005233	0.8725
11	rs10838606	5778471	G	-0.01222	0.769	-0.01699	0.6744	0.0384	0.1182	-0.03591	0.7716	0.008196	0.8503	-0.008302	0.9103	0.01134	0.7691	-0.106	0.1823	-0.1982	0.04443	-0.03191	0.4833	-0.04836	0.3767	-0.003008	0.9719	-0.05155	0.2895	-0.01162	0.7561	0.02707	0.6724	-0.01374	0.7992	-0.05682	0.02767	0.0382	0.1975	-0.05264	0.1552	-0.04343	0.3538	-0.01216	0.8667	0.03615	0.1955	-0.008465	0.7947
11	rs10742790	5816232	C	-0.04554	0.6247	-0.09524	0.2924	0.01199	0.8278	0.1745	0.5284	-0.129	0.1841	-0.1669	0.3113	-0.1388	0.1079	0.09456	0.5954	0.11	0.619	0.02697	0.7912	-0.1717	0.1606	0.1181	0.5373	-0.03897	0.7207	-0.1145	0.1708	0.07757	0.5882	-0.04625	0.7021	-1.699e-05	0.9998	-0.1022	0.1233	-0.005132	0.9507	0.1176	0.2619	-0.0406	0.8024	0.06848	0.2735	-0.005951	0.9349
11	rs10838648	5816285	G	-0.06975	0.0712	-0.04281	0.2553	-0.01106	0.6296	-0.1113	0.3338	0.05276	0.1915	-0.1015	0.1385	0.08724	0.01496	0.01232	0.868	-0.02053	0.8236	0.009187	0.8285	0.03259	0.5225	-0.04249	0.5936	0.07942	0.07931	-0.06521	0.06061	0.01973	0.7408	-0.004758	0.9247	-0.009043	0.7075	-0.01072	0.6981	0.04052	0.2403	-0.00895	0.8375	0.1114	0.09829	0.01166	0.6544	-0.04074	0.1782
11	rs10769232	5818321	T	-0.0859	0.01593	-0.04951	0.154	-0.001821	0.9315	-0.08372	0.4311	0.07789	0.03647	-0.1378	0.02908	0.1053	0.001419	0.05202	0.4469	-0.04744	0.5768	-0.02913	0.4567	-0.008373	0.8588	-0.06754	0.3582	0.04844	0.247	-0.06773	0.0347	-0.0244	0.6576	0.02039	0.6607	-0.03848	0.08326	-0.01327	0.603	0.01291	0.6856	-0.0126	0.7545	0.02866	0.6456	0.02198	0.3604	-0.03399	0.224
11	rs1453419	5824883	G	-0.08897	0.01259	-0.05044	0.1468	-0.005686	0.7884	-0.08338	0.4334	0.07889	0.0343	-0.1369	0.03038	0.1039	0.001663	0.04231	0.5367	-0.05215	0.5399	-0.02706	0.4898	-0.004765	0.9194	-0.05289	0.4723	0.05163	0.2176	-0.06865	0.03245	-0.02704	0.6236	0.02185	0.6384	-0.03749	0.09179	-0.01331	0.6021	0.01303	0.683	-0.007593	0.8507	0.03049	0.625	0.02265	0.3464	-0.03124	0.2642
11	rs11039100	5827003	C	0.03682	0.4691	-0.02413	0.6257	0.02835	0.3463	-0.01186	0.9375	-0.0369	0.4872	0.08256	0.3594	-0.04412	0.3504	-0.1709	0.0786	-0.1523	0.2076	0.01158	0.8354	-0.0257	0.701	0.003042	0.9768	-0.05032	0.398	0.01507	0.7419	0.155	0.04717	-0.01528	0.8171	-0.01149	0.7168	0.02448	0.4998	-0.03719	0.4121	-0.03816	0.5055	0.1274	0.1503	0.01381	0.6863	-0.0491	0.2168
11	rs11039101	5827080	A	0.05869	0.2698	-0.00239	0.9632	0.04293	0.1725	-0.02328	0.8831	-0.05594	0.3139	0.06668	0.4793	-0.04239	0.3912	-0.3047	0.002612	-0.2586	0.04045	0.05158	0.3758	0.005461	0.9378	0.09717	0.3744	-0.04131	0.5073	-0.008066	0.8662	0.1342	0.1008	-0.0886	0.1996	-0.0124	0.7081	0.05779	0.1274	-0.0143	0.7632	-0.04858	0.4177	0.1619	0.08037	0.03804	0.2874	-0.02174	0.6016
11	rs12279684	5827317	C	-0.07095	0.02731	-0.06204	0.04727	0.00328	0.8636	-0.07977	0.4054	0.03066	0.3622	-0.1048	0.06583	0.05118	0.087	-0.06687	0.278	-0.1089	0.1549	0.01029	0.7706	-0.006885	0.8711	0.0479	0.4699	0.03567	0.3444	-0.06848	0.01777	0.01934	0.6967	-0.007643	0.8552	-0.03148	0.1161	-0.001709	0.9408	-0.0008126	0.9775	-0.0006331	0.9861	0.06395	0.2548	0.03772	0.08121	-0.03546	0.1592
11	rs1840176	5829414	C	-0.08974	0.08656	-0.06289	0.2171	0.0153	0.6222	-0.05187	0.7395	0.03577	0.5135	-0.1318	0.1555	0.009634	0.8433	0.1179	0.2396	-0.0164	0.8954	-0.06663	0.2455	-0.1162	0.09171	-0.02958	0.7839	-0.0517	0.3996	-0.0683	0.1471	-0.08002	0.3214	0.05226	0.4429	-0.04504	0.1671	-0.03806	0.3087	-0.04477	0.3381	0.02915	0.6218	-0.1448	0.1128	0.05532	0.1161	0.001382	0.9731
11	rs9630186	5830288	G	-0.0401	0.2346	-0.05778	0.07781	0.006121	0.7594	-0.08447	0.4001	0.007672	0.8277	-0.07068	0.2369	0.03878	0.2159	-0.0922	0.1529	-0.09973	0.2136	0.04235	0.2514	0.02421	0.5857	0.06609	0.3409	0.04328	0.2732	-0.06927	0.02206	0.0725	0.1625	-0.031	0.4796	-0.0224	0.286	0.0008984	0.9702	0.02011	0.504	-0.004255	0.911	0.1312	0.02529	0.0201	0.3756	-0.04664	0.07679
11	rs10769246	5830940	T	-0.05705	0.5399	-0.1499	0.09705	-0.01966	0.7212	0.1979	0.4746	-0.06487	0.5044	-0.149	0.3661	-0.1084	0.2096	0.1022	0.5661	0.2003	0.3651	0.06826	0.5028	-0.1045	0.3935	0.3761	0.04887	-0.01154	0.9157	-0.1242	0.1374	0.05733	0.6891	-0.01344	0.9115	0.008983	0.8768	-0.1066	0.1079	-0.01652	0.8422	0.1179	0.2608	-0.06387	0.6938	0.03746	0.5493	-0.03658	0.6153
11	rs2123663	5836403	G	-0.0721	0.06222	-0.05288	0.1599	-0.01394	0.5431	-0.1028	0.3723	0.05705	0.158	-0.1064	0.1206	0.09256	0.009814	-0.00645	0.9307	-0.04666	0.6124	0.01338	0.7525	0.04075	0.424	-0.0203	0.7989	0.07947	0.07922	-0.06925	0.04632	0.01669	0.7796	-0.001404	0.9777	-0.01857	0.4412	-0.01571	0.5696	0.04079	0.2373	-0.006222	0.8867	0.1002	0.1373	0.00707	0.786	-0.03685	0.2235
11	rs10838673	5836839	A	-0.04906	0.1496	-0.06351	0.05479	0.004258	0.8329	-0.07109	0.4831	0.008727	0.8063	-0.08646	0.1516	0.03394	0.2836	-0.09808	0.132	-0.1068	0.1872	0.04178	0.2625	0.01844	0.6809	0.08453	0.2274	0.04452	0.2643	-0.0737	0.01581	0.06768	0.1966	-0.03966	0.3701	-0.02667	0.2082	0.001558	0.9489	0.0197	0.5168	-0.007769	0.8397	0.1292	0.02921	0.02325	0.3099	-0.049	0.06549
11	rs10742798	5838913	G	-0.0353	0.7153	-0.1518	0.1061	0.02311	0.6866	0.1141	0.6919	-0.1154	0.2531	-0.09497	0.5796	-0.1333	0.1378	0.1226	0.5079	0.1871	0.4159	0.05417	0.6092	-0.1397	0.2723	0.2629	0.1861	-0.01565	0.8902	-0.1222	0.1597	0.07272	0.6255	-0.01591	0.8993	0.02627	0.6627	-0.1177	0.0876	-0.0004791	0.9956	0.12	0.271	-0.01638	0.9227	0.05618	0.3877	-0.0219	0.7723
11	rs11039150	5840154	G	-0.06373	0.04861	-0.06426	0.04081	0.009091	0.6354	-0.08992	0.3505	0.02704	0.4238	-0.08391	0.1432	0.05983	0.04628	-0.0607	0.3271	-0.1057	0.1692	0.008574	0.809	-0.01317	0.7574	0.08689	0.1917	0.0437	0.2488	-0.06056	0.03712	0.03474	0.4859	0.01649	0.6951	-0.02936	0.1448	-0.002887	0.9006	0.005417	0.8512	0.01336	0.7143	0.05882	0.2972	0.02907	0.1814	-0.03178	0.2094
11	rs4758435	5841856	C	0.05015	0.2121	0.01488	0.7036	0.03057	0.1987	-0.07599	0.5252	-0.05528	0.1876	-0.02113	0.7668	-0.07557	0.04262	-0.2026	0.008165	-0.1036	0.2782	0.07106	0.106	-0.007554	0.8865	0.1932	0.01909	0.009952	0.8326	-0.01283	0.7229	0.03478	0.5742	-0.05218	0.3177	0.003369	0.893	0.01944	0.4979	-0.0117	0.7442	-0.04369	0.3348	0.1063	0.129	0.03197	0.2367	-0.002061	0.9478
11	rs8181512	5842356	T	-0.05356	0.09956	-0.05787	0.06708	0.01813	0.3468	-0.08631	0.3728	0.02276	0.5033	-0.08741	0.1292	0.06328	0.036	-0.06125	0.3254	-0.1242	0.1082	0.003814	0.9148	-0.02396	0.5761	0.05531	0.4088	0.03229	0.397	-0.06252	0.03229	0.04642	0.3543	0.01128	0.7898	-0.03489	0.08463	-0.0003588	0.9877	0.008852	0.7605	0.004652	0.8992	0.07693	0.1749	0.02908	0.1837	-0.03287	0.1966
11	rs10734554	5842909	A	-0.08376	0.01351	-0.07016	0.03351	0.004282	0.8317	-0.05908	0.5594	0.05704	0.1079	-0.124	0.03913	0.07918	0.01194	0.05055	0.4374	-0.04238	0.6004	-0.02136	0.5664	-0.0236	0.5982	-0.03563	0.6107	0.04017	0.3132	-0.07963	0.008975	-0.01437	0.7838	0.01628	0.7126	-0.03416	0.1062	-0.02555	0.2924	0.009843	0.7457	-0.0002833	0.9941	0.02377	0.6886	0.02847	0.213	-0.02708	0.3088
11	rs10734556	5843093	A	-0.05349	0.5515	-0.1374	0.1152	0.0065	0.9027	0.2178	0.4148	-0.05577	0.552	-0.09149	0.5652	-0.0949	0.2551	0.1407	0.4129	0.1293	0.5448	0.06222	0.5268	-0.1128	0.3395	0.1445	0.434	-0.04845	0.645	-0.1385	0.08587	0.06697	0.6281	0.00353	0.9759	0.00728	0.8964	-0.09692	0.1298	-0.02306	0.7734	0.0494	0.6254	-0.03072	0.8445	0.04112	0.4958	-0.02184	0.7559
11	rs11039164	5843138	T	0.05588	0.2916	0.01198	0.8162	0.04331	0.1671	-0.05114	0.7458	-0.04898	0.376	0.04462	0.6347	-0.04138	0.4007	-0.2917	0.003841	-0.2517	0.04524	0.05917	0.3077	0.01873	0.7883	0.1463	0.1792	-0.03966	0.5228	0.01302	0.7847	0.1264	0.1209	-0.05582	0.4175	-0.03411	0.3009	0.06835	0.07015	-0.02821	0.5505	-0.03748	0.5303	0.1343	0.1457	0.02932	0.4105	-0.02514	0.5444
11	rs7941310	5843519	A	-0.02517	0.7493	-0.179	0.01901	0.03966	0.3948	0.006089	0.9793	-0.06936	0.3988	0.03183	0.8195	-0.1498	0.04014	0.1575	0.2956	0.1613	0.3888	-0.02841	0.7418	-0.1677	0.1051	0.1153	0.4766	-0.03927	0.6703	-0.1068	0.1312	-0.06911	0.5686	-0.02645	0.796	0.01383	0.7779	-0.1394	0.01277	0.04949	0.4808	-0.002339	0.979	0.01634	0.9052	0.03398	0.521	-0.01703	0.7822
11	rs7938541	5843785	A	-0.08666	0.01548	-0.05537	0.1124	0.002259	0.9154	-0.1017	0.3411	0.07557	0.0434	-0.1201	0.05855	0.1069	0.001264	0.03916	0.5687	-0.06835	0.4233	-0.03153	0.4226	-0.006056	0.8981	-0.07631	0.3013	0.05137	0.2216	-0.06952	0.03091	-0.02449	0.6578	0.02128	0.6483	-0.0408	0.06739	-0.01282	0.6168	0.01286	0.6881	-0.013	0.748	0.03157	0.6141	0.02329	0.3345	-0.02647	0.3459
11	rs10838688	5844353	G	-0.05313	0.3497	-0.04273	0.4393	-0.005099	0.8796	-0.07617	0.6523	0.01745	0.7687	-0.1462	0.1461	-0.01141	0.829	-0.006502	0.9523	-0.06328	0.6395	-0.007594	0.9029	-0.07363	0.3247	-0.002673	0.9818	0.007125	0.9147	-0.08966	0.07885	0.02739	0.7542	-0.0989	0.18	0.004886	0.8901	-0.0446	0.271	-0.03736	0.4609	-0.02229	0.7278	-0.01086	0.9127	0.05057	0.1853	-0.02328	0.6006
11	rs1377522	5851596	A	0.01626	0.6184	0.04714	0.137	-0.002342	0.9035	-0.02873	0.7674	-0.01792	0.5991	0.05221	0.3664	-0.04046	0.1818	0.1387	0.0259	0.1196	0.1228	-0.05484	0.1244	-0.02992	0.486	-0.1361	0.04208	-0.0379	0.3211	0.05038	0.08557	-0.01899	0.7055	-0.03027	0.4752	0.01577	0.4373	-0.02704	0.2453	-0.03919	0.1776	0.005293	0.8856	-0.1255	0.02698	-0.02415	0.2708	0.03402	0.1824
11	rs1901845	5857502	T	-0.04682	0.1755	-0.05948	0.0764	-0.009603	0.6391	-0.01126	0.9129	0.012	0.7398	-0.06656	0.2771	0.05058	0.115	-0.09428	0.1538	-0.1352	0.09962	0.02861	0.4499	0.03559	0.4342	0.05108	0.4726	0.06068	0.1335	-0.05455	0.07895	0.04415	0.4068	-0.03674	0.4134	-0.01134	0.5983	0.0137	0.5786	0.0122	0.6924	-0.0327	0.4014	0.09973	0.09753	0.01363	0.5578	-0.06828	0.01128
11	rs10742809	5862532	G	-0.05122	0.1502	-0.03682	0.2878	-0.006189	0.7693	0.01114	0.9163	0.01242	0.7387	-0.03889	0.5379	0.05602	0.09014	-0.05071	0.457	-0.1341	0.1129	-0.01375	0.7245	-0.005394	0.9084	0.0117	0.8732	0.06044	0.147	-0.02869	0.3706	0.005282	0.9233	-0.005395	0.9072	-0.01629	0.4625	0.007417	0.7705	0.01218	0.7015	-0.04974	0.2151	0.07647	0.2179	0.006837	0.7754	-0.05396	0.05239
11	rs4357719	5862653	C	-0.07075	0.04103	-0.05807	0.08475	-0.01062	0.6051	0.02173	0.8333	0.01899	0.6003	-0.06615	0.2817	0.04901	0.1281	-0.06366	0.3375	-0.1303	0.1137	0.007471	0.8441	0.03105	0.4966	0.02652	0.7102	0.04763	0.2409	-0.05111	0.101	0.0487	0.3618	-0.03787	0.4008	-0.01295	0.5489	0.001037	0.9666	-0.001364	0.9648	-0.06108	0.1178	0.04986	0.4098	0.01284	0.5822	-0.05701	0.03526
11	rs10742812	5866224	A	0.005731	0.935	-0.1383	0.04252	0.005812	0.8889	-0.1529	0.4647	-0.09832	0.1799	0.05236	0.6742	-0.07044	0.2805	-0.06309	0.639	0.03861	0.8173	0.1228	0.11	0.001561	0.9865	0.1094	0.4492	-0.01498	0.8556	-0.06244	0.3231	-0.04504	0.6772	0.01198	0.8957	0.0008463	0.9846	-0.02088	0.6771	0.01777	0.7768	0.166	0.03559	0.1846	0.1314	0.05163	0.2743	-0.002724	0.9605
11	rs7944871	5866333	G	0.0323	0.3821	-0.006345	0.8599	0.0146	0.5045	0.05608	0.61	0.03027	0.4327	0.01421	0.8282	-0.01125	0.7431	-0.09881	0.1619	-0.04129	0.6384	0.04425	0.2739	-0.01878	0.6995	0.05359	0.4808	0.01238	0.7748	-0.02526	0.4471	-0.005274	0.9262	0.03266	0.4963	0.008835	0.7009	0.02991	0.2563	0.00209	0.9494	0.04066	0.3287	0.1403	0.02899	0.02386	0.3367	0.02282	0.4298
11	rs7944507	5866730	C	0.03021	0.424	-0.02394	0.5147	0.0105	0.6389	0.02567	0.8193	0.01377	0.7272	0.01821	0.7856	-0.02512	0.4742	-0.1189	0.09964	-0.05676	0.5275	0.04864	0.2394	-0.007481	0.8804	0.0603	0.4377	0.002357	0.9575	-0.02571	0.4492	-0.006667	0.9088	0.04214	0.3904	0.001792	0.9393	0.02195	0.4155	0.001169	0.9723	0.0314	0.4607	0.1324	0.04397	0.02403	0.3439	0.02591	0.3805
11	rs7937528	5866902	A	0.03074	0.4091	-0.01922	0.5956	0.01451	0.5104	0.01287	0.9075	0.01643	0.6727	0.02137	0.746	-0.02323	0.5021	-0.1	0.16	-0.05265	0.5521	0.04745	0.2442	-0.01243	0.7999	0.0502	0.5122	0.002663	0.9513	-0.02423	0.4694	-0.005921	0.9178	0.0455	0.3468	0.004713	0.8389	0.02522	0.3423	0.003249	0.9221	0.03421	0.4148	0.1323	0.0411	0.01858	0.458	0.02175	0.4552
11	rs11039274	5866953	C	-0.04219	0.5055	0.02889	0.6391	-0.03117	0.4058	-0.1888	0.3161	-0.01102	0.8677	0.1379	0.2187	0.01231	0.8344	0.04275	0.7243	-0.09555	0.5258	-0.1238	0.07385	-0.04867	0.5593	-0.2153	0.09796	0.0002102	0.9977	-0.0293	0.607	-0.04972	0.6102	-0.1337	0.1037	-0.002882	0.9417	-0.03481	0.4411	-0.01401	0.8041	-0.1742	0.0143	-0.09061	0.4118	0.03777	0.375	0.01105	0.8236
11	rs7938036	5867283	C	0.04964	0.1253	0.07248	0.02109	0.01049	0.5847	-0.04191	0.6639	-0.02655	0.4329	0.04977	0.3861	-0.02416	0.4224	0.125	0.04345	0.1306	0.08974	-0.05901	0.09587	-0.0458	0.2828	-0.09505	0.1535	-0.04207	0.2675	0.06773	0.01977	-0.04145	0.4061	-0.01114	0.7914	0.003665	0.8559	-0.008946	0.699	-0.007811	0.787	0.0005085	0.9889	-0.1347	0.01677	-0.01207	0.5797	0.03417	0.1775
11	rs7948209	5867482	G	0.04743	0.1411	0.07132	0.02256	0.007839	0.6815	-0.03474	0.7174	-0.0289	0.3908	0.05307	0.3529	-0.02541	0.3964	0.1347	0.02864	0.1438	0.06018	-0.05368	0.128	-0.03695	0.3839	-0.09627	0.1463	-0.04211	0.2646	0.06756	0.01947	-0.04431	0.3721	-0.007229	0.8631	0.005985	0.7657	-0.008992	0.6961	-0.009271	0.7472	0.006743	0.8529	-0.1298	0.02056	-0.01438	0.5074	0.03186	0.2064
11	rs4388914	5867588	T	0.03074	0.4091	-0.01922	0.5956	0.01451	0.5104	0.01287	0.9075	0.01643	0.6727	0.02137	0.746	-0.02323	0.5021	-0.1	0.16	-0.05265	0.5521	0.04745	0.2442	-0.01243	0.7999	0.0502	0.5122	0.002663	0.9513	-0.02423	0.4694	-0.005921	0.9178	0.0455	0.3468	0.004713	0.8389	0.02522	0.3423	0.003249	0.9221	0.03421	0.4148	0.1323	0.0411	0.01858	0.458	0.02175	0.4552
11	rs1869376	5867626	C	0.03061	0.4145	-0.0198	0.5873	0.01246	0.5748	0.01269	0.9095	0.01132	0.7727	0.01883	0.7769	-0.02869	0.4103	-0.1106	0.1229	-0.04849	0.5866	0.04937	0.229	-0.008349	0.8657	0.06112	0.4281	0.0008698	0.9842	-0.0204	0.5453	-0.004242	0.9415	0.04091	0.401	0.001979	0.9325	0.02504	0.3493	-0.000265	0.9937	0.02794	0.5086	0.1335	0.04073	0.02178	0.3876	0.02481	0.3977
11	rs4578420	5867685	A	0.02757	0.459	-0.02011	0.5785	0.01032	0.6396	0.0134	0.9037	0.01734	0.6556	0.02268	0.731	-0.02494	0.4708	-0.1106	0.1201	-0.05763	0.515	0.04972	0.2222	-0.008497	0.8623	0.06615	0.3875	0.006015	0.8903	-0.02508	0.4538	-0.00873	0.879	0.04701	0.3308	0.005854	0.8006	0.02518	0.3429	0.003353	0.9196	0.03964	0.3446	0.1341	0.03829	0.01924	0.4419	0.02478	0.3948
11	rs935959	5867977	T	0.03074	0.4091	-0.01922	0.5956	0.01451	0.5104	0.01287	0.9075	0.01643	0.6727	0.02137	0.746	-0.02323	0.5021	-0.1	0.16	-0.05265	0.5521	0.04745	0.2442	-0.01243	0.7999	0.0502	0.5122	0.002663	0.9513	-0.02423	0.4694	-0.005921	0.9178	0.0455	0.3468	0.004713	0.8389	0.02522	0.3423	0.003249	0.9221	0.03421	0.4148	0.1323	0.0411	0.01858	0.458	0.02175	0.4552
11	rs10769276	5868020	T	-0.05609	0.1167	-0.03705	0.2868	-0.005089	0.8102	0.01492	0.8886	0.01842	0.6222	-0.04134	0.5144	0.0581	0.08009	-0.0472	0.4906	-0.1387	0.1025	-0.01175	0.7643	0.001489	0.9748	0.008891	0.9039	0.05544	0.1854	-0.02847	0.3762	0.01933	0.7258	-0.008265	0.8589	-0.01511	0.4976	0.008304	0.7451	0.01017	0.7501	-0.05198	0.197	0.06728	0.2805	0.00625	0.7951	-0.05102	0.06787
11	rs935960	5868055	T	0.03074	0.4091	-0.01922	0.5956	0.01451	0.5104	0.01287	0.9075	0.01643	0.6727	0.02137	0.746	-0.02323	0.5021	-0.1	0.16	-0.05265	0.5521	0.04745	0.2442	-0.01243	0.7999	0.0502	0.5122	0.002663	0.9513	-0.02423	0.4694	-0.005921	0.9178	0.0455	0.3468	0.004713	0.8389	0.02522	0.3423	0.003249	0.9221	0.03421	0.4148	0.1323	0.0411	0.01858	0.458	0.02175	0.4552
11	rs10769277	5868161	C	0.03074	0.4091	-0.01922	0.5956	0.01451	0.5104	0.01287	0.9075	0.01643	0.6727	0.02137	0.746	-0.02323	0.5021	-0.1	0.16	-0.05265	0.5521	0.04745	0.2442	-0.01243	0.7999	0.0502	0.5122	0.002663	0.9513	-0.02423	0.4694	-0.005921	0.9178	0.0455	0.3468	0.004713	0.8389	0.02522	0.3423	0.003249	0.9221	0.03421	0.4148	0.1323	0.0411	0.01858	0.458	0.02175	0.4552
11	rs2045046	5875867	C	-0.05249	0.1689	-0.05492	0.1387	0.005914	0.7937	-0.007363	0.9483	-0.009374	0.8142	-0.08945	0.1857	0.05927	0.09434	-0.1092	0.1347	-0.1148	0.2058	0.05887	0.1587	0.0263	0.6008	0.104	0.1849	0.06876	0.1236	-0.03383	0.3244	-0.02476	0.6736	0.06631	0.1809	-0.0284	0.2318	0.02829	0.2988	0.03525	0.3004	0.01317	0.7596	0.1386	0.03687	-0.008936	0.7278	-0.0408	0.1716
11	rs10219367	5885711	A	0.05657	0.08138	0.05887	0.06203	0.0012	0.9503	-0.04193	0.6647	-0.02796	0.4101	0.02866	0.6187	-0.02532	0.4018	0.1522	0.01406	0.1674	0.02981	-0.06898	0.05209	-0.0505	0.2376	-0.08618	0.197	-0.01952	0.6081	0.06913	0.01766	-0.07447	0.1363	-0.00345	0.9349	0.003676	0.8559	-0.002253	0.9226	0.008371	0.7728	0.007722	0.8331	-0.1186	0.03584	-0.02123	0.3313	0.01733	0.4956
11	rs11039351	5885846	T	-0.08507	0.1981	0.0136	0.8325	-0.03068	0.4333	-0.2283	0.2455	0.02604	0.7062	0.04773	0.6838	0.0169	0.7833	-0.02183	0.8631	-0.1239	0.4306	-0.05727	0.4289	-0.006175	0.9435	-0.1463	0.2817	0.01022	0.8951	-0.05407	0.3632	0.02838	0.7805	-0.1628	0.05758	0.00357	0.9309	-0.04303	0.3617	-0.001368	0.9815	-0.1511	0.04217	-0.04454	0.6993	0.04358	0.3269	-0.02869	0.5792
11	rs10838750	5886246	C	-0.06643	0.06208	-0.03608	0.298	-0.03316	0.1158	0.003815	0.9713	0.02365	0.5255	-0.04999	0.4288	0.05662	0.08702	-0.09402	0.1679	-0.1367	0.1063	0.02272	0.5607	0.05525	0.2389	0.08637	0.2387	0.06352	0.1278	-0.02402	0.454	0.02062	0.7073	-0.002066	0.9644	-0.02159	0.3305	-0.004432	0.8618	0.01852	0.5604	0.00181	0.9641	0.0661	0.2875	-0.01292	0.59	-0.05128	0.06554
11	rs12273011	5896879	C	0.05503	0.09058	0.05872	0.06314	0.001887	0.922	-0.02278	0.8141	-0.02979	0.3808	0.03899	0.499	-0.02386	0.4302	0.1483	0.01693	0.1637	0.03392	-0.0683	0.05485	-0.0513	0.2309	-0.0819	0.221	-0.02001	0.5996	0.06558	0.02468	-0.0764	0.127	-0.002971	0.944	0.005834	0.7735	-0.002908	0.9004	0.009795	0.7359	0.005678	0.8771	-0.1196	0.03467	-0.01952	0.3723	0.02	0.4324
11	rs4306313	5898594	T	0.06051	0.06494	0.04578	0.1513	-0.002886	0.882	-0.01937	0.8429	-0.03441	0.3156	0.01229	0.8328	-0.02388	0.4339	0.1435	0.02195	0.1928	0.01322	-0.04846	0.1773	-0.05367	0.214	-0.07061	0.2956	-0.01551	0.6868	0.05855	0.04696	-0.07816	0.1217	-0.01026	0.81	0.01531	0.4539	-0.006502	0.7814	0.02158	0.4612	0.01261	0.7333	-0.09111	0.111	-0.01667	0.4502	0.009234	0.7193
11	rs7110595	5901391	C	-0.1157	0.3604	-0.1036	0.3994	-0.1447	0.05273	0.0574	0.8788	-0.04493	0.7338	-0.1318	0.5564	-0.007621	0.9483	-0.0645	0.7899	0.06023	0.8413	0.1273	0.3577	0.2171	0.1919	0.4519	0.0818	-0.00847	0.9544	-0.09186	0.4193	-0.05191	0.7898	0.1249	0.447	0.01082	0.8907	-0.1852	0.03963	0.1457	0.1959	0.2898	0.04152	-0.1968	0.372	-0.1477	0.08186	-0.006424	0.9483
11	rs2343234	5901430	G	-0.006735	0.8608	-0.005169	0.8899	0.0268	0.2379	-0.06796	0.5518	0.01136	0.7768	-0.01738	0.7983	-0.03689	0.3008	-0.03055	0.6775	-0.03861	0.6723	0.03586	0.3934	-0.02501	0.6206	-0.00667	0.9327	-0.02382	0.5962	-0.02636	0.4452	-0.02694	0.6485	0.0492	0.3237	-0.0001047	0.9965	0.005316	0.8461	-0.01503	0.6607	0.01793	0.6785	0.06354	0.3421	0.03183	0.2171	0.02933	0.3285
11	rs7480397	5901653	C	0.05657	0.08138	0.05887	0.06203	0.0012	0.9503	-0.04193	0.6647	-0.02796	0.4101	0.02866	0.6187	-0.02532	0.4018	0.1522	0.01406	0.1674	0.02981	-0.06898	0.05209	-0.0505	0.2376	-0.08618	0.197	-0.01952	0.6081	0.06913	0.01766	-0.07447	0.1363	-0.00345	0.9349	0.003676	0.8559	-0.002253	0.9226	0.008371	0.7728	0.007722	0.8331	-0.1186	0.03584	-0.02123	0.3313	0.01733	0.4956
11	rs1377518	5901952	C	0.05657	0.08138	0.05887	0.06203	0.0012	0.9503	-0.04193	0.6647	-0.02796	0.4101	0.02866	0.6187	-0.02532	0.4018	0.1522	0.01406	0.1674	0.02981	-0.06898	0.05209	-0.0505	0.2376	-0.08618	0.197	-0.01952	0.6081	0.06913	0.01766	-0.07447	0.1363	-0.00345	0.9349	0.003676	0.8559	-0.002253	0.9226	0.008371	0.7728	0.007722	0.8331	-0.1186	0.03584	-0.02123	0.3313	0.01733	0.4956
11	rs4758168	5906048	C	-0.01175	0.7614	-0.008463	0.822	0.02834	0.2156	-0.04012	0.7274	0.003281	0.9353	0.0001737	0.998	-0.04195	0.2429	-0.04084	0.5811	-0.04251	0.6439	0.03326	0.4322	-0.02618	0.6071	-0.003779	0.9621	-0.02986	0.5097	-0.03009	0.3869	-0.02507	0.6739	0.04378	0.3835	-0.0005752	0.9809	0.002877	0.917	-0.0191	0.5799	0.002705	0.9505	0.05752	0.3936	0.03726	0.1515	0.03953	0.1911
11	rs6578703	5910817	A	0.1716	0.07718	-0.07063	0.4552	-0.02164	0.7071	-0.2362	0.4143	-0.1136	0.2631	0.1231	0.4749	-0.07016	0.4375	-0.2787	0.1338	-0.01504	0.9482	0.1517	0.1539	0.01991	0.8764	0.05197	0.7951	0.07886	0.4887	-0.04401	0.6149	-0.1291	0.3885	0.05006	0.692	-0.006869	0.9097	0.04483	0.5182	0.02877	0.7402	0.1462	0.182	0.3875	0.02188	0.03459	0.5968	-0.05321	0.4843
11	rs11039500	5918961	A	0.05841	0.07727	0.05755	0.07335	0.001771	0.928	0.02668	0.7865	-0.03093	0.3709	0.02444	0.677	-0.01115	0.7171	0.06059	0.3387	0.09428	0.2307	-0.02492	0.4919	-0.01997	0.6467	-0.04596	0.4996	-0.001757	0.9639	0.06365	0.03207	-0.1213	0.01695	0.02883	0.5026	-0.008198	0.6908	-0.005554	0.8141	0.02178	0.4606	0.03716	0.3191	-0.09394	0.1031	-0.01809	0.4164	0.01236	0.6333
11	rs10838795	5920721	A	-0.01937	0.6025	-0.03816	0.291	0.005931	0.7876	0.08235	0.4565	0.01745	0.6531	-0.05619	0.3935	0.04585	0.184	0.02798	0.6941	-0.03737	0.6725	-0.01995	0.6241	-0.02801	0.5669	0.04772	0.5325	0.05086	0.2424	-0.009309	0.7807	0.06686	0.2424	0.05532	0.2517	-0.009519	0.6808	0.02348	0.3759	0.00287	0.931	0.02123	0.6124	0.1035	0.1098	-0.01749	0.4841	-0.04342	0.135
11	rs16937143	5920926	C	-0.125	0.5019	-0.06994	0.6993	-0.2882	0.008617	0.05443	0.9217	-0.06034	0.7563	-0.4043	0.2198	0.03185	0.8539	-0.3289	0.3556	-0.03965	0.9286	0.1052	0.6057	0.1955	0.4247	0.9298	0.01478	0.2392	0.2723	-0.1599	0.3393	-0.1062	0.711	0.05573	0.8178	0.01262	0.9132	-0.1993	0.133	0.07305	0.6599	0.5581	0.007528	0.04968	0.8783	-0.1236	0.323	-0.03132	0.8297
11	rs10160336	5922222	T	-0.0519	0.1102	-0.0337	0.2865	-0.001877	0.9224	-0.02298	0.8123	0.01215	0.7207	-0.08431	0.143	0.006738	0.8237	0.009444	0.8794	-0.02422	0.7542	0.01431	0.688	0.00362	0.9326	0.05681	0.3957	0.006797	0.8584	-0.02832	0.3329	0.0582	0.2449	0.03009	0.4764	-0.009282	0.6467	0.01406	0.5448	-0.01515	0.6015	-0.002756	0.9401	0.05604	0.3229	0.01168	0.5932	-0.01291	0.6119
11	rs17234326	5922500	C	-0.05483	0.22	0.02948	0.4979	0.02326	0.3796	-0.1335	0.3153	0.01273	0.7852	-0.04445	0.5748	-0.03386	0.4151	0.08531	0.3186	0.0379	0.7215	-0.03067	0.5311	-0.05879	0.3177	-0.06649	0.4697	-0.05809	0.267	0.01596	0.6915	-0.01816	0.792	0.03282	0.5721	-0.007562	0.7859	-0.001132	0.9717	-0.0553	0.1651	-0.05691	0.2586	-0.04224	0.588	0.0342	0.2551	0.05251	0.1329
11	rs7106300	5922707	G	-0.04377	0.5853	-0.1813	0.01969	-0.04202	0.3759	-0.05232	0.8264	-0.05583	0.5049	-0.0897	0.5278	-0.0933	0.2102	-0.1283	0.4028	-0.02848	0.8813	0.1381	0.1153	0.2025	0.05442	0.05256	0.75	-0.03504	0.7091	-0.1536	0.03268	0.2033	0.09902	-0.2468	0.01743	0.01203	0.8096	-0.007369	0.8975	0.01816	0.7996	-0.01603	0.8593	-0.01022	0.9417	0.03463	0.5206	-0.03196	0.6105
11	rs2343160	5931191	G	-0.0521	0.2368	0.02701	0.5283	0.0255	0.328	-0.1112	0.3961	0.01956	0.6707	-0.008981	0.9084	-0.02057	0.6153	0.08403	0.3186	0.02434	0.8163	-0.01703	0.7241	-0.04383	0.4496	-0.07854	0.3859	-0.06252	0.2252	0.009827	0.8042	-0.0169	0.8033	0.03216	0.5742	-0.006638	0.8087	-0.003482	0.9118	-0.05641	0.1506	-0.05572	0.2614	-0.04016	0.601	0.03576	0.227	0.05366	0.119
11	rs2100397	5931761	G	0.04735	0.1537	0.05031	0.1189	-0.004329	0.8258	0.076	0.4418	-0.0212	0.5411	0.007993	0.892	-0.0249	0.4198	0.0349	0.583	0.07639	0.3333	-0.02506	0.4908	-0.01014	0.8167	-0.02129	0.7554	-0.005764	0.8822	0.04917	0.09927	-0.1173	0.02136	0.008661	0.841	-0.000917	0.9646	-0.01347	0.5697	0.01533	0.6048	0.04139	0.2686	-0.09399	0.1041	-0.02063	0.3555	0.006585	0.8
11	rs12277873	5933963	A	0.05926	0.07591	0.04708	0.1472	0.006121	0.7572	0.04313	0.6646	-0.0274	0.4326	0.03105	0.6003	-0.02475	0.4257	0.04777	0.4553	0.0699	0.3792	-0.03179	0.3851	-0.019	0.666	-0.04899	0.4762	-0.01216	0.7561	0.05489	0.06745	-0.1249	0.0149	0.01799	0.6789	-0.005649	0.7861	-0.02102	0.3782	0.02197	0.4613	0.03148	0.4035	-0.1095	0.05991	-0.02832	0.2074	0.006265	0.8108
11	rs10742839	5934044	T	0.04113	0.6274	-0.1184	0.1503	-0.04477	0.3719	-0.1726	0.4933	-0.03733	0.6731	-0.006882	0.9634	-0.07564	0.3365	-0.2319	0.1521	-0.1061	0.5983	0.1564	0.09128	0.1636	0.1418	0.02571	0.8827	-0.01853	0.8519	-0.1478	0.05189	-0.0009721	0.9941	-0.1526	0.1652	0.0742	0.1589	0.02862	0.6359	0.02144	0.7766	0.008947	0.9254	0.05578	0.7057	0.05212	0.36	-0.0413	0.5332
11	rs10769326	5934358	T	-0.01552	0.683	-0.02226	0.5468	0.003802	0.8658	0.06596	0.5594	0.009544	0.8099	-0.07562	0.2608	0.05096	0.1484	0.0133	0.8548	-0.03878	0.6677	-0.001638	0.9686	-0.01129	0.8213	0.05024	0.5201	0.0581	0.1911	-0.0007642	0.9822	0.07498	0.1994	0.04956	0.315	-0.01455	0.5383	0.03482	0.1984	0.01039	0.759	0.02612	0.5417	0.1415	0.03217	-0.008441	0.741	-0.04266	0.1507
11	rs4237755	5934737	G	-0.04828	0.5229	-0.102	0.1645	-0.04986	0.2646	0.08407	0.7084	-0.04884	0.5359	-0.09964	0.4565	-0.07731	0.2705	-0.2064	0.1528	-0.196	0.2748	0.1258	0.1278	0.1734	0.08065	-0.08563	0.5816	-0.06778	0.4435	-0.1241	0.06714	0.1573	0.1758	-0.1709	0.08116	-0.009166	0.8455	-0.0422	0.4336	0.01209	0.8576	-0.03634	0.6695	-0.1118	0.3957	0.043	0.3971	-0.009948	0.8664
11	rs7481882	5944221	G	-0.02668	0.4858	-0.03041	0.4137	-0.005554	0.8064	0.05776	0.6119	0.007899	0.8433	-0.08711	0.1985	0.05111	0.1502	0.01261	0.8633	-0.03699	0.6844	0.003555	0.9324	-0.004437	0.9298	0.06241	0.4277	0.05781	0.1966	-0.0005887	0.9864	0.07239	0.2188	0.05343	0.2822	-0.01658	0.4862	0.03188	0.2426	0.009858	0.7727	0.03273	0.4477	0.1331	0.04548	-0.01567	0.5425	-0.04559	0.1273
11	rs11604431	5952729	G	-0.05746	0.07687	-0.03344	0.2902	-0.002239	0.9075	-0.01861	0.8475	0.01109	0.7441	-0.07839	0.1733	0.007759	0.7975	0.005467	0.93	-0.02513	0.7453	0.01174	0.7417	0.002692	0.9499	0.05252	0.4324	0.01047	0.7835	-0.02854	0.3291	0.05517	0.2704	0.03456	0.4134	-0.007583	0.708	0.01862	0.4223	-0.01719	0.5534	0.002117	0.954	0.06284	0.2675	0.01015	0.6427	-0.009257	0.7161
11	rs11039714	5954735	T	-0.004387	0.9369	-0.03884	0.4709	-0.007545	0.8181	-0.08829	0.5922	0.03385	0.5585	0.1793	0.06725	0.04074	0.4287	-0.1406	0.1842	-0.1054	0.4236	0.0184	0.7617	0.01273	0.8614	-0.02252	0.8434	-0.001363	0.9832	-0.0645	0.1952	0.1398	0.1007	-0.1042	0.1473	0.04408	0.2008	-0.007434	0.8509	-0.006071	0.9022	-0.08356	0.1804	0.06866	0.4771	0.02226	0.5501	0.01556	0.7197
11	rs10769353	5954809	C	-0.01478	0.6688	-0.03432	0.3067	-0.001892	0.9263	0.01455	0.8874	0.03263	0.3656	0.03087	0.614	0.05606	0.08021	-0.03095	0.6396	-0.05207	0.5261	0.002943	0.938	-0.004088	0.9284	0.05588	0.4315	0.04474	0.2684	-0.02865	0.3563	0.09898	0.06217	0.01659	0.7116	0.009947	0.6436	0.01996	0.4179	0.007693	0.8028	-0.0172	0.6586	0.115	0.05553	-0.003077	0.8946	-0.02647	0.3272
11	rs4237762	5956626	C	-0.02491	0.4948	-0.05354	0.1308	-0.008594	0.6907	0.05494	0.6127	-0.002613	0.9453	-0.09404	0.1452	0.02759	0.4157	-0.0467	0.5034	-0.0704	0.4169	0.03487	0.3826	0.03595	0.4539	0.07081	0.3451	0.04871	0.2539	-0.0342	0.297	0.1034	0.0651	-0.00389	0.9346	-0.009315	0.6817	0.0338	0.1937	0.01387	0.6698	0.0237	0.5643	0.1344	0.03411	0.006039	0.8055	-0.04476	0.1163
11	rs7110061	5958124	A	0.05211	0.1229	0.05753	0.07966	0.0003343	0.9867	0.01683	0.8672	-0.02866	0.4169	0.007544	0.8998	-0.02497	0.4267	0.04402	0.4962	0.0509	0.5266	-0.02076	0.5749	-0.008766	0.8439	-0.04631	0.5054	-0.01278	0.7468	0.05892	0.05214	-0.1157	0.02574	0.01717	0.696	-0.01101	0.6009	3.904e-05	0.9987	0.018	0.5504	0.03468	0.3626	-0.1032	0.07935	-0.02249	0.3223	0.01258	0.6343
11	rs11039767	5961535	A	0.07464	0.02377	0.06325	0.04893	0.00525	0.7888	0.004553	0.9631	-0.01236	0.7208	0.03972	0.4983	-0.01891	0.5387	0.03523	0.5781	0.0612	0.4367	-0.0235	0.5168	0.003699	0.9324	-0.04951	0.4671	-0.02264	0.5591	0.06877	0.0205	-0.1073	0.0348	0.009648	0.8225	-0.005763	0.7797	-0.0105	0.6568	0.01833	0.5347	0.004643	0.901	-0.1158	0.04434	-0.02416	0.2774	0.009687	0.7084
11	rs935951	5961569	A	-0.08276	0.05084	-0.005578	0.8926	0.03373	0.1793	-0.1522	0.2279	0.002855	0.9487	-0.04332	0.5648	-0.04189	0.2881	0.08916	0.2722	0.05906	0.5586	0.0004042	0.9931	-0.04591	0.4113	-0.04307	0.622	-0.04666	0.3479	-0.0134	0.7257	-0.03414	0.6015	0.05514	0.3174	-0.01061	0.6881	-0.01105	0.7154	-0.05214	0.1681	-0.04241	0.3753	-0.01769	0.8111	0.03836	0.1787	0.0458	0.1675
11	rs10769368	5962084	C	-0.05902	0.09082	-0.03058	0.3681	0.0001879	0.9928	0.09965	0.3376	0.03796	0.298	-0.0764	0.2169	0.05822	0.07249	0.06752	0.3124	-0.04593	0.5804	-0.05534	0.1477	-0.05387	0.2412	-0.01283	0.8584	0.02552	0.5328	-0.0156	0.6198	0.0216	0.6882	0.04151	0.3604	-0.03593	0.09806	0.04153	0.09525	-0.006083	0.8453	0.02129	0.5888	0.07786	0.2009	0.0005674	0.9807	-0.03297	0.2274
11	rs10769378	5969185	C	0.04945	0.1691	-0.01607	0.6462	0.02693	0.2059	0.02736	0.7983	-0.05076	0.1764	0.06388	0.3162	-0.01393	0.6769	0.09645	0.1609	0.1216	0.1547	-0.006341	0.8722	-0.03509	0.4587	-0.02291	0.757	-0.08336	0.04739	0.01964	0.5439	-0.02016	0.716	-0.02344	0.6162	-0.001262	0.9551	0.02304	0.3693	-0.004925	0.878	-0.00636	0.8754	-0.07446	0.2349	0.003037	0.9001	0.01162	0.6799
11	rs1377514	5970522	A	-0.01512	0.7311	0.0272	0.5247	0.01318	0.6127	-0.1538	0.2395	0.004186	0.9274	-0.03416	0.6611	-0.044	0.2814	-0.09004	0.2844	-0.08098	0.4386	0.02097	0.6633	-0.03126	0.5891	0.004964	0.9562	0.0139	0.7872	0.02469	0.5325	0.0001733	0.998	0.02559	0.6543	0.02099	0.4431	0.01134	0.7178	-0.02935	0.4542	-0.03165	0.5231	0.09438	0.2179	0.02333	0.4299	0.02484	0.4703
11	rs10769386	5973420	C	-0.03516	0.3534	-0.03899	0.2898	-0.003234	0.8854	0.01063	0.9249	0.001675	0.9662	-0.02294	0.7326	0.05408	0.1241	0.02686	0.7111	-0.01366	0.8796	-0.01653	0.6904	-0.02974	0.551	0.0345	0.6581	0.0517	0.2437	-0.0221	0.5167	0.09205	0.1141	0.06437	0.1907	-0.01095	0.6425	0.0205	0.4482	0.01553	0.6459	0.02451	0.5661	0.1446	0.02815	-0.01824	0.4741	-0.04786	0.1059
11	rs11039856	5973494	T	0.05527	0.1307	-0.001979	0.9557	0.0128	0.5546	0.0436	0.6889	-0.07051	0.06453	0.0722	0.2653	-0.03022	0.3742	0.08557	0.2214	0.1229	0.1574	-0.0006455	0.9872	-0.023	0.633	0.006501	0.9312	-0.0796	0.06276	0.03184	0.3332	-0.05006	0.3742	-0.01917	0.6868	-0.001591	0.9443	0.03412	0.191	-0.0007948	0.9806	0.01231	0.7655	-0.07445	0.243	-0.006472	0.7926	0.01923	0.5018
11	rs4758294	5995159	T	-0.001857	0.9542	0.06627	0.03436	-0.005279	0.7825	0.02954	0.7585	0.05541	0.09987	0.02236	0.696	-0.01647	0.5832	-0.01828	0.7674	0.04527	0.5555	0.01664	0.638	0.04653	0.2734	0.06711	0.3121	0.02002	0.5965	0.02049	0.4804	-0.07493	0.1313	0.01648	0.6945	0.01582	0.4311	-0.03423	0.1369	-0.03012	0.2953	-0.01103	0.7619	-0.08248	0.1424	0.01771	0.4146	0.04212	0.09492
11	rs10839170	6003512	T	-0.02621	0.464	-0.0252	0.469	-0.01258	0.5526	0.001634	0.9878	-0.01587	0.6712	-0.02048	0.7467	0.01478	0.6568	-0.02447	0.7208	-0.04268	0.616	-0.01453	0.7108	-0.04876	0.3003	0.03223	0.6615	0.03617	0.388	-0.004493	0.889	0.07467	0.1749	0.05157	0.2671	0.01671	0.4531	0.02578	0.3124	0.01157	0.717	0.01884	0.6405	0.1259	0.043	-0.001435	0.9524	-0.01912	0.4946
11	rs4310586	6004073	T	0.01966	0.5965	-0.004612	0.8984	-0.01202	0.5845	0.01622	0.8833	-0.02947	0.4472	0.002566	0.9689	-0.02608	0.4497	-0.0927	0.1916	-0.003428	0.969	0.04224	0.2985	0.05742	0.2396	0.1404	0.06539	0.05296	0.2228	-0.01507	0.6518	-0.03827	0.5032	0.007596	0.8749	0.02344	0.3103	-0.003327	0.9001	-0.06341	0.05493	-0.02516	0.5477	0.06694	0.3008	0.0157	0.5293	0.01084	0.7091
11	rs12279795	6006888	C	-0.01796	0.6408	0.066	0.07725	0.008701	0.7026	-0.06554	0.567	0.09746	0.01493	0.005711	0.9333	0.01665	0.6414	0.0509	0.4894	0.04054	0.6577	0.01084	0.797	0.038	0.4529	-0.06324	0.4242	-0.01997	0.6577	-0.005454	0.8748	0.0002107	0.9972	-0.05132	0.3044	-0.007533	0.7532	-0.06597	0.01589	0.02061	0.548	-0.01652	0.7032	-0.1325	0.04765	0.01218	0.638	0.04108	0.172
11	rs4237768	6007272	T	0.001854	0.9621	0.007089	0.8516	-0.02388	0.3001	0.07438	0.5209	0.009293	0.8193	0.0109	0.8745	-0.03406	0.3466	-0.06235	0.4027	0.0561	0.5447	0.02885	0.4987	0.0362	0.4801	0.2054	0.01003	0.04084	0.3705	0.02199	0.5303	-0.079	0.1873	0.07984	0.1141	0.03218	0.1839	0.006369	0.8188	-0.05954	0.08594	0.0017	0.9691	0.02699	0.691	0.01413	0.5896	0.01922	0.5282
11	rs4354673	6007613	A	0.0146	0.6924	-0.009162	0.7984	-0.0145	0.5065	0.01677	0.8785	-0.02893	0.4525	0.003464	0.9577	-0.0284	0.4072	-0.08804	0.2118	-0.0005707	0.9948	0.042	0.298	0.06684	0.168	0.1336	0.0776	0.04444	0.3032	-0.01655	0.6178	-0.03754	0.5085	0.008362	0.8615	0.022	0.3377	-0.00257	0.9222	-0.05458	0.09644	-0.02753	0.5077	0.05441	0.3972	0.01442	0.5608	0.01016	0.7247
11	rs4436525	6007743	A	-0.0193	0.6012	-0.005993	0.8674	0.001394	0.9491	0.09143	0.405	-0.003847	0.9205	0.01001	0.8784	-0.02927	0.3933	-0.04627	0.5123	-0.02574	0.7693	-0.004459	0.9122	0.003377	0.9446	0.1136	0.134	0.01537	0.7221	0.01925	0.562	-0.08353	0.1411	0.08445	0.0777	0.05294	0.02078	0.01158	0.6602	-0.07699	0.01893	-0.03231	0.4372	-0.01571	0.8072	-0.006828	0.7833	0.03758	0.1927
11	rs4501959	6007899	A	0.02642	0.5257	-0.004081	0.9197	0.02144	0.3842	0.03649	0.7683	-0.06181	0.1546	-0.002113	0.9772	-0.05548	0.1511	0.07265	0.3616	0.1002	0.3113	-0.0172	0.706	-0.05555	0.3104	-0.05162	0.5466	-0.09027	0.06354	0.0641	0.08637	-0.06711	0.2948	0.01699	0.7534	-0.007577	0.77	0.03972	0.1807	0.05279	0.1545	0.00585	0.9008	-0.06825	0.3468	-0.02654	0.3429	-0.02735	0.4008
11	rs11040173	6009378	A	-0.008847	0.8131	-0.04421	0.2239	-0.003219	0.8844	0.04203	0.7056	-0.00778	0.8421	0.005703	0.9314	0.05484	0.1141	-0.02113	0.7678	-0.07237	0.4156	-0.02249	0.5829	-0.05012	0.3083	0.01082	0.8881	0.05067	0.247	-0.02223	0.5088	0.09603	0.09483	0.05784	0.2335	-0.0121	0.6032	0.02894	0.2779	0.001138	0.9728	0.03791	0.3683	0.1342	0.03906	-0.002112	0.9331	-0.03728	0.2023
11	rs4254056	6010075	T	0.01463	0.6897	-0.007056	0.843	-0.01116	0.6069	0.003517	0.9743	-0.02271	0.5528	0.04519	0.4862	-0.0248	0.4662	-0.08947	0.2014	-0.001083	0.9901	0.04871	0.2242	0.06805	0.1577	0.132	0.07913	0.04947	0.2485	-0.01344	0.6835	-0.02877	0.61	-0.01428	0.7642	0.01462	0.5212	-0.005873	0.8222	-0.06576	0.04359	-0.02475	0.5488	0.06385	0.3172	0.01553	0.5283	0.007988	0.7805
11	rs10769544	6010718	A	0.01723	0.6382	0.0001424	0.9968	-0.007215	0.7394	0.01252	0.9085	-0.01722	0.6527	0.04835	0.4562	-0.01945	0.5678	-0.0914	0.1918	-0.003015	0.9724	0.04907	0.2208	0.07074	0.1418	0.138	0.06652	0.04948	0.2484	-0.01128	0.7322	-0.02693	0.633	-0.007401	0.8764	0.01644	0.4708	-0.002592	0.921	-0.06514	0.04561	-0.03047	0.4605	0.05447	0.3936	0.01695	0.4914	0.009788	0.7327
11	rs4287321	6013923	C	-0.06734	0.1412	0.007503	0.8663	-0.007324	0.7872	-0.1164	0.3929	-0.05257	0.2716	0.05097	0.53	-0.01463	0.7312	-0.0258	0.7686	0.04028	0.7115	-0.04118	0.4116	-0.05042	0.4029	0.04198	0.6559	0.01991	0.7106	0.02292	0.5781	0.04835	0.493	-0.03881	0.5144	-0.03347	0.2401	-0.03337	0.3071	0.03813	0.3504	-0.03773	0.4649	0.09075	0.2555	-0.01968	0.5228	-0.02055	0.5664
11	rs6578714	6014552	T	-0.01725	0.6074	0.007316	0.8227	-0.008276	0.6772	-0.05236	0.6002	-0.06482	0.06398	-0.06835	0.2503	-0.02847	0.3613	-0.03198	0.6186	-0.06415	0.4215	-0.0201	0.5846	-0.04861	0.271	0.1638	0.01733	-0.02069	0.5987	0.04982	0.09847	-0.003843	0.9408	-0.03658	0.4016	-0.04719	0.02351	0.03176	0.1845	0.04288	0.1516	0.02539	0.5022	0.05518	0.3456	0.01481	0.5119	-0.0418	0.111
11	rs6578715	6014579	T	-0.02177	0.518	0.008232	0.8015	-0.008572	0.6671	-0.05164	0.6061	-0.06182	0.07813	-0.06663	0.2637	-0.02911	0.3519	-0.02977	0.644	-0.07186	0.3691	-0.02304	0.5319	-0.05664	0.2008	0.1589	0.02132	-0.0171	0.6644	0.05084	0.09262	-0.007263	0.8886	-0.03368	0.4411	-0.0495	0.01775	0.03074	0.2002	0.03988	0.1836	0.02514	0.5075	0.05483	0.3499	0.01442	0.524	-0.03809	0.1476
11	rs4758342	6015194	T	0.02078	0.5783	0.004018	0.912	0.01178	0.5945	-0.001073	0.9923	-0.06357	0.1028	-0.1274	0.05384	-0.0363	0.2957	0.02639	0.7121	-0.04814	0.588	-0.01866	0.6484	-0.05709	0.2455	0.1555	0.04257	-0.01296	0.7672	0.05004	0.1361	-0.01518	0.792	-0.02414	0.6191	-0.03635	0.1176	0.05619	0.0346	0.02908	0.3827	0.04375	0.2987	0.04168	0.5223	0.03506	0.1625	-0.03458	0.2367
11	rs16914845	6015316	T	-0.1243	0.2817	-0.07681	0.4941	-0.05163	0.4502	-0.1234	0.7195	-0.04497	0.7093	0.01402	0.9454	-0.1576	0.1416	-0.04306	0.8456	0.3321	0.2262	0.09734	0.4414	0.2289	0.1317	0.1338	0.5734	-0.1357	0.3157	0.04488	0.6658	0.0226	0.8989	-0.1624	0.2788	0.001967	0.9782	-0.1267	0.1238	-0.01096	0.9153	0.1207	0.3536	-0.0747	0.7107	0.07182	0.3549	0.03568	0.693
11	rs4758343	6015383	C	0.01031	0.7858	0.02069	0.5746	0.01187	0.5967	-0.0796	0.4801	-0.06193	0.1171	-0.1431	0.03263	-0.02853	0.4178	0.01596	0.8258	-0.06114	0.4974	-0.00294	0.9435	-0.04901	0.3255	0.1665	0.03213	-0.01922	0.665	0.05566	0.102	-0.004348	0.9406	-0.03573	0.4679	-0.03047	0.196	0.05522	0.04061	0.02691	0.4257	0.04555	0.286	0.04238	0.5211	0.03507	0.1682	-0.03556	0.2301
11	rs11040220	6015687	T	0.01666	0.6538	0.004358	0.9039	0.009185	0.6761	-0.0006856	0.995	-0.06621	0.08718	-0.1192	0.06946	-0.0394	0.2531	0.03514	0.6209	-0.03293	0.7091	-0.02034	0.6168	-0.05823	0.233	0.1425	0.0614	-0.01595	0.7137	0.04835	0.1472	-0.01989	0.7278	-0.02614	0.5879	-0.03487	0.1308	0.05637	0.03285	0.02745	0.4069	0.04041	0.3339	0.03773	0.5599	0.03585	0.1505	-0.03422	0.2384
11	rs7939215	6016511	A	-0.06832	0.1885	0.01173	0.8165	-0.03157	0.3047	-0.1037	0.5025	-0.03618	0.5051	0.05747	0.5326	-0.0008032	0.9867	-0.1578	0.1121	-0.0993	0.4216	-0.01494	0.7929	-0.01873	0.7843	0.1178	0.2701	-0.0007449	0.9902	0.01994	0.6697	0.03858	0.6298	-0.01235	0.8549	-0.04794	0.1379	-0.02701	0.4664	0.04842	0.296	-0.01067	0.8556	0.07814	0.3884	-0.03978	0.2548	-0.04667	0.2509
11	rs7942410	6016543	C	-0.02044	0.9053	-0.07207	0.6662	-0.0919	0.366	0.9529	0.06169	0.152	0.3966	-0.6271	0.03886	-0.001274	0.9936	-0.2459	0.4543	-0.2649	0.5165	0.04757	0.8003	-0.03698	0.8701	0.5251	0.1367	0.02105	0.9167	-0.1147	0.4577	-0.07821	0.7675	0.112	0.6156	-0.06823	0.5234	-0.02969	0.8086	-0.02167	0.8875	-0.2568	0.1843	-0.05176	0.8628	0.06931	0.5484	-0.00949	0.9437
11	rs7947527	6018642	T	-0.0123	0.7154	0.006446	0.8442	-0.006979	0.7267	-0.05855	0.5595	-0.06582	0.06106	-0.08567	0.1511	-0.02895	0.3554	-0.03725	0.5637	-0.06581	0.4116	-0.01699	0.6454	-0.05066	0.2534	0.1711	0.01329	-0.01679	0.6708	0.04869	0.1079	-0.001653	0.9746	-0.03499	0.4243	-0.05089	0.01495	0.03099	0.1973	0.05166	0.08521	0.03293	0.3861	0.05934	0.3125	0.008988	0.6918	-0.05299	0.04405
11	rs4758351	6019186	A	0.02125	0.5723	0.002798	0.9391	0.01052	0.6367	-0.01047	0.9255	-0.06666	0.08932	-0.1415	0.0333	-0.04351	0.213	0.02455	0.7332	-0.03458	0.6992	-0.01705	0.679	-0.06108	0.2171	0.1604	0.03773	-0.008711	0.8433	0.04606	0.1731	-0.02263	0.6961	-0.02845	0.5606	-0.03897	0.09563	0.06368	0.01732	0.03377	0.3141	0.04528	0.2854	0.04823	0.4622	0.0338	0.1812	-0.04754	0.1059
11	rs17809378	6019813	G	0.01301	0.7052	-0.001017	0.9757	0.001124	0.956	0.08156	0.425	0.0648	0.0705	0.07359	0.2266	0.03678	0.2492	0.06327	0.3359	0.01389	0.8651	-0.01817	0.6293	0.0325	0.4725	-0.1849	0.008613	0.01041	0.796	-0.04089	0.1856	-0.01307	0.805	0.05028	0.2599	0.005321	0.8036	0.02805	0.2524	-0.04191	0.1711	0.02386	0.538	-0.03582	0.55	-0.01117	0.6288	0.0144	0.5923
11	rs7946252	6019922	G	-0.01275	0.7044	0.005951	0.8554	-0.00683	0.7312	-0.07542	0.4501	-0.06997	0.04546	-0.08603	0.1477	-0.02556	0.4125	-0.04478	0.4858	-0.07759	0.3309	-0.01712	0.6414	-0.04715	0.2857	0.1757	0.01064	-0.01412	0.7195	0.04831	0.1091	-0.002109	0.9675	-0.03685	0.3981	-0.05103	0.01425	0.0266	0.2665	0.05216	0.08094	0.03006	0.4269	0.05359	0.3597	0.01267	0.5745	-0.04799	0.06716
11	rs7947235	6019989	A	0.00308	0.9314	0.005504	0.8742	0.00635	0.7642	-0.03616	0.7338	-0.002763	0.941	0.03972	0.5305	-0.01385	0.6767	0.004419	0.9485	0.09269	0.2751	0.03147	0.4213	0.02329	0.6205	-0.03926	0.5933	0.0001892	0.9964	0.01944	0.5453	0.024	0.6628	-0.01812	0.6963	0.04803	0.03039	-0.05504	0.03044	-0.01812	0.5696	-0.04337	0.2814	-0.02447	0.6946	-0.001517	0.9497	0.04881	0.08037
11	rs10839221	6023818	T	0.01293	0.7062	0.005765	0.8628	0.00475	0.815	0.09551	0.3489	0.07236	0.04277	0.06955	0.2519	0.03548	0.2652	0.06291	0.3374	0.01232	0.8799	-0.01672	0.6561	0.02884	0.5226	-0.1796	0.01057	0.006899	0.8636	-0.04139	0.1791	-0.009743	0.8536	0.0494	0.2671	0.006719	0.7529	0.03182	0.1929	-0.04011	0.1892	0.0242	0.5312	-0.0399	0.5043	-0.0115	0.6179	0.01034	0.6999
11	rs12362690	6025297	C	0.01163	0.7352	-0.004593	0.8907	-0.003179	0.8759	0.06889	0.5005	0.06716	0.06082	0.05527	0.364	0.0297	0.3524	0.0782	0.2341	0.02966	0.7168	-0.01399	0.7101	0.03491	0.4402	-0.1827	0.009471	0.006098	0.8796	-0.04771	0.1223	-0.009282	0.8608	0.05746	0.1979	0.00739	0.7298	0.02751	0.2618	-0.03925	0.2	0.02331	0.5474	-0.03157	0.5983	-0.008549	0.7115	0.0166	0.5369
11	rs6578717	6028091	A	0.04521	0.2678	0.08741	0.02718	0.004602	0.849	-0.0627	0.6055	-0.006792	0.8734	-0.03341	0.644	-0.08143	0.03128	-0.1197	0.1249	-0.08845	0.3618	0.0162	0.717	-0.01418	0.7918	0.0199	0.8126	0.0237	0.6199	0.01119	0.7605	-0.1318	0.03539	-0.00753	0.8871	-0.008486	0.7383	-0.01139	0.6956	-0.02046	0.5739	0.08067	0.07887	0.08855	0.2129	-0.002065	0.94	0.0006572	0.9836
11	rs11040272	6029661	A	0.04671	0.2441	0.08514	0.02864	0.006847	0.7732	-0.03981	0.7388	-0.001036	0.9803	-0.02363	0.7396	-0.08567	0.02115	-0.1207	0.1154	-0.09379	0.3253	0.01663	0.705	-0.01383	0.7934	0.01409	0.8644	0.02431	0.6049	0.01245	0.7301	-0.1273	0.03879	-0.0008419	0.9871	-0.007153	0.7746	-0.01211	0.6723	-0.02921	0.4141	0.07624	0.09125	0.08035	0.2503	-0.0007719	0.9772	0.007608	0.8085
11	rs10734595	6032767	G	0.01053	0.7644	0.02242	0.5118	0.002197	0.9159	0.0001201	0.9991	0.07024	0.05506	-0.07689	0.2164	0.02606	0.4246	0.06377	0.3427	0.004526	0.9568	-0.01264	0.7426	-0.01493	0.7469	0.08328	0.2488	-0.02465	0.549	0.005787	0.8547	-0.005856	0.9138	0.03238	0.4781	0.02434	0.2654	0.02386	0.341	-0.009034	0.7731	-0.0005207	0.9895	-0.05383	0.3794	0.04374	0.06356	0.01392	0.6126
11	rs7128982	6033291	G	0.002206	0.95	0.01506	0.66	-0.002291	0.9125	0.002778	0.9788	0.07145	0.05134	-0.06754	0.2785	0.02549	0.4357	0.07767	0.2484	0.009153	0.9129	-0.01389	0.7185	-0.01372	0.7671	0.06846	0.3441	-0.04231	0.3043	0.008747	0.7823	-0.00657	0.9035	0.03624	0.4279	0.0235	0.2831	0.01739	0.4887	-0.02126	0.498	0.0003721	0.9925	-0.07479	0.2225	0.04098	0.08278	0.01331	0.6289
11	rs10769565	6034259	G	0.01795	0.6141	0.03213	0.3532	0.00671	0.7502	0.03806	0.7193	0.0684	0.06522	-0.0824	0.191	0.01969	0.5517	0.06981	0.3052	-0.00366	0.9655	-0.0144	0.7117	-0.01805	0.7001	0.06849	0.3494	-0.02937	0.481	0.01076	0.737	-0.001466	0.9787	0.0294	0.5249	0.02265	0.3065	0.02601	0.3056	-0.009792	0.7578	-0.002742	0.9455	-0.05385	0.3854	0.04615	0.05331	0.01405	0.6139
11	rs6578720	6035889	A	0.02102	0.5545	0.03676	0.2874	0.004026	0.8483	0.02728	0.7965	0.06471	0.08077	-0.1028	0.1021	0.01738	0.5989	0.05455	0.4225	-0.01401	0.8684	-0.01934	0.6193	-0.02376	0.6116	0.07252	0.3211	-0.02633	0.527	0.00936	0.7697	-0.006423	0.9066	0.03213	0.4866	0.02439	0.27	0.02826	0.2649	-0.005724	0.8567	-2.438e-05	0.9995	-0.05116	0.4089	0.04536	0.05719	0.01083	0.697
11	rs4758362	6037108	G	0.02249	0.5395	0.04819	0.176	0.007882	0.7164	0.01764	0.8715	0.08072	0.03445	-0.09973	0.1241	0.0334	0.3265	0.04864	0.4879	-0.02447	0.7789	-0.02078	0.6047	-0.05148	0.2856	0.1136	0.1312	0.0007493	0.9861	-0.002819	0.9319	0.02154	0.7026	0.01852	0.6974	0.03228	0.1566	0.0333	0.2025	0.008195	0.802	0.0359	0.3846	-0.02833	0.6575	0.04515	0.06634	0.0005664	0.9842
11	rs12273505	6037455	T	-0.05724	0.1977	0.0006241	0.9885	-0.01417	0.5903	0.02528	0.8484	-0.01887	0.6844	-0.08752	0.2662	0.04747	0.2502	-0.04429	0.6026	-0.1025	0.3319	-0.01605	0.7417	0.03175	0.5874	0.001787	0.9844	0.0354	0.4964	0.004184	0.9167	0.05324	0.4365	-0.08343	0.1481	0.01158	0.6756	0.03354	0.29	-0.04058	0.3057	-0.03376	0.5004	-0.122	0.1148	-0.00551	0.8538	0.02809	0.4191
11	rs11040335	6048056	C	0.03041	0.3805	0.0565	0.09336	-0.001841	0.9286	-0.0743	0.4714	-0.03985	0.271	0.01703	0.7817	-0.02621	0.4159	-0.03588	0.5887	-0.002196	0.9788	0.0003454	0.9927	0.01959	0.6678	-0.03591	0.6147	0.04766	0.2403	0.03008	0.3347	-0.05847	0.2732	-0.03787	0.4006	-0.005015	0.8163	0.007879	0.7502	-0.05656	0.06685	0.03788	0.3323	0.02075	0.7315	0.009142	0.6951	0.01948	0.4726
11	rs4328189	6054551	C	0.01225	0.7037	0.04349	0.1643	0.01728	0.3645	0.02349	0.8063	0.01211	0.7187	-0.07385	0.195	-0.01573	0.5989	0.06785	0.2704	0.02408	0.7531	-0.03536	0.3156	-0.0506	0.2321	0.05386	0.4158	-0.04142	0.2716	0.01568	0.5882	-0.05327	0.2822	0.008417	0.8405	0.02461	0.219	-0.004029	0.8608	-0.03715	0.1952	0.02324	0.5217	-0.01408	0.802	0.03153	0.1448	0.01555	0.5368
11	rs7946120	6067208	A	-0.01325	0.8691	0.03331	0.6701	0.06404	0.178	-0.13	0.5868	0.02176	0.7955	-0.0771	0.5882	-0.004351	0.9536	0.1596	0.2992	0.2142	0.2621	-0.06504	0.4599	-0.1503	0.1549	0.1123	0.4968	-0.01891	0.8408	-0.001528	0.9831	0.04883	0.6932	-0.05227	0.6167	-0.07229	0.148	-0.03672	0.522	0.08844	0.2169	0.1232	0.1735	0.05846	0.6766	-0.004028	0.9406	0.03112	0.6207
11	rs4370913	6070014	A	-0.01166	0.7152	-0.02776	0.3712	-0.004417	0.8153	0.09805	0.3018	0.01816	0.5862	0.0619	0.2737	0.009032	0.7609	-0.06148	0.3141	-0.05228	0.4911	0.04587	0.1891	0.04943	0.2393	-0.0696	0.2891	-0.008012	0.8304	-0.01566	0.5857	0.03708	0.4507	0.02672	0.5196	-0.01097	0.5811	-0.01448	0.525	0.03632	0.2018	-0.04411	0.22	-0.02642	0.6352	-0.05186	0.01536	-0.02255	0.3665
11	rs11040425	6070028	G	-0.02269	0.7808	0.05777	0.4659	0.05772	0.2312	-0.1096	0.6511	-0.004989	0.9533	-0.1421	0.3248	-0.03911	0.6055	0.07605	0.6257	0.09666	0.6178	-0.04779	0.5922	-0.1617	0.1312	0.1215	0.4683	-0.05216	0.5847	0.01142	0.8762	0.1365	0.2761	-0.03536	0.7384	-0.07552	0.136	-0.01599	0.7833	0.09827	0.1758	0.1049	0.2528	0.06247	0.6601	0.01092	0.842	0.04684	0.4624
11	rs4438013	6081651	C	0.1707	0.07889	-0.2334	0.01326	0.003873	0.9464	-0.07505	0.7954	-0.094	0.3546	0.1589	0.3563	-0.1211	0.1799	0.02407	0.8971	0.2124	0.3582	0.03721	0.7268	0.1601	0.2107	0.1608	0.4214	0.002616	0.9817	-0.03683	0.6738	-0.02111	0.8879	0.07469	0.5544	-0.08098	0.1806	-0.1641	0.01766	-0.01812	0.8345	0.0514	0.6392	0.04134	0.8074	-0.005086	0.938	-0.1165	0.1252
11	rs16907902	6082364	G	0.1707	0.07889	-0.2334	0.01326	0.003873	0.9464	-0.07505	0.7954	-0.094	0.3546	0.1589	0.3563	-0.1211	0.1799	0.02407	0.8971	0.2124	0.3582	0.03721	0.7268	0.1601	0.2107	0.1608	0.4214	0.002616	0.9817	-0.03683	0.6738	-0.02111	0.8879	0.07469	0.5544	-0.08098	0.1806	-0.1641	0.01766	-0.01812	0.8345	0.0514	0.6392	0.04134	0.8074	-0.005086	0.938	-0.1165	0.1252
11	rs10839332	6082903	G	-0.02017	0.5354	0.01851	0.5586	0.004814	0.8027	0.1235	0.2016	0.03136	0.3558	0.04593	0.4255	0.03239	0.2838	-0.02825	0.65	-0.05438	0.482	0.02649	0.4571	0.01656	0.6989	-0.1218	0.06811	-0.01422	0.709	0.003326	0.9095	0.02386	0.6339	0.01889	0.655	-0.009648	0.6338	0.003659	0.8748	0.03525	0.2241	-0.05359	0.1434	-0.04316	0.4467	-0.04256	0.05118	-0.00993	0.6965
11	rs10742946	6083055	G	-0.03249	0.3044	-0.002892	0.9251	0.007235	0.6994	0.0999	0.2883	0.01756	0.5952	0.02406	0.6677	0.01858	0.5274	-0.03103	0.6083	-0.0366	0.6267	0.02578	0.4568	0.01634	0.6948	-0.03032	0.6412	-0.01865	0.6147	0.001013	0.9716	0.09967	0.04024	0.01333	0.7458	-0.02955	0.133	-0.02545	0.2594	0.04433	0.1156	-0.002352	0.9474	0.004771	0.9311	-0.03488	0.1006	-0.01224	0.621
11	rs4306279	6084153	C	-0.00754	0.8162	0.007446	0.8134	-0.001994	0.9173	0.152	0.1146	0.02873	0.3961	0.0508	0.3764	0.002965	0.9216	0.03581	0.5638	-0.06599	0.3919	0.01525	0.6676	-0.01135	0.7903	-0.07949	0.2329	-0.01796	0.6363	-0.03649	0.2104	0.04927	0.3234	0.001216	0.977	0.003671	0.8557	0.006239	0.7874	0.03445	0.2331	-0.02127	0.5605	-0.009945	0.8604	-0.04065	0.06167	-0.003702	0.884
11	rs7948429	6087871	T	0.02612	0.4617	-0.04566	0.1853	0.02093	0.3189	-0.07635	0.4695	-0.05706	0.1231	-0.0121	0.8474	-0.005941	0.857	-0.01783	0.7929	0.02466	0.7701	-0.003697	0.9242	0.03716	0.4261	-0.01865	0.7983	0.003465	0.9336	0.0252	0.4297	0.04724	0.3871	-0.02575	0.5764	0.00759	0.7311	0.02812	0.2664	-0.05132	0.1043	-0.05944	0.1367	-0.02088	0.7357	0.0473	0.04689	0.002637	0.9243
11	rs10500654	6089377	G	-0.01185	0.7176	0.01448	0.6494	0.006002	0.7569	0.1826	0.06029	0.02733	0.424	0.06186	0.2861	0.02569	0.3984	0.04318	0.4907	-0.06658	0.3924	0.002027	0.9549	-0.02471	0.5664	-0.08135	0.2268	-0.006697	0.8614	-0.02476	0.4005	0.04605	0.3608	-0.001021	0.9809	-0.007497	0.713	0.006806	0.7709	0.0356	0.2224	-0.005006	0.8921	0.009084	0.8736	-0.02748	0.2117	-0.005005	0.8451
11	rs6578729	6089740	T	0.04908	0.3284	0.04362	0.3717	-0.02798	0.3466	-0.04815	0.7473	0.01138	0.8283	-0.06215	0.4849	0.01675	0.7197	0.04178	0.6638	0.08335	0.4851	-0.03082	0.5752	-0.08132	0.2183	0.02068	0.8414	0.07762	0.1865	0.01248	0.7824	-0.04605	0.5514	0.07943	0.2232	0.02453	0.4326	-0.007457	0.8352	0.003181	0.9434	0.08506	0.1324	0.06832	0.4351	-0.04391	0.1931	0.01112	0.7772
11	rs4353251	6090372	A	-0.005193	0.8723	-0.01683	0.592	0.005353	0.7795	-0.1654	0.08456	-0.03417	0.3107	-0.04213	0.4614	-0.0273	0.3628	-0.04824	0.4349	0.01806	0.814	0.01301	0.7129	0.05824	0.1701	0.03339	0.6152	-0.02722	0.4715	0.02413	0.406	-0.02538	0.6097	-0.03255	0.4378	-0.009335	0.6424	0.0003129	0.9892	-0.04378	0.1279	-0.03324	0.3608	-0.04063	0.4704	0.04366	0.0438	-0.0006407	0.9798
11	rs12798178	6098393	A	-0.006485	0.8439	0.02257	0.4808	0.02284	0.2409	0.164	0.09342	0.04035	0.2402	0.04829	0.4076	0.02753	0.368	0.008712	0.89	-0.06817	0.3837	0.00247	0.9454	-0.03163	0.4653	-0.05274	0.436	-0.006269	0.8709	-0.01489	0.6151	0.05105	0.3137	-0.008857	0.836	-0.007899	0.6999	0.005314	0.8211	0.04084	0.1637	-0.0005212	0.9888	0.02641	0.6454	-0.02229	0.3138	0.004099	0.8736
11	rs4758379	6100644	A	-0.006169	0.8519	0.02619	0.4146	0.02022	0.3007	0.1726	0.07838	0.04007	0.2448	0.04947	0.3976	0.02803	0.3607	0.007165	0.9097	-0.06933	0.3769	0.002692	0.9407	-0.03042	0.4838	-0.05531	0.4152	-0.005008	0.897	-0.01577	0.5954	0.0529	0.2978	-0.01099	0.7979	-0.01031	0.6159	0.005349	0.8204	0.04163	0.1568	-0.0007382	0.9842	0.02955	0.6077	-0.02073	0.3501	0.003522	0.8916
11	rs4758380	6100683	A	0.0397	0.2428	-0.02535	0.4433	-0.001889	0.9252	-0.1232	0.223	-0.05421	0.1264	-0.01906	0.7517	-0.001546	0.961	0.01155	0.8592	0.0166	0.8373	-0.02443	0.5117	-0.01939	0.6648	-0.0344	0.6228	0.02593	0.515	0.03471	0.2561	-0.02799	0.5928	0.05004	0.257	0.01652	0.4349	0.02108	0.3846	-0.04299	0.1558	-0.02564	0.5035	-0.01823	0.7584	0.00986	0.6663	0.0114	0.6684
11	rs4758080	6100855	T	-0.006169	0.8519	0.02619	0.4146	0.02022	0.3007	0.1726	0.07838	0.04007	0.2448	0.04947	0.3976	0.02803	0.3607	0.007165	0.9097	-0.06933	0.3769	0.002692	0.9407	-0.03042	0.4838	-0.05531	0.4152	-0.005008	0.897	-0.01577	0.5954	0.0529	0.2978	-0.01099	0.7979	-0.01031	0.6159	0.005349	0.8204	0.04163	0.1568	-0.0007382	0.9842	0.02955	0.6077	-0.02073	0.3501	0.003522	0.8916
11	rs10839420	6101846	A	-0.006169	0.8519	0.02619	0.4146	0.02022	0.3007	0.1726	0.07838	0.04007	0.2448	0.04947	0.3976	0.02803	0.3607	0.007165	0.9097	-0.06933	0.3769	0.002692	0.9407	-0.03042	0.4838	-0.05531	0.4152	-0.005008	0.897	-0.01577	0.5954	0.0529	0.2978	-0.01099	0.7979	-0.01031	0.6159	0.005349	0.8204	0.04163	0.1568	-0.0007382	0.9842	0.02955	0.6077	-0.02073	0.3501	0.003522	0.8916
11	rs4517493	6104081	G	-0.006169	0.8519	0.02619	0.4146	0.02022	0.3007	0.1726	0.07838	0.04007	0.2448	0.04947	0.3976	0.02803	0.3607	0.007165	0.9097	-0.06933	0.3769	0.002692	0.9407	-0.03042	0.4838	-0.05531	0.4152	-0.005008	0.897	-0.01577	0.5954	0.0529	0.2978	-0.01099	0.7979	-0.01031	0.6159	0.005349	0.8204	0.04163	0.1568	-0.0007382	0.9842	0.02955	0.6077	-0.02073	0.3501	0.003522	0.8916
11	rs4537732	6104242	T	-0.006169	0.8519	0.02619	0.4146	0.02022	0.3007	0.1726	0.07838	0.04007	0.2448	0.04947	0.3976	0.02803	0.3607	0.007165	0.9097	-0.06933	0.3769	0.002692	0.9407	-0.03042	0.4838	-0.05531	0.4152	-0.005008	0.897	-0.01577	0.5954	0.0529	0.2978	-0.01099	0.7979	-0.01031	0.6159	0.005349	0.8204	0.04163	0.1568	-0.0007382	0.9842	0.02955	0.6077	-0.02073	0.3501	0.003522	0.8916
11	rs10839440	6104567	C	-0.006169	0.8519	0.02619	0.4146	0.02022	0.3007	0.1726	0.07838	0.04007	0.2448	0.04947	0.3976	0.02803	0.3607	0.007165	0.9097	-0.06933	0.3769	0.002692	0.9407	-0.03042	0.4838	-0.05531	0.4152	-0.005008	0.897	-0.01577	0.5954	0.0529	0.2978	-0.01099	0.7979	-0.01031	0.6159	0.005349	0.8204	0.04163	0.1568	-0.0007382	0.9842	0.02955	0.6077	-0.02073	0.3501	0.003522	0.8916
11	rs10839441	6104831	G	0.00258	0.9376	0.03845	0.2298	0.02537	0.1929	0.1606	0.1007	0.01362	0.6922	0.0645	0.2689	0.0463	0.13	0.00073	0.9908	-0.05302	0.4985	0.009549	0.7913	-0.02233	0.6067	-0.06082	0.3692	0.01248	0.7463	-0.004385	0.8824	0.05176	0.3073	-0.008403	0.8444	-0.008307	0.6854	0.01779	0.4491	0.03994	0.1736	-0.004076	0.9126	0.04012	0.4848	-0.01464	0.5085	0.0182	0.4801
11	rs7940548	6116105	G	0.03894	0.4371	0.04198	0.3888	-0.02074	0.4844	-0.07883	0.5969	-0.02945	0.5736	-0.001318	0.9882	-0.004942	0.9155	0.0358	0.7088	0.001494	0.99	-0.04811	0.3803	-0.1347	0.04052	-0.01023	0.9209	0.06941	0.2365	0.02239	0.6193	-0.04108	0.5944	0.1114	0.08658	0.02412	0.4392	0.01173	0.7428	-0.0007071	0.9874	0.02616	0.6432	0.06384	0.4648	-0.03165	0.3473	0.01753	0.6548
11	rs4758386	6117976	T	-0.006169	0.8519	0.02619	0.4146	0.02022	0.3007	0.1726	0.07838	0.04007	0.2448	0.04947	0.3976	0.02803	0.3607	0.007165	0.9097	-0.06933	0.3769	0.002692	0.9407	-0.03042	0.4838	-0.05531	0.4152	-0.005008	0.897	-0.01577	0.5954	0.0529	0.2978	-0.01099	0.7979	-0.01031	0.6159	0.005349	0.8204	0.04163	0.1568	-0.0007382	0.9842	0.02955	0.6077	-0.02073	0.3501	0.003522	0.8916
11	rs11040747	6122503	T	-0.004855	0.8828	0.02471	0.4402	0.01969	0.3122	0.1676	0.08654	0.03885	0.2582	0.05241	0.3687	0.02617	0.3923	0.007571	0.9044	-0.05882	0.4523	0.006912	0.848	-0.02618	0.5457	-0.04679	0.4895	-0.002435	0.9496	-0.01539	0.6034	0.05024	0.3214	-0.00913	0.831	-0.01048	0.6091	0.005616	0.8111	0.04314	0.1412	0.001488	0.968	0.03657	0.524	-0.02077	0.3479	0.002367	0.9268
11	rs11603622	6132758	A	-0.06622	0.3129	-0.1291	0.04257	-0.05	0.1977	0.1851	0.3428	-0.06444	0.3469	0.3026	0.008961	0.01881	0.7577	0.08548	0.4959	0.1017	0.5147	-0.04517	0.5296	-0.06578	0.4462	-0.09836	0.4661	-0.07438	0.3329	-0.01357	0.8181	0.1032	0.3067	0.05442	0.5232	0.004184	0.9184	-0.01742	0.7099	0.00696	0.9053	-0.04817	0.5148	-0.03563	0.7555	-0.02248	0.6105	-0.05578	0.277
11	rs3921908	6133763	C	0.003591	0.9125	-0.04574	0.1496	-0.01173	0.5445	-0.1038	0.2853	-0.0507	0.1369	0.0255	0.6597	0.02025	0.5049	0.04221	0.4996	0.02629	0.7351	-0.02661	0.4569	-0.01235	0.774	-0.0638	0.3423	0.006373	0.8678	0.012	0.6831	0.01532	0.7607	0.0237	0.5766	0.007805	0.7012	0.01551	0.5059	-0.04164	0.1525	-0.03768	0.306	-0.0278	0.6255	0.03053	0.1643	0.0006627	0.9793
11	rs1841818	6134331	C	0.03824	0.672	0.05041	0.5658	-0.01063	0.8424	0.3155	0.2398	0.2284	0.01504	-0.04916	0.7586	-0.07439	0.375	-0.0508	0.7687	-0.3979	0.06319	-0.1214	0.2189	-0.0593	0.6177	-0.2033	0.2732	-0.1473	0.1631	0.04878	0.5479	0.02733	0.8441	-0.02725	0.8163	-0.03126	0.578	-0.1718	0.007384	-0.1304	0.1046	-0.007006	0.9451	-0.2105	0.1806	-0.01792	0.7678	-0.1468	0.03711
11	rs11040760	6144440	T	0.01989	0.5482	0.0527	0.1012	0.03473	0.07587	0.132	0.1797	0.02034	0.5564	0.01483	0.8005	0.02096	0.4957	-0.01841	0.7714	-0.04518	0.566	0.01969	0.587	-0.0155	0.7222	-0.005656	0.9338	0.02332	0.5475	0.01318	0.6582	0.04121	0.4187	0.006768	0.875	0.000881	0.9659	0.02183	0.3553	0.04647	0.115	-0.0004889	0.9895	0.06783	0.2396	-0.02448	0.2713	0.02327	0.3689
11	rs7480133	6146580	C	-0.007418	0.8252	-0.04774	0.1431	-0.01417	0.4759	-0.1052	0.2918	-0.05353	0.1262	-0.01042	0.861	0.007564	0.8084	0.04553	0.4783	0.06512	0.4144	-0.01014	0.7827	-0.02277	0.6063	-0.01172	0.8652	-0.001153	0.9766	-0.006637	0.826	0.01822	0.7245	0.02009	0.645	0.008484	0.6847	0.01438	0.5481	-0.0413	0.1672	-0.02118	0.5755	-0.009065	0.8769	0.03311	0.1419	-0.000499	0.9848
11	rs10769667	6151204	G	0.02263	0.4929	0.05238	0.102	0.03467	0.07538	0.1232	0.2089	0.0173	0.6155	0.007116	0.9031	0.02253	0.4624	-0.01947	0.7578	-0.04603	0.5574	0.02189	0.5446	-0.01378	0.7511	0.000342	0.996	0.02446	0.5267	0.01456	0.6237	0.04115	0.4178	0.009197	0.8301	-0.0017	0.934	0.01679	0.4755	0.05003	0.0885	0.004117	0.9119	0.06546	0.2548	-0.02733	0.2176	0.02196	0.3947
11	rs4758392	6153929	C	0.002791	0.9319	-0.04977	0.1166	-0.01325	0.4931	-0.1112	0.2522	-0.05574	0.1016	0.02088	0.7183	0.01251	0.6803	0.04819	0.4406	0.03111	0.6887	-0.02988	0.4032	-0.02047	0.634	-0.07255	0.2798	0.002484	0.9482	0.01277	0.6638	0.01471	0.77	0.02437	0.5658	0.007578	0.7093	0.01447	0.5346	-0.04258	0.1432	-0.03331	0.3654	-0.02955	0.6038	0.02597	0.2367	0.000114	0.9964
11	rs325632	6154778	G	-0.03976	0.5363	0.04555	0.4661	-0.05425	0.1536	-0.12	0.5304	0.03314	0.6215	-0.1109	0.3298	-0.06889	0.2485	-0.07391	0.5479	0.1331	0.3836	0.06959	0.3226	0.1438	0.08861	0.1924	0.145	-0.04674	0.5347	-0.03524	0.5421	-0.1769	0.07333	-0.06814	0.4144	-0.02975	0.4571	-0.05855	0.2014	-0.01808	0.7525	0.05648	0.4355	-0.05911	0.5978	0.01905	0.6595	-0.05072	0.3129
11	rs11602249	6164387	C	-0.03561	0.4181	-0.0915	0.03195	-0.03184	0.2211	-0.06289	0.6308	-0.04428	0.3348	0.1438	0.06438	0.0221	0.5887	0.08845	0.293	0.02733	0.7938	-0.0446	0.3542	-0.03816	0.5097	-0.05845	0.5181	-0.03583	0.4866	-0.01336	0.7356	-0.06453	0.3404	0.01641	0.774	-0.0139	0.6116	0.01064	0.7345	0.003825	0.9223	0.02303	0.6422	-0.05748	0.4534	0.006571	0.8242	-0.05841	0.08908
11	rs10839516	6164628	C	0.02655	0.4152	0.06367	0.04401	0.0223	0.2474	0.09565	0.3236	0.02793	0.4117	0.01382	0.8108	0.02617	0.3874	-0.06564	0.2922	-0.0849	0.2729	0.03511	0.3249	-0.01225	0.7752	0.04285	0.5226	0.03317	0.3846	0.01516	0.6049	0.04007	0.4244	0.02521	0.5515	0.01071	0.5974	0.02895	0.2127	0.05233	0.07116	-0.007733	0.8333	0.1094	0.05351	-0.02513	0.2511	0.005771	0.8209
11	rs325664	6164700	G	-0.06375	0.3041	-0.02136	0.7233	-0.05622	0.1254	-0.01424	0.9385	0.02028	0.7543	-0.07769	0.4797	-0.06594	0.2524	-0.1057	0.3729	0.0843	0.5677	0.0699	0.3033	0.1481	0.06915	0.1406	0.2703	-0.05646	0.437	-0.06985	0.2103	-0.172	0.07124	-0.03596	0.6555	-0.02071	0.5918	-0.05658	0.2008	-0.03325	0.5478	0.07523	0.2817	-0.06344	0.5575	0.02463	0.5548	-0.02836	0.5591
11	rs4758090	6170921	A	0.02976	0.3611	0.068	0.03141	0.0179	0.3532	0.1222	0.2071	0.03294	0.3328	0.01378	0.8113	0.02836	0.3487	-0.07419	0.2337	-0.08992	0.2455	0.03793	0.2875	-0.003364	0.9375	0.0345	0.6067	0.0353	0.3548	0.01192	0.6841	0.03974	0.4282	0.02137	0.6137	0.01095	0.5893	0.02438	0.294	0.04688	0.1061	-0.007589	0.8363	0.1081	0.05644	-0.02377	0.2777	0.001206	0.9623
11	rs4758091	6171223	T	0.0298	0.3735	0.05835	0.07265	0.009121	0.6455	0.04433	0.6563	0.03823	0.2741	-0.0001665	0.9978	0.00662	0.8316	-0.07312	0.2535	-0.05538	0.4867	0.04834	0.187	0.02392	0.5873	0.02796	0.6848	0.02743	0.4842	0.02666	0.3759	0.03561	0.4897	0.0219	0.6147	0.01192	0.5675	0.01748	0.4644	0.04567	0.1257	-0.02102	0.5776	0.1003	0.08518	-0.02834	0.2078	-0.003728	0.8869
[truncated: 78 more columns]

## Sheet: 16q23
				BCMO1		C16orf46		CDYL2		CENPN		CMIP		DYNLRB2		GAN		GCSH		PKD1L2		PLCG2
CHR	SNP	BP	A1	BETA	P	BETA	P	BETA	P	BETA	P	BETA	P	BETA	P	BETA	P	BETA	P	BETA	P	BETA	P
16	rs1038402	80375633	C	-0.008921	0.9691	0.03797	0.8107	0.06535	0.6929	0.09294	0.622	0.03138	0.8121	0.1222	0.8189	0.1834	0.268	-0.03563	0.8461	0.09896	0.591	0.1488	0.4893
16	rs2654467	80376022	C	-0.02376	0.6817	-0.02924	0.4634	0.05173	0.2137	0.04776	0.3137	-0.000127	0.9969	-0.1223	0.3621	-0.03772	0.3654	-0.05215	0.2587	-0.005664	0.9027	0.04583	0.3972
16	rs3107212	80378204	T	-0.01178	0.878	-0.04807	0.3629	0.07083	0.1988	0.1103	0.07872	-0.02999	0.4955	-0.1692	0.3416	-0.004174	0.9398	-0.06783	0.2676	-0.03352	0.5852	-0.00656	0.9272
16	rs1518606	80383827	T	0.03608	0.5732	-0.01832	0.678	0.03841	0.404	-0.007762	0.8824	0.01635	0.6561	0.0604	0.6842	-0.05415	0.2398	-0.0212	0.6782	-0.05878	0.2511	0.03675	0.5395
16	rs4889139	80384024	C	-0.01899	0.8675	0.0116	0.8824	0.0189	0.8173	-0.03357	0.7188	0.127	0.05115	-0.1166	0.6585	-0.07547	0.3567	-0.0167	0.8541	-0.1707	0.06025	0.2794	0.008363
16	rs16953057	80386240	C	-0.1961	0.2593	0.06859	0.567	-0.1786	0.1528	0.131	0.3576	-0.1587	0.1112	0.1431	0.7228	-0.03576	0.7752	0.04044	0.7708	-0.07255	0.6023	-0.07325	0.6526
16	rs11644170	80386315	A	-0.001154	0.9835	-0.04101	0.2861	0.04716	0.24	0.02968	0.5165	0.01919	0.5491	-0.07398	0.5679	-0.0361	0.3691	-0.002691	0.9518	-0.05489	0.2191	-0.002867	0.9562
16	rs12444213	80387490	C	0.03967	0.6023	-0.01777	0.7346	0.05545	0.3107	-0.003868	0.9505	-0.0154	0.7242	0.07897	0.6545	-0.05165	0.3456	-0.01311	0.8291	0.06005	0.3239	-0.09237	0.194
16	rs8044516	80387556	A	0.04732	0.5444	-0.02006	0.7092	0.05917	0.2916	-0.001565	0.9805	-0.007303	0.8704	0.03476	0.8477	-0.04249	0.4494	-0.02321	0.7094	0.03123	0.6171	-0.1037	0.1551
16	rs6564755	80387671	T	0.05208	0.421	-0.02051	0.6454	0.05359	0.2492	-0.01841	0.7284	0.04593	0.2154	0.006517	0.9654	-0.04216	0.3653	-0.03291	0.5238	-0.03587	0.4885	0.02369	0.6956
16	rs13335400	80390908	A	-0.1376	0.1453	0.06011	0.3558	-0.06502	0.3387	-0.02395	0.7572	0.1238	0.02195	-0.01412	0.9487	-0.01696	0.8033	0.007451	0.9213	-0.08589	0.256	0.2571	0.003468
16	rs6564756	80392158	T	-0.05116	0.3445	-0.03818	0.3056	-0.01136	0.7705	0.05856	0.1861	0.02122	0.4942	-0.1202	0.3381	0.01794	0.6453	-0.01425	0.7414	-0.09926	0.0215	0.05579	0.2702
16	rs12931638	80392899	T	-0.02007	0.725	-0.01861	0.6357	-0.02563	0.532	0.001699	0.971	0.002442	0.9405	-0.04754	0.7193	0.02354	0.5665	-0.01829	0.6877	-0.07392	0.1048	0.1199	0.02418
16	rs10514494	80393168	A	-0.1738	0.5019	0.09518	0.5933	-0.1353	0.4672	0.1495	0.4805	-0.1642	0.2682	0.01941	0.9742	-0.08933	0.6316	0.07238	0.7259	-0.1819	0.3796	-0.5529	0.02192
16	rs7203073	80393378	G	-0.08761	0.1958	0.09419	0.04309	-0.0176	0.7179	-0.02475	0.6557	-0.0009645	0.9802	0.1448	0.3567	-0.001661	0.9728	0.01311	0.8085	-0.04811	0.3748	0.05225	0.4096
16	rs12149483	80393462	A	-0.1336	0.06011	0.08383	0.08692	-0.0377	0.4616	-0.03916	0.502	0.02097	0.6076	0.1876	0.2557	-0.02243	0.6617	-0.002015	0.9717	-0.04222	0.4587	0.09278	0.1632
16	rs13330837	80399555	A	-0.03011	0.6083	0.026	0.5205	0.02295	0.5869	0.01537	0.7494	-0.004717	0.8886	0.01459	0.9147	0.02839	0.5019	0.02447	0.6015	-0.01681	0.7207	0.0366	0.5052
16	rs12716888	80399660	T	-0.02888	0.6228	0.01611	0.6902	0.02554	0.545	0.03476	0.4696	-0.004434	0.8952	-0.004275	0.9749	0.0461	0.275	0.02243	0.632	-0.01942	0.6793	0.04518	0.4103
16	rs12716889	80399712	A	-0.04838	0.4112	0.02076	0.6087	0.02622	0.5357	0.03238	0.5019	-0.01527	0.651	-0.001463	0.9915	0.02994	0.4798	0.02608	0.5787	-0.0343	0.4665	0.01774	0.7474
16	rs12443973	80403296	A	0.04069	0.5086	0.06479	0.126	0.05296	0.2311	0.08146	0.1057	0.03678	0.2972	-0.1704	0.2321	0.01699	0.7014	0.04924	0.3158	0.003852	0.9377	-0.1194	0.03753
16	rs1484027	80408261	C	0.07655	0.16	-0.0333	0.375	0.04065	0.2996	0.0076	0.8649	0.0003658	0.9907	-0.04123	0.7444	-0.02787	0.4776	-0.008395	0.847	-0.03233	0.4587	0.003508	0.9452
16	rs4889142	80409383	A	-0.4108	0.05264	0.1407	0.3359	-0.1244	0.4153	0.1244	0.4746	0.1451	0.2333	-0.1703	0.7296	-0.111	0.4679	0.3464	0.04043	-0.01254	0.9412	-0.1567	0.43
16	rs9929377	80409835	C	0.1013	0.4867	0.03874	0.6993	0.03849	0.7132	-0.02719	0.8197	0.06379	0.4448	0.2527	0.4541	0.004479	0.9659	0.1016	0.3818	0.08523	0.4644	-0.004038	0.9764
16	rs9923533	80414937	C	-0.2047	0.1884	0.06101	0.5695	0.1267	0.2574	0.1625	0.2023	-0.05283	0.5541	0.3529	0.3283	-0.04462	0.6907	0.07586	0.5415	0.06406	0.6072	0.1058	0.4676
16	rs9925843	80415330	A	0.09893	0.1684	0.079	0.1101	0.006116	0.9058	0.01234	0.8341	-0.02298	0.5773	-0.09185	0.5816	0.02838	0.5834	0.01744	0.7611	0.01843	0.7487	-0.1406	0.03599
16	rs1484031	80415759	A	0.03839	0.5133	-0.08928	0.02682	0.02762	0.513	0.01379	0.7743	0.01253	0.7099	0.008223	0.9519	-0.02952	0.4849	0.008937	0.8487	-0.06367	0.175	0.0621	0.2579
16	rs1484032	80415890	C	0.04001	0.4664	0.05727	0.1296	0.0536	0.1742	0.0946	0.03498	0.04191	0.1828	-0.06894	0.5883	0.03058	0.4392	0.0681	0.1196	-0.02107	0.6317	-0.0193	0.7071
16	rs10514495	80416090	C	-0.05748	0.2808	0.01777	0.6285	-0.07231	0.05872	-0.0789	0.07026	-0.01501	0.6234	0.08259	0.504	0.018	0.639	-0.05388	0.2049	0.05303	0.2135	0.03677	0.4608
16	rs7184386	80419538	T	-0.04819	0.5112	0.01756	0.7282	0.093	0.07731	0.1554	0.009379	0.01836	0.6625	-0.06688	0.6942	0.0273	0.6052	0.1028	0.07834	-0.04205	0.4737	-0.0253	0.7123
16	rs7205103	80423415	A	-0.0713	0.2643	-0.02073	0.6377	0.1193	0.009144	0.01263	0.8094	-0.04072	0.2663	0.133	0.3694	-0.009906	0.8295	0.0418	0.4123	0.08599	0.09214	-0.01948	0.7446
16	rs1156096	80423723	A	-0.05273	0.406	-0.03566	0.4144	0.1322	0.003575	0.01357	0.794	-0.03179	0.3822	0.1202	0.4137	0.001805	0.9685	0.03281	0.5169	0.06991	0.1682	-0.007953	0.8934
16	rs13335193	80424178	G	-0.1839	0.2258	-0.07832	0.454	-0.07519	0.4911	0.0005062	0.9968	-0.06039	0.488	-0.2504	0.4771	-0.09271	0.3963	-0.07288	0.5475	-0.0462	0.7038	0.2012	0.1561
16	rs12599282	80424384	C	0.04008	0.4967	-0.02919	0.4723	0.009982	0.8139	0.07539	0.118	0.02834	0.4018	-0.03191	0.8155	0.01045	0.8055	0.00579	0.9021	-0.07487	0.1121	-0.03042	0.5812
16	rs1106156	80424905	C	-0.0849	0.1593	-0.01058	0.7992	0.07413	0.08715	-0.01105	0.8232	-0.02624	0.4485	0.0606	0.6651	-0.03516	0.4185	0.02919	0.5445	0.0514	0.2871	0.01367	0.8088
16	rs2170828	80425703	C	0.04014	0.4738	0.01009	0.7938	0.001257	0.9751	0.05905	0.1979	0.01644	0.6089	0.01528	0.9064	-0.00192	0.9621	0.01175	0.7927	-0.05086	0.2563	0.002389	0.9636
16	rs12933734	80426460	A	-0.02986	0.5986	0.00254	0.9482	0.02826	0.4883	0.08682	0.06107	-0.03174	0.3288	-0.01951	0.8821	0.04575	0.2621	0.0473	0.2956	-0.05045	0.266	-0.04281	0.4195
16	rs7202443	80426861	T	-0.03613	0.5289	0.001795	0.9638	0.02678	0.5163	0.0723	0.1235	-0.02442	0.458	-0.06886	0.6048	0.05166	0.2107	0.05378	0.2398	-0.06693	0.1445	-0.02478	0.6443
16	rs2348601	80429926	A	0.2018	0.3581	0.02723	0.8572	0.06693	0.6718	0.2729	0.1288	-0.1416	0.2608	0.302	0.5532	0.1196	0.4495	-0.02917	0.8678	0.08661	0.6222	-0.2483	0.2264
16	rs7193865	80430732	C	-0.05021	0.3838	0.02325	0.5583	0.01839	0.6574	0.07929	0.09263	-0.005582	0.8659	-0.01536	0.9086	0.04075	0.3259	0.04921	0.2844	-0.0865	0.06028	-0.006839	0.8991
16	rs9931805	80433265	C	0.1841	0.3344	-0.1999	0.1277	0.0244	0.8588	-0.07629	0.6254	-0.2226	0.04133	-0.5398	0.222	0.1247	0.3636	0.09604	0.528	0.1893	0.2146	-0.2757	0.1217
16	rs2170823	80434491	T	0.1351	0.009848	-0.02095	0.5626	-0.0258	0.4947	-0.07877	0.06665	0.02863	0.3419	0.02493	0.8379	-0.001369	0.9711	-0.08277	0.04778	0.02263	0.5904	0.04684	0.3403
16	rs4889146	80436449	G	-0.1495	0.01567	-0.01149	0.7882	0.0185	0.6786	0.01085	0.8311	-0.03377	0.3428	-0.05559	0.6995	-0.03766	0.3994	0.01885	0.7036	0.05985	0.228	-0.04051	0.4854
16	rs1117370	80437222	A	0.1078	0.4063	-0.0479	0.5923	0.02168	0.8164	0.07211	0.4977	-0.1594	0.03185	-0.2226	0.4597	0.08796	0.3465	0.02791	0.7877	0.09776	0.3466	-0.2334	0.05412
16	rs8064208	80448289	A	-0.07858	0.1414	0.03351	0.3629	0.02273	0.5545	0.07604	0.0821	-0.01241	0.6857	0.02386	0.8475	-0.0111	0.7731	0.09097	0.03255	-0.008118	0.8496	-0.09582	0.05491
16	rs11642541	80449240	A	0.09018	0.09411	-0.03345	0.3679	-0.05759	0.1371	-0.08141	0.06487	0.02769	0.3706	-0.08741	0.4847	0.005421	0.889	-0.05817	0.1761	-0.008769	0.8391	0.07704	0.1263
16	rs7193156	80455596	T	-0.1965	0.003378	0.02866	0.537	-0.007901	0.8705	-0.007187	0.8964	0.002236	0.9539	-0.02681	0.8638	-0.07804	0.1072	0.03642	0.4982	0.04545	0.3993	-0.02236	0.7229
16	rs10514496	80456403	C	0.02314	0.6997	0.01854	0.6537	0.03072	0.4762	0.09565	0.051	-0.01078	0.754	0.04642	0.7385	0.04361	0.3122	0.07342	0.1244	-0.03666	0.4448	-0.07711	0.1688
16	rs8059443	80456499	G	-0.1467	0.4276	0.1719	0.1768	-0.1252	0.3462	-0.269	0.0752	-0.06093	0.5656	0.771	0.07167	-0.1831	0.1687	0.1818	0.2176	0.2554	0.0839	-0.1525	0.3777
16	rs10514497	80456684	T	0.06738	0.2191	-0.03622	0.3376	-0.02315	0.5573	-0.1012	0.02382	0.05488	0.08051	-0.03396	0.7896	-0.0261	0.5086	-0.05592	0.2009	0.04319	0.3249	0.03267	0.5242
16	rs16953272	80456733	G	0.001129	0.9842	-0.005299	0.8924	0.03748	0.3591	0.06697	0.1499	-0.02385	0.4643	0.01758	0.8939	0.03341	0.4142	0.04678	0.3021	-0.04386	0.3348	-0.03397	0.5229
16	rs8044060	80457546	G	0.06537	0.2268	-0.03903	0.2949	-0.01616	0.6781	-0.08394	0.05775	0.04715	0.1282	-0.02667	0.8317	-0.01518	0.6969	-0.06275	0.1457	0.03188	0.4617	0.02712	0.5922
16	rs16953281	80458518	A	0.00996	0.8641	0.02855	0.4762	0.06033	0.1488	0.06353	0.1821	-0.01789	0.5919	0.07152	0.5961	0.03046	0.467	0.04717	0.3093	-0.01904	0.6827	-0.02996	0.582
16	rs16953285	80459551	T	0.01144	0.8442	0.02902	0.4689	0.06207	0.1374	0.06973	0.143	-0.01653	0.6204	0.0492	0.7154	0.03501	0.4031	0.04597	0.3218	-0.02197	0.6371	-0.03058	0.5742
16	rs9972739	80462352	A	-0.0002704	0.9963	0.02459	0.5447	0.063	0.1368	0.06586	0.1722	-0.01166	0.7302	0.06353	0.6422	0.03156	0.4571	0.04843	0.3029	-0.01961	0.6777	-0.01972	0.7206
16	rs1484028	80462603	C	0.1937	0.02286	0.05755	0.3274	-0.005042	0.9345	0.0703	0.3144	-0.06361	0.1933	0.09756	0.6221	0.06249	0.3089	-0.002532	0.9704	-0.05235	0.4433	0.03138	0.6943
16	rs11641210	80462960	G	0.2327	0.005972	0.04496	0.4425	0.008261	0.8925	0.07187	0.3018	-0.05641	0.2469	0.08362	0.6715	0.07267	0.2347	-0.003336	0.9608	-0.05423	0.4253	0.03315	0.6767
16	rs8049955	80464142	T	0.08597	0.1183	-0.0372	0.3268	-0.02219	0.5754	-0.08138	0.07086	0.04439	0.1597	-0.03365	0.7923	-0.004401	0.9117	-0.06013	0.171	0.02012	0.6482	0.005362	0.9172
16	rs11646802	80466601	C	-0.2242	0.03078	-0.01609	0.8224	-0.08287	0.2678	0.04203	0.622	0.07085	0.2348	-0.3322	0.1681	0.01496	0.8417	-0.268	0.001155	-0.08929	0.2833	0.2231	0.02144
16	rs16953320	80467592	G	-0.118	0.4679	0.09503	0.3958	0.2415	0.03832	-0.09234	0.4879	-0.07096	0.4463	0.3419	0.3642	-0.1168	0.3179	-0.2534	0.05019	-0.006776	0.9585	0.317	0.03656
16	rs1384998	80468144	G	-0.1183	0.4569	0.1072	0.3273	0.1644	0.1501	-0.06433	0.6214	-0.08827	0.3328	0.1562	0.6718	-0.1192	0.2974	-0.2263	0.07396	-0.04549	0.7208	0.2602	0.07969
16	rs7190365	80472107	C	0.15	0.05703	-0.02007	0.7121	-0.0482	0.3958	-0.02114	0.7438	-0.07746	0.08661	0.0764	0.6765	0.007612	0.8935	0.02894	0.646	0.03849	0.5425	0.01962	0.7905
16	rs11150278	80472562	A	-0.001054	0.9858	0.03353	0.4094	0.0343	0.419	0.1084	0.02454	0.005761	0.8649	-0.03381	0.8049	0.06827	0.1076	0.07563	0.1078	-0.06691	0.1562	-0.04152	0.4519
16	rs11641380	80473018	T	-0.005835	0.9213	0.03605	0.375	0.02548	0.5483	0.1044	0.03043	0.002519	0.9407	-0.03111	0.8203	0.06657	0.1167	0.07503	0.1106	-0.06425	0.1733	-0.06087	0.2699
16	rs10514498	80474518	C	0.1457	0.06225	-0.03739	0.4879	-0.0252	0.6543	-0.007426	0.9078	-0.07246	0.1059	0.07009	0.6994	0.02276	0.6863	0.0007652	0.9902	0.004211	0.9464	-0.005153	0.9439
16	rs1812521	80475693	G	0.06007	0.2745	0.02256	0.5515	0.03766	0.3407	0.07555	0.093	-0.04263	0.176	0.02146	0.8664	0.06225	0.1154	0.03317	0.4495	-0.06266	0.154	0.01274	0.8045
16	rs1540611	80475990	C	0.06353	0.2477	-0.03997	0.291	-0.01525	0.6998	-0.08346	0.06334	0.04512	0.152	0.0222	0.8618	-0.01285	0.7456	-0.03987	0.3633	0.03677	0.4033	0.01728	0.737
16	rs4411510	80476612	G	0.09628	0.07731	0.006477	0.8633	0.004206	0.9147	0.07281	0.103	-0.03127	0.3176	-0.01102	0.9306	0.06943	0.07677	0.06504	0.1349	-0.07222	0.0978	-0.02864	0.5748
16	rs7206050	80477936	G	-0.1587	0.2892	0.05698	0.5807	-0.03029	0.7785	0.06216	0.6124	-0.03817	0.6568	-0.4263	0.2193	-0.01599	0.8821	-0.08599	0.4717	0.08529	0.4767	0.02421	0.8628
16	rs7206700	80478279	C	-0.1713	0.1659	0.05127	0.5475	0.1543	0.08226	0.0192	0.8498	-0.05469	0.4408	0.1796	0.5314	-0.01209	0.892	-0.1291	0.1907	0.01947	0.8442	0.1727	0.1351
16	rs6564759	80481277	T	0.04272	0.4328	-0.02773	0.4597	-0.02594	0.5076	-0.08271	0.06317	0.04491	0.1499	-0.05907	0.6399	-0.01346	0.7314	-0.04686	0.2805	0.01738	0.6901	0.05122	0.3143
16	rs9924043	80484811	T	-0.143	0.02639	0.02981	0.5028	0.02341	0.6142	-0.02452	0.6431	-0.01504	0.6847	0.08915	0.5517	-0.06798	0.1433	-0.004462	0.931	0.04702	0.3628	0.01082	0.8578
16	rs8053391	80485837	C	0.04887	0.3624	-0.05416	0.1424	0.01757	0.649	-0.0581	0.186	0.02736	0.374	-0.009939	0.9364	-0.01135	0.7689	0.03257	0.4468	0.0621	0.1477	-0.0482	0.3368
16	rs9937686	80486041	G	-0.1291	0.04811	0.0001134	0.998	-0.01747	0.7106	-0.01163	0.8284	-0.02868	0.4449	-0.01199	0.9371	-0.06416	0.1731	0.03684	0.4807	0.06847	0.191	-0.07596	0.2145
16	rs9929618	80486522	A	-0.1687	0.01094	0.04193	0.3601	0.02471	0.6055	-0.01611	0.7675	-0.01677	0.6603	0.06317	0.6823	-0.08474	0.07637	-0.02813	0.5962	0.04227	0.4273	-0.01297	0.835
16	rs9921725	80489718	A	0.1308	0.01501	-0.01088	0.7696	-0.01957	0.6139	-0.05739	0.1936	0.03924	0.2042	0.006768	0.9569	-0.005788	0.8815	-0.04609	0.2839	0.02477	0.5662	0.05013	0.3202
16	rs9934131	80491318	A	-0.1792	0.007431	0.02065	0.6557	0.0301	0.5335	0.004347	0.9371	-0.01442	0.7084	0.1298	0.4052	-0.06461	0.1816	0.005428	0.9194	0.052	0.3337	-0.09969	0.1124
16	rs2101252	80491887	A	-0.185	0.005345	0.01628	0.7232	0.006522	0.8919	0.01125	0.837	-0.04259	0.2653	0.1092	0.4804	-0.04478	0.351	0.03147	0.5544	0.07932	0.1369	-0.09168	0.1413
16	rs9319552	80492632	A	0.1239	0.02245	-0.005941	0.8741	-0.04213	0.2815	-0.05268	0.2372	0.03965	0.2037	-0.05571	0.659	-0.02139	0.5852	-0.04645	0.2846	0.0229	0.5992	0.05788	0.2553
16	rs12325491	80492678	A	0.01701	0.7665	-0.008835	0.8228	0.0174	0.6728	0.06113	0.1922	-0.01698	0.6052	-0.0207	0.8762	0.06824	0.09743	0.05612	0.2191	-0.05822	0.2037	-0.04559	0.3946
16	rs2129041	80492825	A	0.04346	0.4292	-0.04007	0.2898	-0.02223	0.574	-0.06571	0.144	0.0532	0.09101	-0.05693	0.6552	-0.01437	0.7167	-0.05375	0.2201	0.03038	0.4898	0.01955	0.7039
16	rs4889149	80494374	C	-0.1181	0.02887	0.01849	0.6204	0.02402	0.5377	0.06049	0.1726	-0.02503	0.4205	0.06521	0.6039	-0.008189	0.8338	0.06549	0.1294	0.00139	0.9744	-0.08315	0.1004
16	rs4384613	80497460	C	-0.03859	0.5367	0.01443	0.7374	0.02838	0.5274	0.06254	0.2211	0.03099	0.3867	0.1088	0.4526	0.009789	0.8277	0.04713	0.344	-0.02727	0.5852	-0.07844	0.1789
16	rs4581712	80497601	A	0.1709	0.004667	0.05159	0.2168	0.01381	0.7517	0.00188	0.9698	0.04644	0.1817	-0.03133	0.8239	-0.06333	0.1467	0.02656	0.5833	0.06694	0.1676	0.02834	0.6176
16	rs4477718	80497702	C	0.09211	0.1288	0.01012	0.8088	0.06046	0.1655	0.02141	0.6668	0.04234	0.2235	0.01385	0.9216	-0.06176	0.1571	-0.00467	0.9232	0.06393	0.1877	-0.04771	0.4006
16	rs7189522	80498094	A	0.1707	0.00417	0.0517	0.2097	0.01904	0.6584	0.003323	0.946	0.0465	0.1753	-0.01882	0.8922	-0.04618	0.2839	0.02564	0.5916	0.06927	0.1479	0.03864	0.4902
16	rs4888089	80498420	T	0.09495	0.1681	0.02069	0.6631	0.04518	0.3619	-0.01797	0.7503	0.07644	0.05262	-0.007482	0.9627	-0.04465	0.3681	0.0306	0.578	0.1014	0.06556	-0.01718	0.7899
16	rs4888091	80498910	T	0.2089	0.01057	0.0787	0.1633	-0.01764	0.7649	-0.03745	0.5774	-0.02134	0.6502	-0.0685	0.7188	0.004937	0.9334	-0.02707	0.6793	-0.03896	0.5529	0.1769	0.02074
16	rs11648986	80499240	T	0.05765	0.3524	0.007987	0.8517	0.01999	0.6539	-0.01568	0.7575	0.04195	0.2377	-0.1167	0.4168	-0.01977	0.6578	-0.01075	0.828	0.0204	0.681	-0.01251	0.8293
16	rs11150283	80502027	A	0.1097	0.03511	-0.01604	0.6554	0.01608	0.6683	-0.05602	0.1896	0.0633	0.0339	0.09824	0.4168	-0.01701	0.6508	-0.009946	0.8112	0.08803	0.03454	0.06969	0.1529
16	rs12934420	80502550	T	0.1075	0.03993	-0.02052	0.5702	0.001143	0.9758	-0.05767	0.1793	0.06298	0.03583	0.0779	0.522	-0.02087	0.5807	-0.01711	0.6828	0.0815	0.05173	0.06746	0.1688
16	rs4410098	80503223	A	-0.02541	0.6776	-0.002609	0.9506	0.01402	0.7498	0.04827	0.3347	-0.001435	0.9673	0.05861	0.6792	-0.008033	0.8551	0.07902	0.1045	-0.03012	0.5379	-0.1125	0.04843
16	rs16953441	80510364	A	-0.2017	0.03675	0.01853	0.7811	-0.03507	0.6144	0.01357	0.8641	0.07863	0.1562	0.1072	0.6331	-0.01635	0.8145	-0.167	0.03015	0.03356	0.6648	0.2823	0.001705
16	rs12449236	80511649	G	0.07904	0.1732	-0.03399	0.3955	0.0427	0.3064	-0.001347	0.9774	0.09373	0.004685	-0.09826	0.4656	-0.07153	0.08661	-0.01373	0.7671	-0.01727	0.7103	-0.03511	0.5181
16	rs10514501	80513030	G	-0.1839	0.03438	-0.06541	0.2757	-0.07651	0.2219	-0.003066	0.9658	0.03045	0.5423	0.1303	0.5191	0.01842	0.7692	-0.09958	0.1517	0.02274	0.7444	0.212	0.009013
16	rs10871386	80519879	T	0.0213	0.6998	0.05905	0.1201	0.05982	0.1314	0.02596	0.566	0.04483	0.1564	0.117	0.3606	-0.0009573	0.9808	0.03369	0.4444	0.02876	0.5152	-0.04063	0.4313
16	rs7192257	80525369	G	-0.03253	0.5899	0.001756	0.9663	0.01446	0.7391	0.04562	0.3559	-0.02281	0.5098	-0.1019	0.4663	-0.04782	0.2708	0.05129	0.2866	-0.09178	0.05686	-0.09166	0.1039
16	rs12448525	80525710	C	-0.01854	0.7652	-0.01674	0.6952	0.01674	0.7074	0.0708	0.1631	-0.02263	0.5246	-0.07761	0.5896	-0.03532	0.4289	0.07646	0.1219	-0.08139	0.1006	-0.1049	0.07004
16	rs4491514	80526470	A	-0.0725	0.2797	-0.03464	0.4534	0.05477	0.2559	0.07884	0.1509	-0.06034	0.1163	0.02683	0.8631	-0.01142	0.8131	0.1088	0.04159	-0.1117	0.03692	-0.1165	0.06281
16	rs4491515	80529235	T	-0.1198	0.03317	-0.02089	0.5908	0.03631	0.3704	0.04405	0.3401	-0.03516	0.2767	-0.09911	0.4484	-0.02292	0.5723	0.01781	0.6922	-0.09026	0.04497	-0.05106	0.3328
16	rs16953527	80533636	C	-0.3226	0.02066	-0.009563	0.9209	0.0687	0.4944	0.1573	0.1694	-0.05834	0.4669	-0.2553	0.431	0.05487	0.5858	0.00826	0.941	0.08379	0.454	0.1043	0.4252
16	rs16953530	80535215	G	-0.07009	0.2316	-0.02798	0.4883	-0.02125	0.6143	0.01042	0.8282	-0.01523	0.6505	-0.1549	0.2543	-0.05146	0.2224	0.06169	0.1868	-0.1019	0.02939	-0.006567	0.9047
16	rs11863371	80535458	G	0.1424	0.03411	-0.06316	0.1732	-0.06655	0.1692	-0.1239	0.02439	-0.05823	0.1314	-0.1845	0.2375	0.02668	0.5823	-0.04529	0.3995	0.008233	0.8787	0.008505	0.8927
16	rs11860804	80546183	T	-0.01616	0.7582	0.07118	0.0484	0.05053	0.1801	0.03207	0.4555	0.03138	0.2968	0.3093	0.0107	0.04071	0.2809	-0.02361	0.5728	0.09623	0.0215	0.03469	0.4796
16	rs34423425	80546497	C	-0.04419	0.4763	-0.007121	0.8677	0.00483	0.9138	0.07591	0.1347	-0.0006486	0.9855	-0.06298	0.6615	-0.03835	0.3904	0.09721	0.04898	-0.09783	0.04821	-0.0389	0.5025
16	rs4522433	80549258	T	-0.01858	0.7786	-0.01723	0.7051	-0.008628	0.8559	0.07469	0.1671	-0.04029	0.2873	-0.05532	0.7181	-0.02949	0.5352	0.08962	0.08857	-0.1239	0.01872	-0.03915	0.5264
16	rs11866620	80553742	T	-0.004799	0.9306	-0.08487	0.0249	-0.06279	0.1125	-0.0156	0.7297	-0.04301	0.173	-0.2786	0.02878	-0.0304	0.4434	0.05199	0.2367	-0.05213	0.2369	-0.05444	0.2906
16	rs7203024	80553903	A	0.03842	0.4765	-0.0776	0.0363	-0.07563	0.05074	-0.05622	0.203	-0.05904	0.05584	-0.2459	0.04885	-0.02017	0.6037	0.03085	0.4736	-0.08163	0.05814	-0.03798	0.4516
16	rs11150290	80554948	T	0.03746	0.4888	-0.07163	0.0541	-0.07728	0.04649	-0.04802	0.2784	-0.04772	0.1235	-0.2389	0.05639	-0.03089	0.4278	0.03538	0.4124	-0.0864	0.0455	-0.04495	0.3742
16	rs9925645	80555993	G	0.02466	0.6604	-0.0349	0.3665	-0.05952	0.1397	-0.01677	0.7152	-0.04778	0.1371	-0.1707	0.1892	-0.03228	0.4242	0.05428	0.2251	-0.04531	0.3128	-0.09684	0.06449
16	rs4392091	80561703	G	-0.2688	0.1142	-0.008667	0.9411	0.1706	0.1634	-0.04253	0.7606	-0.07744	0.428	-0.3853	0.3294	-0.08405	0.4932	0.1221	0.369	0.05955	0.6623	-0.0226	0.8872
16	rs9928594	80570241	T	-0.227	0.02996	0.04766	0.5092	0.07027	0.3511	-0.02603	0.7619	0.03759	0.5318	-0.2088	0.3903	-0.08656	0.2511	-0.06005	0.4728	-0.03638	0.6646	-0.09526	0.3311
16	rs13338237	80571101	C	-0.2554	0.04495	0.06606	0.4525	-0.03073	0.7379	-0.02874	0.7835	0.1164	0.1115	-0.1937	0.513	-0.1163	0.2054	-0.1614	0.1127	-0.1115	0.2747	-0.1071	0.3696
16	rs11150295	80572964	C	0.03836	0.4964	0.002363	0.9515	0.03427	0.3978	-0.02693	0.5598	-0.01446	0.6548	0.01055	0.9357	-0.02056	0.6125	-0.01181	0.7929	0.0491	0.2762	0.1161	0.02726
16	rs7187807	80573024	C	0.06735	0.2537	0.004214	0.9175	-0.00193	0.9638	-0.04652	0.3359	0.002766	0.9349	0.01126	0.9345	-0.01328	0.7547	-0.01887	0.6888	0.04285	0.3643	0.1278	0.02022
16	rs10871389	80573211	C	0.0517	0.3587	0.009299	0.8107	0.02703	0.5046	-0.03734	0.4183	-0.01267	0.695	0.01593	0.903	-0.02649	0.5137	-0.01579	0.7254	0.05416	0.2293	0.1006	0.05579
16	rs4458005	80573225	C	0.04614	0.4104	0.006371	0.8689	0.02604	0.5182	-0.03292	0.4733	-0.01189	0.7113	0.01709	0.8954	-0.02483	0.5382	-0.01578	0.7242	0.06118	0.1721	0.1044	0.04594
16	rs4533296	80573244	G	0.04614	0.4104	0.006371	0.8689	0.02604	0.5182	-0.03292	0.4733	-0.01189	0.7113	0.01709	0.8954	-0.02483	0.5382	-0.01578	0.7242	0.06118	0.1721	0.1044	0.04594
16	rs4889160	80573300	A	0.03447	0.5473	0.00526	0.8939	0.02178	0.597	-0.05424	0.2473	-0.001201	0.9708	-0.009285	0.9443	-0.03148	0.4451	-0.01674	0.7141	0.05796	0.2056	0.129	0.01562
16	rs6564762	80581547	C	0.05406	0.3345	0.005069	0.8955	0.03068	0.4463	-0.04732	0.3022	-0.009757	0.7614	0.02739	0.8331	-0.0303	0.4525	-0.02656	0.5523	0.0595	0.1841	0.1093	0.03655
16	rs6564763	80581580	A	0.05113	0.3614	0.01314	0.7335	0.02834	0.4816	-0.04693	0.3063	-0.003252	0.9194	0.0422	0.7454	-0.02553	0.5268	-0.01652	0.7117	0.05256	0.2408	0.0982	0.06038
16	rs6564764	80581631	C	-0.08198	0.5414	-0.009097	0.9216	0.1077	0.2641	0.08388	0.4454	-0.1218	0.1129	-0.1328	0.6697	-0.009414	0.9224	0.06513	0.5431	0.06607	0.5385	-0.1115	0.3743
16	rs11866994	80584127	G	0.0474	0.4107	0.00858	0.8289	0.03555	0.3908	-0.06832	0.1473	-0.004613	0.889	0.01124	0.933	-0.03616	0.3832	-0.02009	0.6621	0.05244	0.2552	0.1297	0.01572
16	rs9933884	80585079	C	0.06439	0.2753	0.01669	0.6817	0.003408	0.936	-0.06439	0.1827	0.01227	0.7171	0.04826	0.7245	-0.02529	0.5519	-0.03155	0.5031	0.04416	0.3498	0.1288	0.01926
16	rs7198664	80586554	G	-0.07084	0.692	0.1905	0.1213	-0.1356	0.2913	-0.2476	0.09031	0.2109	0.03914	0.3113	0.4526	-0.2131	0.09722	-0.3862	0.006516	-0.01808	0.8994	0.04619	0.7824
16	rs4352063	80586720	C	0.05064	0.3708	0.005634	0.8851	0.02707	0.5057	-0.0483	0.2971	0.01064	0.7429	0.04259	0.7455	-0.04786	0.2397	-0.0317	0.4824	0.05819	0.1984	0.1286	0.0147
16	rs7188110	80591370	T	-0.003339	0.9838	0.08437	0.4552	-0.0801	0.4971	0.05403	0.6876	-0.1225	0.1923	0.3489	0.3588	-0.003964	0.9732	0.07393	0.5722	0.06813	0.6038	-0.2619	0.08725
16	rs7187446	80591385	G	0.2087	0.3214	-0.009147	0.9497	0.00458	0.9759	0.2713	0.1152	-0.1815	0.1322	0.2614	0.5923	0.1051	0.4878	-0.02615	0.8763	0.07163	0.6708	-0.2398	0.2229
16	rs12443848	80595177	C	0.03783	0.5047	0.02019	0.6053	0.02437	0.55	-0.04558	0.3262	-0.01297	0.6901	0.02286	0.862	-0.02818	0.49	-0.005722	0.8994	0.06046	0.1824	0.1133	0.03224
16	rs4517810	80595502	T	0.05741	0.3213	0.03959	0.3206	0.0204	0.6242	-0.04616	0.3302	0.007338	0.8251	0.06033	0.6532	-0.01937	0.6422	-0.01941	0.6745	0.05618	0.225	0.1216	0.0243
16	rs11649558	80596945	T	0.06941	0.2536	0.03437	0.412	0.01805	0.6799	-0.06567	0.1871	0.02835	0.4163	0.02539	0.8572	-0.05292	0.2266	-0.02536	0.6013	0.06643	0.172	0.1467	0.009603
16	rs4534859	80605435	C	0.06117	0.2713	0.01947	0.6113	0.03055	0.4448	-0.06197	0.1733	0.03677	0.2486	0.1738	0.1774	-0.02073	0.6046	-0.01929	0.6638	0.08114	0.06777	0.1546	0.002799
16	rs11866835	80612059	A	0.05086	0.3797	0.02637	0.5085	0.03779	0.364	-0.07301	0.1233	0.0653	0.04873	0.1648	0.2195	-0.04442	0.2865	-0.04149	0.369	0.07052	0.1276	0.1822	0.0007042
16	rs7204803	80614415	C	0.03357	0.555	0.02368	0.5454	0.03634	0.3739	-0.07063	0.1289	0.06339	0.05136	0.1904	0.1482	-0.04945	0.2267	-0.03409	0.4523	0.08332	0.06654	0.179	0.0006971
16	rs7199198	80614469	C	0.02554	0.6416	0.002406	0.9492	0.04286	0.2769	-0.07002	0.1186	0.06334	0.04352	0.1271	0.3175	-0.05361	0.1742	-0.04401	0.3145	0.08113	0.06403	0.1821	0.0003455
16	rs7199965	80614820	A	0.03289	0.5616	0.01457	0.709	0.04046	0.3203	-0.07264	0.1169	0.05391	0.09646	0.1453	0.2685	-0.05383	0.1865	-0.02084	0.6447	0.08177	0.07072	0.1952	0.0002026
16	rs4547350	80617473	C	-0.002825	0.9578	0.02008	0.5852	0.03883	0.3118	-0.009936	0.8204	0.02878	0.3473	0.1579	0.202	-0.03176	0.4088	-0.02404	0.5726	0.04942	0.2473	0.08681	0.0817
16	rs1466181	80617581	G	0.009345	0.8564	-0.01724	0.6277	-0.02127	0.5665	0.01166	0.7826	-0.05705	0.05333	-0.09614	0.4216	0.07515	0.04257	0.03815	0.3539	-0.01568	0.7042	-0.001815	0.97
16	rs1466182	80617613	G	-0.05088	0.6356	-0.003698	0.9601	-0.06332	0.4119	-0.03288	0.7084	-0.03428	0.5776	0.1629	0.5128	-0.09566	0.2154	-0.002362	0.978	0.03154	0.7135	-0.1062	0.2897
16	rs1466183	80617693	C	-0.05088	0.6356	-0.003698	0.9601	-0.06332	0.4119	-0.03288	0.7084	-0.03428	0.5776	0.1629	0.5128	-0.09566	0.2154	-0.002362	0.978	0.03154	0.7135	-0.1062	0.2897
16	rs4243204	80622675	G	0.02039	0.7282	0.02125	0.599	0.06975	0.09767	-0.01932	0.6876	0.04658	0.1656	0.1547	0.2551	-0.003016	0.9431	-0.02645	0.5719	0.06954	0.138	0.1399	0.01046
16	rs12927176	80622841	C	-0.07426	0.3949	0.05936	0.3234	0.02831	0.652	-0.002187	0.9756	0.06455	0.1969	0.0958	0.636	-0.07027	0.2632	-0.01736	0.8032	0.1516	0.02958	-0.1915	0.01859
16	rs1452501	80623262	A	-0.01975	0.8615	0.0284	0.7156	-0.07948	0.3284	-0.05326	0.5655	-0.02672	0.6805	0.09959	0.7042	-0.1134	0.1634	0.03295	0.7151	0.03637	0.6879	-0.1211	0.252
16	rs1452502	80623306	T	0.04259	0.6893	0.03328	0.6501	-0.07511	0.3264	-0.02138	0.8064	-0.06085	0.3188	0.06452	0.7939	-0.04506	0.5567	0.04184	0.6224	0.02481	0.7709	-0.1172	0.2392
16	rs2316157	80627261	C	0.01086	0.8441	0.01432	0.7064	0.02874	0.4688	-0.01398	0.7572	0.02724	0.3892	0.1627	0.2031	-0.01951	0.6233	-0.03558	0.4189	0.05256	0.2336	0.0945	0.06656
16	rs8053414	80631421	A	0.003769	0.9448	0.01678	0.6547	0.02599	0.5068	-0.02365	0.5959	0.02606	0.4037	0.1606	0.2031	-0.02113	0.5899	-0.0289	0.5059	0.05376	0.2169	0.07898	0.1204
16	rs10395	80632290	G	0.01557	0.7765	0.02576	0.4951	0.0245	0.5343	-0.01763	0.6947	0.02387	0.4477	0.1727	0.1738	-0.0369	0.3496	-0.006732	0.8777	0.05501	0.2095	0.06698	0.1911
16	rs7191157	80640278	T	-0.02051	0.7412	-0.02483	0.5614	0.01417	0.7509	-0.0688	0.1756	0.03797	0.2858	0.06381	0.6576	-0.04009	0.3695	-0.03908	0.43	0.1213	0.01427	0.1233	0.03323
16	rs4613079	80643957	T	-0.002357	0.989	0.06951	0.5537	0.2073	0.09007	0.1238	0.3748	-0.07098	0.4675	0.4129	0.2957	-0.2396	0.05024	0.1652	0.2241	-0.08458	0.5351	-0.2733	0.08579
16	rs7404848	80644373	A	0.09359	0.1228	0.01358	0.7454	0.07296	0.09417	-0.03805	0.4442	0.04194	0.228	0.1248	0.3751	-0.003744	0.9318	-0.01337	0.7827	0.006294	0.8969	0.1052	0.06335
16	rs10468364	80645301	C	0.09529	0.1214	0.0009123	0.9828	0.07681	0.08229	-0.03614	0.4737	0.04534	0.1989	0.1381	0.3333	-0.004241	0.9238	-0.01275	0.7952	0.02761	0.5754	0.1172	0.0413
16	rs896624	80646592	T	0.05212	0.7897	-0.01918	0.8867	-0.2124	0.1301	0.1522	0.3415	-0.111	0.3216	-0.3367	0.4573	0.009078	0.9486	0.04547	0.7705	-0.1879	0.2292	-0.2761	0.1303
16	rs735753	80647065	C	0.08615	0.1587	0.001633	0.9691	0.04645	0.2908	-0.05279	0.2919	0.05051	0.1495	0.0623	0.6606	0.01358	0.7579	-0.02588	0.596	0.001854	0.9698	0.1112	0.05148
16	rs2316184	80647384	G	0.08979	0.1512	0.004248	0.9216	0.07336	0.1028	-0.05991	0.2426	0.06743	0.0599	0.1326	0.361	-0.01096	0.808	-0.03268	0.513	0.02472	0.6218	0.129	0.02716
16	rs896625	80647550	C	0.08979	0.1512	0.004248	0.9216	0.07336	0.1028	-0.05991	0.2426	0.06743	0.0599	0.1326	0.361	-0.01096	0.808	-0.03268	0.513	0.02472	0.6218	0.129	0.02716
16	rs13330920	80650768	C	0.2316	0.0624	-0.007389	0.9314	0.05585	0.5328	-0.1648	0.1057	0.06794	0.3412	-0.01064	0.9706	0.02477	0.7823	-0.02372	0.8113	-0.07004	0.4821	0.08703	0.4548
16	rs13329835	80650805	G	0.1124	0.06266	0.0008446	0.9838	0.027	0.5347	-0.04937	0.3189	0.05602	0.1058	0.08542	0.5425	0.02659	0.5415	-0.04656	0.3345	0.02285	0.6369	0.1309	0.02023
16	rs17750740	80651109	C	0.01285	0.8334	-0.01247	0.7669	0.02864	0.5141	-0.1007	0.04355	0.06464	0.06429	0.1781	0.2079	-0.003538	0.9359	-0.08117	0.09505	0.03291	0.5004	0.1911	0.0007473
16	rs873995	80652111	T	0.02822	0.8196	0.1081	0.2043	-0.009929	0.9112	0.002426	0.9809	-0.02777	0.6955	0.3047	0.288	-0.0511	0.5662	0.1415	0.1513	-0.05808	0.5575	-0.1355	0.2415
16	rs11645914	80652246	G	0.02107	0.7616	-0.01609	0.7365	0.01605	0.7478	-0.02113	0.7103	0.05764	0.1471	0.0562	0.727	0.02582	0.6054	-0.003761	0.9459	0.02915	0.5997	0.1722	0.00773
16	rs12448290	80655883	G	0.06436	0.2538	0.03438	0.3762	0.003769	0.926	-0.06429	0.1638	0.01464	0.6509	0.03977	0.7612	-0.008275	0.8386	-0.001151	0.9796	0.008834	0.8449	0.06869	0.1926
16	rs9927571	80656966	T	0.03688	0.527	0.04467	0.2655	0.02948	0.4817	-0.05894	0.2167	0.0388	0.2454	0.021	0.8766	-0.04353	0.2993	0.008508	0.8549	0.02329	0.6175	0.06733	0.2164
16	rs4889171	80657544	A	-0.05841	0.5979	-0.04511	0.5542	0.06244	0.4328	-0.01553	0.8641	-0.03367	0.596	0.003885	0.9879	-0.1501	0.05915	0.05798	0.5116	0.03911	0.659	-0.1586	0.1252
16	rs4889172	80657704	A	0.01177	0.8999	-0.007415	0.9084	-0.00108	0.9872	0.02136	0.7805	-0.04036	0.4518	0.1417	0.5137	-0.07666	0.2547	0.06573	0.3783	-0.01164	0.8765	-0.1047	0.2311
16	rs9930172	80662881	A	0.1289	0.559	0.04989	0.7426	0.1523	0.3367	0.02043	0.9099	-0.07403	0.5582	0.4447	0.3843	0.03627	0.8193	0.06527	0.7106	0.1356	0.4422	-0.03954	0.848
16	rs13335525	80663665	T	0.3239	0.2769	0.174	0.3964	0.2541	0.2354	-0.1869	0.4438	-0.02519	0.8828	0.7027	0.309	0.1492	0.4867	0.0781	0.7426	0.2383	0.3175	-0.06011	0.8293
16	rs13333767	80666221	T	0.06175	0.2612	0.06009	0.1121	0.02599	0.5109	-0.07602	0.09094	0.03698	0.2405	0.1353	0.2884	0.002712	0.9454	0.03485	0.4268	-0.008283	0.8507	0.06947	0.1764
16	rs17824270	80666779	A	0.01858	0.7818	0.06965	0.1311	0.04307	0.3715	-0.08556	0.1188	0.07837	0.04102	0.08866	0.5685	0.01434	0.7665	-0.004981	0.9258	0.01024	0.8487	0.1751	0.005028
16	rs9930141	80687642	A	-0.03289	0.5531	0.02616	0.4933	-0.07063	0.07595	-0.0186	0.6823	-0.09226	0.00353	0.3395	0.008005	0.01142	0.7748	0.06317	0.1528	-0.01569	0.7237	-0.1867	0.0002828
16	rs2123284	80697149	C	-0.04204	0.4465	0.0136	0.7207	-0.09239	0.01954	0.01715	0.7045	-0.09017	0.004202	0.3216	0.01168	0.02643	0.506	0.06103	0.1655	-0.05835	0.1862	-0.176	0.0005963
16	rs11644277	80698866	T	0.1248	0.1943	-0.1236	0.06169	-0.01832	0.7912	-0.07508	0.3406	0.09114	0.09801	-0.3606	0.1054	0.06258	0.3661	-0.162	0.03436	0.005913	0.9388	0.2703	0.002522
16	rs11150298	80698896	C	0.05859	0.2931	0.01957	0.6103	-0.08365	0.03638	-0.02824	0.5362	-0.08514	0.007458	0.402	0.001751	0.001617	0.9679	0.07744	0.08106	0.00981	0.826	-0.1609	0.001897
16	rs2873084	80700322	A	0.04621	0.411	0.01607	0.6782	-0.08171	0.04272	-0.04507	0.3274	-0.04919	0.1265	0.4882	0.0001573	-0.007477	0.8534	0.05881	0.1894	0.01428	0.7509	-0.1688	0.001226
16	rs11150300	80707391	T	0.06303	0.2523	0.008741	0.8178	-0.04589	0.2462	-0.02718	0.5469	-0.05471	0.08271	0.517	4.289e-05	0.01471	0.7108	0.06265	0.1535	0.01975	0.6541	-0.1739	0.0006749
16	rs7187646	80707848	A	0.02213	0.6902	0.01985	0.6036	-0.06123	0.1244	-0.04793	0.2914	-0.06269	0.04834	0.5073	6.839e-05	-0.009393	0.8142	0.05308	0.2303	-0.01482	0.7386	-0.1869	0.0002815
16	rs16953819	80716250	T	0.662	0.001111	-0.067	0.6341	0.2207	0.1326	-0.0005872	0.9972	0.1985	0.08976	0.739	0.1184	0.1706	0.2457	0.21	0.1974	0.3466	0.03354	0.1872	0.3271
16	rs12447921	80717459	G	0.09332	0.08355	0.009891	0.7904	-0.05575	0.1507	-0.02948	0.5051	-0.04627	0.1347	0.4584	0.0002224	0.006058	0.8762	0.03795	0.3784	0.005818	0.8929	-0.1568	0.001788
16	rs8047798	80719086	G	0.002929	0.9577	0.03039	0.4247	-0.1026	0.009539	-0.02819	0.5334	-0.06009	0.05742	0.2965	0.0203	-0.0192	0.6295	0.03487	0.429	-0.04102	0.3535	-0.1806	0.0004305
16	rs9926868	80719871	C	0.279	0.0423	-0.02661	0.7791	0.03954	0.6897	-0.0834	0.4596	0.1201	0.1279	0.104	0.7448	0.005841	0.953	0.1054	0.3373	0.1756	0.1105	0.062	0.6302
16	rs9927568	80720000	C	0.05875	0.2967	0.01217	0.7537	-0.05612	0.1653	0.003314	0.9427	-0.05754	0.07427	0.3014	0.02059	-0.02177	0.5913	-0.000236	0.9958	-0.06489	0.1494	-0.1496	0.00432
16	rs12444723	80721638	G	0.1093	0.3743	-0.05275	0.5337	0.02053	0.8166	-0.0247	0.8065	-0.05938	0.3999	0.346	0.225	-0.1135	0.1997	0.01067	0.9134	-0.1122	0.2541	-0.0364	0.7518
16	rs6564782	80722556	T	0.2766	0.04748	-0.01538	0.8732	0.02554	0.7996	-0.06574	0.566	0.1051	0.1898	0.1197	0.7122	0.02398	0.8118	0.1018	0.3613	0.1728	0.1221	0.079	0.5458
16	rs1026249	80724138	G	0.01252	0.818	0.008	0.8309	-0.08913	0.02219	-0.01009	0.8208	-0.06095	0.05007	0.3113	0.01321	-0.00692	0.8597	0.02266	0.6015	-0.03271	0.4522	-0.1895	0.0001705
16	rs9923180	80738305	G	0.0582	0.3018	0.02616	0.5004	-0.08555	0.03433	0.005403	0.9069	-0.06001	0.06288	0.3314	0.01092	-0.01355	0.7385	0.02253	0.6165	-0.03373	0.4546	-0.1269	0.01569
16	rs7204905	80738951	A	0.2959	0.02645	-0.01222	0.8944	-0.003968	0.9671	-0.08073	0.461	0.06938	0.3653	0.1221	0.6936	-0.00714	0.9409	0.05533	0.604	0.1637	0.1256	0.01895	0.8796
16	rs8054268	80743388	T	0.07856	0.1707	0.01022	0.7961	-0.07454	0.07035	-0.01294	0.7831	-0.03211	0.3291	0.2468	0.06311	-0.004597	0.9114	0.01682	0.7134	0.01229	0.7891	-0.09442	0.07807
16	rs8048249	80743431	C	0.003661	0.9641	0.00516	0.9267	-0.02349	0.6881	0.06325	0.3425	-0.06714	0.1498	0.04887	0.7957	-0.001368	0.9814	0.09203	0.1559	-0.04418	0.4975	-0.04841	0.5247
16	rs3100173	80744518	T	0.0279	0.7382	0.02731	0.6346	-0.02546	0.6713	0.01978	0.7723	-0.04199	0.38	-0.01863	0.9233	-0.001551	0.9794	0.07975	0.2305	-0.07629	0.2529	-0.06178	0.4284
16	rs41472047	80745775	A	0.4617	0.01514	-0.09064	0.4902	0.09056	0.509	-0.02842	0.8557	0.2793	0.01036	0.3999	0.3657	0.09077	0.5086	0.1876	0.2172	0.2291	0.133	0.1964	0.2706
16	rs8047401	80747013	T	-0.07817	0.1391	0.02286	0.5304	0.02333	0.5396	-0.03985	0.3576	0.06386	0.0348	-0.2236	0.06777	0.008887	0.8155	-0.08778	0.03706	0.03098	0.4643	0.1149	0.01985
16	rs10514507	80747194	C	0.1534	0.2354	-0.05641	0.5267	0.0192	0.8365	-0.01369	0.8972	0.01877	0.8002	0.1157	0.6998	-0.08551	0.3583	-0.01246	0.9039	-0.1582	0.126	0.01488	0.9021
16	rs3100179	80747410	A	0.09817	0.08981	-0.03839	0.336	0.05166	0.2147	0.06397	0.1774	-0.05619	0.09038	0.03624	0.7875	-0.0231	0.5798	0.05588	0.2265	-0.04587	0.3224	-0.02552	0.6378
16	rs729936	80747757	T	0.05654	0.4737	-0.0119	0.8267	0.004685	0.9342	0.05972	0.3554	-0.005345	0.906	0.1259	0.4912	0.01232	0.8284	0.05372	0.3934	-0.023	0.7157	-0.04751	0.5197
16	rs16953873	80748822	G	-0.157	0.4082	0.07861	0.5476	-0.3204	0.01848	0.275	0.07642	0.0009629	0.9929	-0.4775	0.2776	-0.1557	0.2541	-0.04213	0.7809	-0.1584	0.2967	-0.04732	0.7898
16	rs17826509	80748868	A	-0.07025	0.1725	0.02014	0.5706	0.02553	0.4909	-0.05706	0.176	0.08674	0.003164	-0.1735	0.146	-0.006317	0.8648	-0.08154	0.04683	0.03665	0.3741	0.1165	0.01528
16	rs11641447	80749260	T	0.04609	0.5322	-0.06375	0.2093	0.08222	0.1207	0.04634	0.4431	-0.1005	0.0171	-0.07686	0.6532	-0.03301	0.5342	0.02477	0.6739	-0.07325	0.2143	-0.03474	0.6147
16	rs4580175	80754387	C	0.04085	0.6369	0.003159	0.9577	-0.000588	0.9925	0.01411	0.8422	-0.02387	0.6304	0.03268	0.8707	-0.01265	0.8391	0.05973	0.3868	-0.08413	0.224	-0.05958	0.4616
16	rs7200532	80756615	G	-0.07653	0.1361	0.01506	0.6705	0.03414	0.3555	-0.05007	0.234	0.07783	0.007992	-0.1582	0.184	0.007172	0.8463	-0.06887	0.09252	0.03373	0.4121	0.1252	0.0089
16	rs1115000	80756736	G	0.1054	0.3146	-0.01815	0.8015	0.06141	0.415	0.04805	0.5757	-0.0308	0.6084	0.2831	0.2438	-0.004389	0.9536	0.105	0.2089	-0.07716	0.3574	-0.06251	0.5237
16	rs11648230	80759224	T	-0.07575	0.1409	0.01373	0.6988	0.03744	0.3118	-0.06271	0.1366	0.08833	0.002629	-0.1508	0.2063	0.004092	0.9121	-0.0786	0.05521	0.04464	0.2784	0.1137	0.01785
16	rs10514508	80760125	G	0.0585	0.2982	0.02166	0.5761	-0.08285	0.04001	0.005151	0.911	-0.04838	0.1331	0.1808	0.1653	0.003589	0.9294	0.01697	0.7053	0.007788	0.8627	-0.09528	0.06958
16	rs7187075	80768727	A	0.08595	0.323	-0.003863	0.9486	0.0105	0.8667	0.03947	0.5797	0.01605	0.7477	0.09978	0.6209	0.01443	0.8179	0.07524	0.2781	-0.04928	0.479	0.003271	0.9679
16	rs7498627	80769567	A	-0.07846	0.1296	0.02193	0.539	0.03003	0.4202	-0.07183	0.09008	0.08799	0.002905	-0.1445	0.2287	0.003291	0.9297	-0.08247	0.04554	0.04557	0.2715	0.1165	0.01588
16	rs2289356	80770070	C	0.05034	0.3464	0.006178	0.8668	-0.08123	0.03416	0.03934	0.369	-0.05006	0.1021	0.219	0.07678	0.01809	0.6385	0.05869	0.1685	-0.007029	0.8696	-0.1224	0.014
16	rs2316576	80770289	A	-0.06509	0.1983	0.01487	0.6699	0.04017	0.2696	-0.07105	0.08616	0.1106	0.00012	-0.1326	0.2584	0.002801	0.9388	-0.07026	0.08149	0.05461	0.1774	0.1249	0.008052
16	rs11150310	80771100	T	0.08924	0.09482	0.01038	0.7782	-0.05028	0.1908	0.03447	0.4314	-0.04648	0.1292	0.2556	0.03885	0.009016	0.8149	0.03417	0.4233	0.004924	0.9085	-0.08641	0.08365
16	rs7190322	80773425	A	-0.2654	0.1509	0.01013	0.9366	-0.06549	0.6224	-0.05713	0.7061	0.01026	0.9229	-0.4855	0.2572	-0.2041	0.1247	-0.09281	0.5294	-0.07888	0.5941	0.1079	0.5329
16	rs8055305	80775294	G	0.06579	0.5043	0.009753	0.8858	0.06059	0.3923	0.01345	0.8677	-0.02341	0.6787	0.2163	0.3436	-0.05816	0.4121	0.1023	0.1926	-0.08396	0.2867	-0.07122	0.4395
16	rs7190315	80779076	A	0.1626	0.1333	0.01238	0.8683	0.04074	0.6012	0.02725	0.7589	-0.07271	0.2418	0.2564	0.3074	-0.005329	0.9456	0.1503	0.08172	-0.08271	0.3402	-0.08274	0.4143
16	rs9924703	80779181	G	0.1226	0.2456	0.02487	0.7326	0.0538	0.4788	-0.0123	0.887	-0.03099	0.6091	0.3341	0.1722	-0.01186	0.8762	0.1256	0.1359	-0.0909	0.2821	-0.06468	0.5127
16	rs11646609	80779197	A	0.07397	0.1737	0.007395	0.8436	-0.03966	0.3105	-0.01034	0.8167	-0.05117	0.1005	0.2988	0.01748	-0.02272	0.5619	0.0332	0.4443	0.006508	0.8812	-0.09071	0.07413
16	rs11647695	80779331	T	0.05058	0.3358	-0.0007743	0.9829	-0.06086	0.1069	0.01535	0.7215	-0.03795	0.2077	0.2249	0.06446	-0.005069	0.8934	0.03952	0.3458	-0.001465	0.9722	-0.1042	0.03353
16	rs12149186	80779563	A	0.03069	0.587	0.01851	0.6343	-0.08159	0.04406	-0.01493	0.7469	-0.05348	0.09819	0.2396	0.06681	0.003263	0.9361	0.01699	0.7062	0.01906	0.6733	-0.1373	0.009062
16	rs9932033	80781352	T	0.08585	0.3031	0.0001515	0.9979	-0.03108	0.6043	0.05808	0.3951	0.02694	0.5732	0.03619	0.8516	0.02411	0.688	0.003316	0.9603	-0.03834	0.5656	0.05582	0.4742
16	rs11649471	80788252	G	-0.04986	0.4083	-0.01343	0.7465	0.1051	0.01501	-0.02775	0.5743	0.1132	0.000976	-0.06746	0.6296	-0.0001326	0.9976	-0.09767	0.04184	0.01774	0.7133	0.1842	0.001011
16	rs7185227	80788309	G	0.1251	0.03778	-0.04632	0.2651	0.01591	0.714	0.05879	0.2342	-0.05479	0.113	-0.01716	0.9024	-0.005398	0.9012	0.03505	0.4668	-0.05352	0.2677	-0.009114	0.8718
16	rs7192313	80788323	G	0.1431	0.01805	-0.05403	0.1959	0.02837	0.5156	0.03301	0.5067	-0.04991	0.1511	0.002987	0.9831	-0.02005	0.6463	0.03255	0.5015	-0.03148	0.517	-0.008211	0.885
16	rs7185784	80788568	G	0.1614	0.01137	-0.07454	0.09042	0.02362	0.6079	0.05199	0.3212	-0.05336	0.1456	0.03144	0.8323	-0.02301	0.6176	0.04941	0.3331	-0.03426	0.5036	-0.02896	0.6286
16	rs8052236	80789562	T	0.1305	0.2331	-0.04996	0.5077	0.002714	0.9725	0.1008	0.2605	0.008561	0.8916	0.2967	0.2423	0.04544	0.5643	0.04982	0.5684	-0.03283	0.708	-0.05678	0.5793
16	rs10871396	80796114	A	0.02753	0.7787	-0.01553	0.818	-0.002485	0.9719	0.03003	0.7082	0.04874	0.3854	0.2375	0.2954	0.05121	0.4677	-0.01615	0.8363	-0.0185	0.8135	0.006667	0.942
16	rs11150312	80796394	A	-0.09054	0.2571	-0.01559	0.7771	-0.04258	0.4587	0.04439	0.4977	0.04638	0.3113	0.1757	0.3428	0.06982	0.2246	-0.02303	0.718	0.04329	0.4985	-0.01051	0.8882
16	rs13337161	80802048	C	-0.03591	0.5569	-0.02419	0.5656	0.00353	0.936	0.03811	0.4464	-0.04214	0.2289	0.07084	0.6172	0.02134	0.6276	0.01631	0.7381	0.009754	0.842	-0.06945	0.224
16	rs8055721	80803117	T	-0.09392	0.2429	0.002376	0.9658	-0.02956	0.6094	0.06447	0.3278	0.04988	0.2794	0.2677	0.151	0.08078	0.1627	0.01911	0.7659	0.03372	0.6005	-0.02745	0.7154
16	rs9922010	80813166	T	-0.04339	0.7082	0.03099	0.6978	-0.04706	0.5722	0.00107	0.991	-0.02095	0.7526	0.09139	0.7338	0.01495	0.8578	-0.05224	0.5721	-0.05413	0.5595	0.01087	0.9201
16	rs3098599	80813696	C	-0.07635	0.141	0.01516	0.6718	0.05417	0.1463	0.01676	0.6936	0.06094	0.0402	-0.148	0.2188	0.01188	0.7507	-0.107	0.009529	-0.01481	0.7215	0.18	0.0001851
16	rs12447629	80817376	G	-0.01798	0.8812	0.05149	0.5342	-0.03759	0.6639	-0.01831	0.8526	-0.001377	0.9841	0.05127	0.8542	0.0001678	0.9985	-0.04411	0.6458	-0.03631	0.706	0.004463	0.9684
16	rs1981869	80817658	A	-0.08925	0.3158	-0.01198	0.8451	0.02495	0.6966	0.09	0.2166	0.01568	0.7586	0.1007	0.6257	0.08076	0.2071	-0.03045	0.6681	-0.005319	0.9405	0.02176	0.7938
16	rs17761499	80818676	C	-0.05081	0.3929	-0.02551	0.5334	0.09365	0.02807	-0.008498	0.8616	0.08227	0.01548	-0.1582	0.2511	0.002304	0.9571	-0.103	0.02956	0.009984	0.8339	0.1964	0.0003723
16	rs16954013	80818972	A	-0.2596	0.09511	-0.05267	0.6234	-0.03571	0.7499	0.08003	0.5304	0.05062	0.5708	0.3637	0.3136	0.1734	0.1214	0.08085	0.5152	0.07988	0.5215	0.00918	0.9498
16	rs7204972	80821565	A	0.05314	0.4698	-0.02386	0.6375	0.01261	0.8115	-0.007143	0.9056	-0.03055	0.4686	0.06078	0.7214	0.002749	0.9586	0.08729	0.1362	-0.01026	0.8616	-0.1398	0.04153
16	rs16954027	80822580	T	-0.1918	0.1487	-0.1243	0.1744	-0.01639	0.8639	0.04244	0.6968	0.05489	0.4715	0.1129	0.7143	0.1283	0.1799	0.08416	0.4275	0.1129	0.2882	0.06766	0.5864
16	rs10445094	80822749	T	-0.1483	0.04865	0.04809	0.3542	-0.06638	0.2203	-0.03914	0.5261	0.04674	0.2793	0.04735	0.7865	0.01284	0.813	-0.006769	0.9104	0.008595	0.8867	0.07845	0.2655
16	rs3096280	80823575	C	-0.09044	0.1952	0.06141	0.2015	-0.1028	0.04016	-0.05076	0.3749	0.06553	0.1013	-0.1543	0.3408	-0.03416	0.4969	-0.01869	0.7374	-0.07097	0.2039	0.06665	0.3075
16	rs1423855	80825806	C	-0.1001	0.4026	-0.09485	0.2494	0.001979	0.9817	0.09401	0.3372	0.02455	0.7205	0.1593	0.5658	0.1501	0.08085	0.06982	0.4645	0.1235	0.1968	0.02423	0.8286
16	rs2580315	80830813	C	-0.2014	0.01253	0.07509	0.1776	-0.1317	0.02325	-0.0115	0.8623	0.05684	0.2203	-0.04618	0.8057	-0.03142	0.5897	0.04296	0.5058	-0.006098	0.925	0.02215	0.7699
16	rs11645677	80834612	A	-0.0678	0.3038	0.004221	0.926	-0.07492	0.1136	-0.05746	0.2872	0.03849	0.3085	0.04064	0.7905	-0.01059	0.8235	-0.01352	0.7973	-0.01606	0.7609	0.08912	0.148
16	rs41338245	80834741	T	-0.1939	0.03186	0.02623	0.6742	-0.1038	0.1104	-0.09594	0.1956	0.09901	0.05607	0.01032	0.9608	-0.06168	0.344	0.03494	0.6287	0.02868	0.6923	0.134	0.1131
16	rs2580312	80841509	C	-0.05167	0.3218	-0.01979	0.5818	0.04818	0.1985	0.04427	0.2999	0.04475	0.1341	-0.116	0.3373	0.04427	0.238	-0.1073	0.009596	0.01871	0.654	0.1518	0.001744
16	rs12446476	80841931	C	0.07086	0.3842	-0.005408	0.9232	-0.0548	0.3492	-0.008458	0.8991	-0.04297	0.3573	0.02051	0.9135	0.04066	0.4879	-0.022	0.7349	-0.04109	0.5283	0.01755	0.8178
16	rs12444274	80843702	A	0.03692	0.6514	0.02517	0.6547	-0.05774	0.3255	-0.02601	0.6976	-0.03584	0.4442	0.02968	0.8755	0.04591	0.4349	-0.03487	0.5927	-0.04231	0.5175	0.01714	0.8225
16	rs11643914	80846208	T	0.04042	0.6232	0.01485	0.7933	-0.05058	0.3923	-0.02163	0.7482	-0.04327	0.3588	0.004312	0.982	0.05057	0.3929	-0.03561	0.5874	-0.04451	0.4988	0.01368	0.8588
16	rs12444656	80846561	A	0.02051	0.8834	0.09019	0.3489	-0.1088	0.2789	0.02313	0.84	-0.087	0.2777	-0.1973	0.5429	0.01887	0.8514	-0.1015	0.3629	-0.08442	0.4506	0.03559	0.7856
16	rs8048893	80847354	T	0.06634	0.4152	0.02313	0.68	-0.05176	0.3766	-0.005578	0.9334	-0.05482	0.24	-0.01465	0.9382	0.06473	0.2692	-0.02656	0.6827	-0.0485	0.4566	-0.009782	0.8978
16	rs16954075	80847562	G	0.08141	0.2982	0.006927	0.8978	-0.06138	0.2752	0.006067	0.9246	-0.06488	0.1479	-0.02132	0.9065	0.07109	0.2068	-0.01383	0.8248	-0.02843	0.65	-0.01544	0.833
16	rs8046852	80848641	C	0.02288	0.7524	0.02576	0.6059	-0.08524	0.1015	-0.02546	0.6681	-0.06792	0.1018	-0.05245	0.7551	0.01886	0.7179	0.03498	0.5454	-0.03513	0.5448	0.004888	0.9425
16	rs12448585	80849567	G	0.02001	0.7842	0.01565	0.7558	-0.08609	0.1007	-0.04457	0.4563	-0.0415	0.3216	-0.0497	0.7692	0.0116	0.8254	0.02919	0.6165	-0.02105	0.7188	0.02825	0.6793
16	rs16954093	80849767	A	0.2083	0.3937	-0.01599	0.9243	0.05764	0.7428	0.04276	0.8308	0.04953	0.7237	0.6528	0.2488	0.022	0.9005	-0.3182	0.1021	-0.1646	0.3997	-0.3956	0.08284
16	rs2580317	80855640	C	-0.06104	0.3248	0.03714	0.3843	-0.1075	0.01549	-0.07793	0.1244	0.0139	0.6958	-0.02206	0.8781	-0.01409	0.7524	0.03616	0.4648	0.01343	0.7867	0.08387	0.1476
16	rs2549722	80865237	G	-0.1329	0.1382	0.09004	0.1446	-0.09768	0.1294	-0.09954	0.1751	0.0831	0.1057	0.1163	0.576	-0.07437	0.2491	0.02867	0.6887	0.06972	0.3312	0.04289	0.6092
16	rs11862501	80866462	G	-0.1036	0.2457	-0.01015	0.869	-0.1396	0.02915	-0.07325	0.3163	0.0585	0.2529	-0.1082	0.6014	-0.01681	0.7937	-0.05118	0.4724	0.02825	0.6926	0.07948	0.341
16	rs2580324	80867635	A	0.07269	0.1589	0.005187	0.8841	-0.06513	0.07892	-0.009983	0.8135	-0.02818	0.3412	0.1052	0.3796	-0.04098	0.2701	0.09999	0.01486	0.03576	0.3867	-0.1048	0.02954
16	rs10514510	80867769	A	-0.07829	0.385	-0.01009	0.871	-0.1138	0.07863	-0.03684	0.6178	0.03285	0.5251	-0.1167	0.5765	0.009057	0.889	-0.06357	0.3765	0.03676	0.6103	0.06781	0.4211
16	rs2549714	80875263	A	-0.07601	0.4523	0.08312	0.2325	-0.1283	0.07707	-0.04041	0.6257	0.07658	0.1863	-0.1128	0.6307	-0.03404	0.6402	-0.01898	0.814	0.09255	0.2525	0.1182	0.2111
16	rs8057212	80880361	A	-0.04033	0.4665	-0.05366	0.1591	0.06011	0.1307	0.02678	0.555	0.05413	0.08777	-0.2291	0.07392	-0.0002761	0.9945	-0.04736	0.2835	0.05677	0.1999	0.1927	0.0001739
16	rs2580268	80885581	C	-0.009646	0.8921	0.03694	0.4506	0.002688	0.9581	-0.04894	0.4005	0.002315	0.9547	0.00646	0.9687	-0.01593	0.7557	-0.06656	0.2402	0.0372	0.5131	-0.08627	0.194
16	rs2042377	80885609	C	0.1395	0.01153	0.03635	0.3409	-0.01801	0.6514	0.01836	0.6859	-0.02688	0.3975	0.3496	0.006283	-0.03072	0.4413	0.1349	0.002145	-0.01441	0.7453	-0.1783	0.0005285
16	rs12926856	80886368	C	-0.06783	0.2193	-0.07218	0.05738	0.0648	0.1024	0.07019	0.1205	0.01759	0.5789	-0.2322	0.06937	0.0118	0.7668	-0.03186	0.4698	0.04763	0.2812	0.2063	5.483e-05
16	rs2580270	80886788	A	0.1123	0.03352	0.002476	0.9459	-0.03993	0.2941	-0.004791	0.9121	-0.04161	0.1702	0.287	0.01901	-0.03235	0.396	0.1027	0.01467	-0.005275	0.9009	-0.182	0.0002103
16	rs2549776	80886867	C	-0.06936	0.1685	-0.03732	0.2822	0.05172	0.1532	0.03503	0.3962	0.01365	0.6367	-0.212	0.06924	-0.0001019	0.9978	-0.05106	0.2039	0.05122	0.2038	0.13	0.005595
16	rs11150318	80888000	T	-0.07805	0.1589	-0.06769	0.07585	0.06671	0.09384	0.06849	0.1312	0.03012	0.3434	-0.2086	0.1043	0.006756	0.8657	-0.03192	0.4707	0.04655	0.294	0.1921	0.0001867
16	rs11150319	80888025	C	-0.07585	0.168	-0.07588	0.04496	0.05874	0.1375	0.06357	0.1584	0.01963	0.5341	-0.2383	0.06153	0.008004	0.84	-0.03419	0.4364	0.04589	0.2976	0.2087	4.221e-05
16	rs2580276	80891331	G	0.06685	0.5091	0.02995	0.6676	0.06353	0.3828	-0.02046	0.8051	-0.1126	0.05203	0.09652	0.6811	0.01576	0.8288	-0.02338	0.7723	-0.04625	0.5681	-0.2028	0.03178
16	rs2432414	80892483	A	-0.07098	0.1557	-0.04133	0.2301	0.0478	0.1836	0.03701	0.3663	0.009914	0.7298	-0.1908	0.09962	-0.0008927	0.9802	-0.04283	0.2831	0.04878	0.2228	0.1585	0.000647
16	rs2549771	80892820	C	-0.07025	0.1622	-0.04055	0.2415	0.05828	0.1066	0.02546	0.5366	0.01239	0.6676	-0.1642	0.1588	0.00121	0.9733	-0.04222	0.2925	0.05582	0.1651	0.1662	0.0003685
16	rs12448298	80896565	A	-0.05495	0.2824	-0.05271	0.1341	0.0515	0.1609	0.02472	0.5551	-0.004147	0.8876	-0.152	0.1996	0.0003977	0.9914	-0.05387	0.1863	0.06158	0.1319	0.1467	0.002036
16	rs1593095	80898374	G	0.08549	0.1282	0.0003912	0.9919	-0.01313	0.7455	0.02406	0.6017	-0.004134	0.8981	0.1591	0.2222	-0.02356	0.5608	0.08449	0.05922	-0.04759	0.2902	-0.09109	0.08286
16	rs9931861	80900186	T	-0.06198	0.268	-0.07067	0.06625	0.04631	0.2495	0.04034	0.3788	0.0211	0.5109	-0.243	0.06065	0.009303	0.8174	-0.05605	0.2091	0.06678	0.1355	0.1832	0.0004203
16	rs4889207	80902859	C	-0.01598	0.7752	-0.08941	0.0199	0.02155	0.592	0.02616	0.568	-0.01381	0.6669	-0.2745	0.03385	0.02429	0.5464	-0.0648	0.146	0.08563	0.05524	0.1219	0.01938
16	rs4889210	80904237	C	-0.0651	0.2541	-0.07309	0.0626	0.0494	0.2286	0.04636	0.3214	0.02048	0.5316	-0.2936	0.02613	0.0223	0.5875	-0.04209	0.3554	0.06715	0.1412	0.1809	0.000645
16	rs6564794	80904259	C	-0.1114	0.1261	0.1513	0.002443	-0.02252	0.6675	-0.03577	0.5492	0.03612	0.3874	0.1299	0.442	-0.002827	0.9571	-0.02235	0.7008	-0.05441	0.3509	-0.08356	0.22
16	rs2549756	80910151	C	0.1631	0.002546	-0.01373	0.7139	-0.02671	0.4942	0.0249	0.5758	-0.03386	0.2769	0.1001	0.4269	0.001644	0.9665	0.06011	0.1652	-0.03684	0.3968	-0.1187	0.01915
16	rs2549904	80910193	C	-0.1532	0.122	0.00146	0.983	-0.03302	0.6435	-0.05724	0.4812	0.04501	0.4288	0.1631	0.4783	-0.07293	0.307	-0.01905	0.8099	0.07491	0.3453	0.1351	0.1451
16	rs4889213	80910538	C	-0.06123	0.2789	-0.0732	0.05979	0.04231	0.2981	0.04606	0.32	0.006876	0.8322	-0.2557	0.05076	-0.002179	0.9573	-0.04825	0.2848	0.05873	0.1942	0.1899	0.0002957
16	rs7186658	80913488	T	0.2234	0.03507	-0.05264	0.472	-0.03834	0.6159	-0.04313	0.6203	-0.106	0.08141	0.05804	0.8138	0.05694	0.4566	-0.08862	0.2957	0.02783	0.7435	-0.1901	0.05523
16	rs2549908	80913669	G	0.1309	0.02023	-0.01282	0.742	-0.004782	0.9064	0.02689	0.5615	-0.01401	0.6656	0.1021	0.4359	-0.007088	0.8618	0.0873	0.05243	-0.05085	0.2608	-0.0583	0.27
16	rs1981867	80923769	A	0.03957	0.4988	0.008701	0.8291	-0.01928	0.6467	-0.001466	0.9756	-0.026	0.4382	0.07104	0.6006	-0.007595	0.8569	0.05263	0.2592	-0.09454	0.04295	-0.09823	0.07209
16	rs9932711	80925263	G	-0.1341	0.194	0.01635	0.8183	-0.006996	0.925	-0.05382	0.5247	0.04815	0.4162	0.211	0.3782	-0.08752	0.2389	-0.03457	0.6749	0.1118	0.1757	0.1452	0.1325
16	rs16954211	80925387	T	0.01495	0.899	-0.04532	0.5764	0.01725	0.8386	-0.05897	0.5409	0.04935	0.4648	-0.2022	0.459	-0.1004	0.2361	0.08004	0.3942	0.05964	0.5268	0.1862	0.0904
16	rs16954219	80925781	T	0.1749	0.1049	-0.063	0.3968	-0.02195	0.7774	0.02266	0.7978	-0.1132	0.06698	0.06527	0.7944	0.04093	0.5985	-0.09859	0.2521	-0.01311	0.8794	-0.1953	0.05265
16	rs7190479	80926328	C	0.07227	0.3983	-0.002167	0.9707	-0.02104	0.7324	0.02062	0.7686	-0.1574	0.001241	-0.1183	0.5511	0.05388	0.3816	-0.03718	0.5861	-0.03511	0.6082	-0.103	0.1976
16	rs7190119	80926866	A	0.02685	0.6094	-0.004671	0.8973	0.02002	0.5962	-0.007083	0.8693	-0.02503	0.4061	0.04454	0.7147	0.02419	0.5224	-0.05161	0.2179	-0.06508	0.1212	0.02475	0.6146
16	rs12449175	80927712	T	-0.03272	0.5367	0.005631	0.8773	-0.01058	0.7812	0.02256	0.6031	0.01717	0.5718	-0.07629	0.5344	-0.008241	0.8289	0.02986	0.4798	0.06682	0.1144	-0.008807	0.8589
16	rs12445413	80927772	T	-0.03582	0.6058	0.06072	0.2036	-0.05036	0.3126	0.005025	0.9296	0.005018	0.8997	0.216	0.1791	-0.03385	0.4979	-0.07383	0.1819	-0.07576	0.172	0.01494	0.8179
16	rs17657399	80928437	C	0.05658	0.4872	0.0228	0.6845	-0.03066	0.6005	-0.1046	0.1165	0.02187	0.6396	0.261	0.1665	-0.03283	0.5754	-0.1669	0.009875	-0.03778	0.5621	-0.0105	0.8904
16	rs4889218	80928996	A	-0.01384	0.8137	-0.02089	0.6052	0.06053	0.1509	0.05849	0.2233	0.01806	0.5914	-0.01597	0.9066	0.00555	0.8955	0.01937	0.6791	-0.05143	0.2731	0.1095	0.04544
16	rs7189152	80931099	G	-0.00319	0.9558	0.006717	0.8655	0.03957	0.3388	0.05389	0.2526	0.02732	0.4076	-0.07621	0.5679	0.000919	0.9823	0.04998	0.2761	-0.06077	0.1865	0.08883	0.09833
16	rs889518	80931194	C	0.08976	0.4592	-0.04046	0.6282	-0.01581	0.8561	-0.02536	0.7985	-0.01163	0.8673	0.218	0.4381	-0.05841	0.5034	0.04149	0.6681	0.002644	0.9783	0.03285	0.7721
16	rs889519	80931210	T	0.0853	0.5055	-0.01826	0.8361	-0.05506	0.55	-0.07177	0.4939	0.04518	0.5385	0.08016	0.7873	-0.09532	0.3011	0.02964	0.7718	0.04044	0.6932	0.05149	0.6674
16	rs11861190	80932348	T	0.001457	0.9768	-0.004597	0.8941	0.02801	0.437	0.009748	0.8124	-0.02051	0.4755	-0.02624	0.8214	0.01461	0.6856	0.0381	0.3406	-0.04705	0.2405	0.02804	0.5498
16	rs16954248	80933896	G	-0.006856	0.9732	0.01691	0.9044	0.1389	0.3444	0.07061	0.6732	0.06999	0.5503	-0.2004	0.6724	-0.1645	0.2633	-0.06075	0.7095	0.01005	0.951	0.1958	0.3054
16	rs17730942	80936391	C	0.04916	0.5856	-0.0174	0.7793	-0.005309	0.9347	0.03186	0.6661	-0.06244	0.2267	0.03608	0.863	0.06919	0.286	-0.04608	0.5217	-0.03287	0.6487	-0.06757	0.4227
16	rs12446361	80936527	C	0.08743	0.1669	0.005474	0.9001	0.02946	0.5174	-0.02325	0.654	-0.02639	0.4672	0.2494	0.08881	0.06009	0.187	-0.1253	0.01276	-0.03015	0.5517	-0.05813	0.3261
16	rs10492889	80937443	C	-0.005232	0.9572	-0.09711	0.1478	0.02995	0.6693	0.03944	0.6215	-0.09675	0.08306	-0.009061	0.968	0.1134	0.1058	-0.1103	0.1557	-0.06523	0.4031	0.006955	0.9392
16	rs11150327	80938066	A	-0.04218	0.4234	0.01525	0.6745	-0.02906	0.443	-0.01178	0.7849	0.01919	0.5252	-0.06728	0.5819	-0.03055	0.4205	0.01938	0.6448	0.08632	0.04013	-0.02054	0.6768
16	rs11150328	80938833	T	0.04454	0.454	-0.04005	0.3281	-0.002507	0.9533	-0.06925	0.1548	-0.0391	0.2514	0.1729	0.2097	0.01011	0.8134	-0.1078	0.02268	-0.04469	0.3476	-0.05259	0.3443
16	rs16954266	80939690	C	0.03704	0.6559	0.01652	0.773	0.006156	0.918	-0.06539	0.3366	0.03682	0.4397	0.37	0.05437	-0.01909	0.7498	-0.1853	0.004992	-0.05461	0.4115	-0.03676	0.6363
16	rs4889221	80939848	T	0.00974	0.8574	0.004906	0.8955	0.08178	0.03533	0.06524	0.1411	0.02341	0.4512	0.0807	0.5207	0.02672	0.4932	-0.00803	0.8527	-0.07562	0.08063	0.04568	0.3673
16	rs7197199	80941603	C	0.06509	0.4564	-0.02261	0.7072	-0.04227	0.5011	-0.1093	0.1263	-0.05792	0.2475	-0.01912	0.9249	-0.05213	0.4073	0.03755	0.5902	0.008929	0.8984	-0.05087	0.5337
16	rs9931478	80946733	T	0.02475	0.8936	-0.05005	0.6944	0.1815	0.1718	0.1027	0.4978	-0.2997	0.004505	0.06188	0.8853	0.2848	0.03196	0.01391	0.9249	0.1294	0.3819	0.152	0.3793
16	rs2161297	80947894	G	-0.007203	0.9699	-0.01635	0.901	0.1449	0.2906	0.05529	0.7235	-0.2708	0.01294	0.2832	0.5219	0.2458	0.07293	0.07124	0.6397	0.2028	0.1837	0.1546	0.3859
16	rs1981868	80947996	A	-0.02496	0.6477	0.01531	0.684	-0.009008	0.8186	0.003122	0.9444	-0.06827	0.02877	0.1253	0.3222	0.003045	0.9383	-0.07475	0.08566	-0.06192	0.156	-0.05214	0.307
16	rs12929497	80950525	G	-0.02812	0.6969	0.01343	0.7872	-0.02675	0.6063	0.08009	0.1752	-0.1104	0.007372	-0.1103	0.5101	0.0616	0.2355	0.08621	0.134	-0.0521	0.367	0.01418	0.8336
16	rs7199467	80951145	C	-0.0205	0.8219	0.03035	0.6284	-0.0612	0.3496	0.1564	0.03549	-0.05836	0.2633	-0.1481	0.4827	0.08244	0.208	0.09185	0.2056	-0.09336	0.1996	0.02682	0.7528
16	rs9319558	80952299	T	-0.1014	0.2724	0.003267	0.9591	-0.02068	0.7558	0.1365	0.07103	-0.08743	0.09861	-0.02864	0.8937	0.07412	0.2652	0.0491	0.5056	-0.1168	0.1139	0.02667	0.7578
16	rs8052289	80952713	G	-0.01697	0.7508	-0.009018	0.8064	-0.02819	0.4629	0.001033	0.9812	-0.06514	0.03294	0.1566	0.2055	0.01449	0.7063	-0.06068	0.154	-0.07213	0.09092	-0.04451	0.3727
16	rs7187344	80953051	A	-0.1009	0.2804	0.01026	0.8734	-0.00424	0.9497	0.1405	0.06601	-0.08992	0.09285	-0.03361	0.8768	0.07422	0.2697	0.04805	0.5192	-0.1017	0.1733	0.05845	0.5037
16	rs7200491	80953966	T	-0.04291	0.6409	0.02009	0.7512	-0.03919	0.5535	0.1589	0.03445	-0.07367	0.162	-0.08484	0.6908	0.07732	0.2426	0.08077	0.2707	-0.0943	0.1997	0.04388	0.61
16	rs16954298	80955393	G	-0.05227	0.3856	0.03536	0.394	0.03961	0.3604	-0.07456	0.1304	0.03271	0.3437	0.2911	0.03673	-0.06357	0.1423	-0.09761	0.04179	0.06564	0.173	-0.0445	0.4296
16	rs7204199	80959500	A	0.02405	0.7286	-0.03097	0.5164	-0.01425	0.775	0.01978	0.7276	-0.03011	0.4486	0.09368	0.5599	-0.05124	0.3042	0.02393	0.6652	-0.003838	0.9448	-0.02216	0.7325
16	rs2161295	80961660	G	-0.02889	0.5677	-0.00464	0.894	-0.02324	0.5225	0.0655	0.1131	-0.04919	0.08907	0.1555	0.184	0.004541	0.9007	0.02384	0.5544	0.008002	0.8432	-0.109	0.02067
16	rs12446053	80964131	A	-0.0488	0.4803	-0.002149	0.964	0.01196	0.81	0.148	0.008651	-0.05791	0.1436	0.132	0.4101	0.07908	0.1115	0.005755	0.9169	0.01092	0.8435	-0.1095	0.08989
16	rs7185654	80964406	C	-0.01448	0.7814	-0.02721	0.4488	0.006059	0.8717	0.09902	0.02007	-0.05796	0.05217	0.124	0.305	0.01529	0.6839	0.02355	0.5715	0.02252	0.5896	-0.06779	0.1643
16	rs8054657	80972279	T	-0.0377	0.461	-0.0175	0.6193	-0.01275	0.7288	0.05702	0.173	-0.05419	0.0641	0.1012	0.3934	0.00915	0.8037	0.01968	0.6296	0.0424	0.3	-0.1028	0.03121
16	rs8059375	80972541	G	-0.03787	0.4606	-0.0178	0.6145	-0.01261	0.7327	0.05599	0.1825	-0.05453	0.06335	0.1078	0.3649	0.008093	0.8266	0.01881	0.6461	0.04448	0.2786	-0.1023	0.03267
16	rs16954343	80972680	C	0.009185	0.964	-0.1496	0.2851	0.04047	0.782	-0.1515	0.3628	-0.05158	0.6582	0.05675	0.9042	-0.03802	0.7951	-0.1881	0.2459	0.456	0.004859	-0.1198	0.5287
16	rs7199318	80975540	A	-0.06284	0.7097	0.02321	0.8418	-0.07964	0.5116	-0.1137	0.4105	-0.1337	0.1666	-0.4284	0.2734	0.03768	0.7565	0.01313	0.9224	0.1892	0.1608	-0.222	0.1592
16	rs35496593	80979433	G	0.0751	0.4191	-0.06296	0.3252	0.0244	0.7151	0.03829	0.615	-0.03714	0.4858	0.237	0.2712	0.009918	0.8822	-0.06533	0.3782	0.02265	0.7608	0.05351	0.5382
16	rs35115578	80980289	G	-0.02301	0.7587	-0.03027	0.5574	-0.04672	0.3855	0.112	0.06746	-0.04181	0.3301	0.1984	0.253	0.03521	0.5137	0.07471	0.2108	-0.04113	0.4925	-0.1168	0.09483
16	rs16954348	80986601	T	-0.1149	0.4384	0.03862	0.7054	-0.09001	0.3985	0.01053	0.931	-0.08625	0.3102	-0.3099	0.3673	-0.01012	0.9245	0.1016	0.3903	0.08454	0.4762	-0.2167	0.1177
16	rs8056592	80993734	G	0.04904	0.5004	-0.02419	0.6293	-0.003298	0.9497	0.007742	0.8967	-0.01232	0.7678	0.1688	0.3167	-0.04093	0.4345	-0.009385	0.8716	0.01876	0.7473	0.02603	0.7022
16	rs9925333	80998523	G	0.1199	0.237	-0.02746	0.6943	-0.03517	0.6296	0.05556	0.5037	-0.07582	0.192	-0.1688	0.4728	0.08171	0.2628	0.0365	0.652	0.05431	0.5034	0.01141	0.9043
16	rs7202141	81004307	G	0.03274	0.6144	-0.04319	0.3343	-0.05034	0.2809	0.03767	0.4789	-0.06088	0.1017	-0.01892	0.9001	-0.02086	0.6556	0.03175	0.5402	0.008112	0.876	0.0002888	0.9962
16	rs16944340	81006758	T	-0.183	0.3703	-0.06725	0.6328	-0.09986	0.4967	0.1705	0.3083	-0.1309	0.2638	-0.4062	0.3911	0.05822	0.6923	0.1673	0.3045	-0.1383	0.3975	-0.2115	0.2682
16	rs16954370	81011613	T	0.03017	0.7937	-0.01588	0.8416	-0.02854	0.7308	0.04361	0.6444	-0.02444	0.7118	0.06298	0.8139	0.1011	0.2231	0.02967	0.7472	-0.03512	0.7036	-0.1788	0.09687
16	rs16954399	81020393	C	0.03017	0.7937	-0.01588	0.8416	-0.02854	0.7308	0.04361	0.6444	-0.02444	0.7118	0.06298	0.8139	0.1011	0.2231	0.02967	0.7472	-0.03512	0.7036	-0.1788	0.09687
16	rs2549841	81023572	C	-0.03803	0.5319	-0.009142	0.8273	-0.02466	0.573	0.1228	0.01339	-0.07345	0.03476	0.01424	0.9196	0.06001	0.1701	0.04376	0.3671	0.02719	0.5765	-0.1523	0.00716
16	rs2549842	81023659	G	-0.03684	0.5492	-0.01105	0.7942	-0.02759	0.5325	0.1083	0.03098	-0.06955	0.04802	0.05664	0.6912	0.05064	0.2523	0.02602	0.5959	0.03284	0.5045	-0.1437	0.0121
16	rs2549854	81026639	T	-0.03528	0.5644	0.002499	0.9527	-0.02806	0.5238	0.1051	0.03562	-0.0564	0.1076	-0.02735	0.8472	0.05776	0.1895	0.04145	0.3959	0.02916	0.5517	-0.1497	0.00864
16	rs2549855	81026852	G	-0.05109	0.4042	-0.003771	0.9288	-0.02297	0.602	0.1138	0.02288	-0.0594	0.09024	0.007402	0.9584	0.05314	0.2278	0.04543	0.3524	0.01988	0.685	-0.1569	0.005918
16	rs2549857	81026958	G	-0.04942	0.4199	-0.009719	0.8179	-0.02097	0.6341	0.1195	0.01686	-0.06425	0.0669	0.0005801	0.9967	0.0566	0.199	0.04982	0.3079	0.02319	0.6362	-0.1544	0.006778
16	rs2549860	81027142	C	-0.0527	0.4465	0.001107	0.9815	-0.006706	0.8929	0.1416	0.01216	-0.06972	0.0785	0.04912	0.7597	0.03448	0.489	0.05376	0.3302	0.02888	0.6022	-0.1122	0.08264
16	rs2911150	81028799	T	-0.04942	0.4199	-0.009719	0.8179	-0.02097	0.6341	0.1195	0.01686	-0.06425	0.0669	0.0005801	0.9967	0.0566	0.199	0.04982	0.3079	0.02319	0.6362	-0.1544	0.006778
16	rs2216753	81032647	G	-0.04833	0.4074	0.005913	0.883	-0.01784	0.6707	0.1201	0.01161	-0.06404	0.05506	-0.03122	0.8175	0.08773	0.03623	0.04431	0.3409	0.0005067	0.9913	-0.1563	0.003976
16	rs12932976	81033649	G	-0.05138	0.6258	-0.06474	0.3721	0.05593	0.4602	0.04166	0.6293	-0.02211	0.7143	0.33	0.1762	0.01435	0.8499	-0.1027	0.2213	-0.01312	0.8764	-0.02487	0.8007
16	rs2602411	81036324	T	-0.06128	0.2931	0.01074	0.7893	-0.01466	0.7267	0.1334	0.005013	-0.06853	0.0399	-0.04974	0.713	0.0918	0.02828	0.04614	0.3211	-0.0009943	0.983	-0.1547	0.00435
16	rs12448368	81044947	C	-0.05991	0.4311	-0.03356	0.522	-0.00662	0.9037	0.209	0.0007332	-0.04658	0.2855	0.1633	0.3546	0.07391	0.1769	0.1081	0.07435	-0.04072	0.5037	-0.1019	0.1517
16	rs9934957	81049683	C	-0.07133	0.25	0.004521	0.9157	-0.004077	0.9272	0.1362	0.007095	-0.06615	0.06238	0.05535	0.7004	0.04848	0.2774	0.0724	0.143	0.01841	0.7107	-0.1176	0.04221
16	rs12928638	81049800	G	-0.06625	0.374	-0.0126	0.8061	-0.01746	0.7446	0.1937	0.001404	-0.06755	0.1135	0.1512	0.3816	0.09175	0.08671	0.1121	0.0588	-0.03797	0.5243	-0.1355	0.05131
16	rs7187063	81053259	T	-0.2312	0.2533	-0.1877	0.1779	-0.05582	0.7015	0.01187	0.943	0.003728	0.9744	-0.05902	0.9	-0.07865	0.5896	-0.1526	0.3446	0.1713	0.2903	-0.2146	0.2568
16	rs1549288	81060761	T	-0.0328	0.5722	-0.02149	0.591	0.001909	0.9635	0.1072	0.0237	-0.07434	0.02508	0.09707	0.4708	0.03016	0.4705	0.04801	0.2996	-0.002355	0.9596	-0.1595	0.003143
16	rs1048194	81064702	A	0.005212	0.9561	-0.106	0.103	0.001606	0.9812	0.2589	0.0007617	-0.001703	0.9749	0.1913	0.3827	0.06531	0.3372	0.04439	0.5563	-0.05446	0.4717	-0.07564	0.3923
16	rs12456	81065059	G	-0.03862	0.6587	-0.1256	0.03652	-0.009026	0.8858	0.2234	0.00169	-0.0007608	0.9879	0.1525	0.4517	0.04115	0.5131	0.009495	0.8917	-0.01463	0.8344	-0.1046	0.2003
16	rs2602431	81070697	A	-0.04557	0.5262	-0.04732	0.3391	-0.01894	0.7142	0.1833	0.001734	-0.0467	0.257	0.1593	0.3391	0.04916	0.342	0.03379	0.5558	-0.03815	0.5072	-0.1721	0.01016
16	rs2970077	81074800	T	-0.0238	0.7661	-0.07613	0.1665	-0.02614	0.6495	0.1905	0.003454	-0.04324	0.3456	0.07226	0.6969	0.05806	0.313	0.02762	0.6651	-0.02182	0.7332	-0.1333	0.07411
16	rs11537	81080499	G	-0.05179	0.5756	-0.07718	0.2254	-0.0157	0.8134	0.2365	0.001687	-0.03233	0.5422	0.1323	0.5375	0.0225	0.7355	0.0347	0.6383	-0.04046	0.5847	-0.117	0.1758
16	rs2602402	81086330	G	-0.06408	0.4077	-0.05931	0.2657	-0.01481	0.7902	0.1932	0.00218	-0.02729	0.5386	0.0522	0.7712	0.0505	0.3646	0.01916	0.7565	-0.05317	0.3905	-0.1613	0.02547
16	rs9926366	81087529	T	0.0751	0.4496	-0.07089	0.2999	0.001246	0.9861	-0.08152	0.3162	0.03875	0.4963	-0.07707	0.738	-0.1122	0.116	0.01059	0.8937	0.07581	0.34	0.08262	0.3737
16	rs2549898	81088356	A	-0.1865	0.38	0.2101	0.1506	-0.003973	0.9793	-0.01171	0.9463	0.1243	0.3074	0.1258	0.7984	-0.2531	0.09736	-0.02581	0.879	-0.2365	0.1636	-0.06752	0.734
16	rs2549899	81088872	C	-0.02426	0.7574	-0.03686	0.4954	0.03752	0.5062	0.2382	0.0001866	-0.01842	0.6824	0.1224	0.5015	0.09156	0.1047	0.04668	0.4561	-0.08731	0.1642	-0.1591	0.0298
16	rs2970076	81089816	T	-0.06229	0.4224	-0.05716	0.2849	-0.0184	0.7418	0.197	0.001827	-0.03272	0.4624	0.06731	0.7085	0.05404	0.3334	0.01242	0.8411	-0.04688	0.4505	-0.1601	0.02704
16	rs10459871	81093067	G	-0.03921	0.6603	-0.07814	0.203	0.01524	0.8121	0.2572	0.0003877	0.0005673	0.9912	0.1285	0.5344	0.06177	0.3359	0.05738	0.4199	-0.07753	0.2771	-0.1308	0.1164
16	rs10468366	81093118	A	-0.09167	0.6066	-0.105	0.3917	-0.0141	0.9123	0.0446	0.7597	-0.0896	0.3798	-0.1067	0.7961	0.02379	0.8527	-0.1582	0.265	0.1867	0.1895	-0.2179	0.1901
16	rs10459872	81094951	C	-0.03921	0.6603	-0.07814	0.203	0.01524	0.8121	0.2572	0.0003877	0.0005673	0.9912	0.1285	0.5344	0.06177	0.3359	0.05738	0.4199	-0.07753	0.2771	-0.1308	0.1164
16	rs12443549	81104201	C	-0.04633	0.6127	-0.08219	0.1918	0.02927	0.6564	0.2839	0.0001316	0.004094	0.9378	0.2146	0.3115	0.08148	0.2157	0.01617	0.8247	-0.09049	0.2161	-0.1273	0.1362
16	rs8062432	81104709	A	0.002948	0.9889	-0.2048	0.1591	0.1272	0.4026	-0.09926	0.5664	-0.1117	0.3565	0.237	0.6288	0.1234	0.4172	-0.1974	0.2415	0.2667	0.1143	-0.2071	0.2946
16	rs804902	81104965	G	-0.03678	0.6429	-0.09087	0.0957	0.02356	0.6796	0.2132	0.0009498	-0.04267	0.348	0.1842	0.3163	0.08377	0.1419	0.002071	0.9739	-0.05059	0.4253	-0.1475	0.04619
16	rs16954582	81114157	T	-0.01508	0.8598	-0.0985	0.09332	0.04766	0.4373	0.212	0.002286	-0.02432	0.6194	0.262	0.1851	0.09053	0.1402	-0.02719	0.6898	-0.02939	0.6671	-0.1582	0.04695
16	rs10514513	81114183	T	-0.02774	0.7463	-0.1041	0.07731	0.04965	0.4204	0.2188	0.001716	-0.01963	0.6896	0.2461	0.2152	0.09286	0.1318	-0.03256	0.634	-0.01631	0.812	-0.1436	0.07268
16	rs4324141	81114825	A	-0.02219	0.7995	-0.09955	0.09727	0.05243	0.4035	0.2213	0.001851	-0.01738	0.7285	0.2452	0.2254	0.1043	0.09639	-0.02513	0.7183	-0.01176	0.8663	-0.1293	0.1128
16	rs10514514	81115273	G	-0.02774	0.7463	-0.1041	0.07731	0.04965	0.4204	0.2188	0.001716	-0.01963	0.6896	0.2461	0.2152	0.09286	0.1318	-0.03256	0.634	-0.01631	0.812	-0.1436	0.07268
16	rs12445303	81115573	A	-0.02334	0.7845	-0.1077	0.06632	0.05493	0.3707	0.2094	0.002591	-0.01247	0.7989	0.2395	0.226	0.08542	0.164	-0.02974	0.6624	-0.01307	0.8483	-0.148	0.06315
16	rs8177959	81115687	G	0.008099	0.9241	-0.1103	0.05907	0.06007	0.3256	0.2032	0.003353	-0.009766	0.8413	0.2281	0.2469	0.08991	0.1413	-0.03161	0.6412	-0.0125	0.8543	-0.1402	0.07725
16	rs7200400	81121145	T	-0.0338	0.8337	-0.03575	0.7471	-0.02289	0.8433	-0.08656	0.5114	-0.1613	0.08004	0.02076	0.9557	0.08696	0.4528	-0.01182	0.9267	0.08883	0.4904	-0.2505	0.09557
16	rs8177906	81121353	A	-0.1254	0.08423	0.1145	0.02187	0.0353	0.4998	0.1017	0.0874	-0.01152	0.7824	-0.1389	0.4104	0.01427	0.7853	0.06387	0.271	-0.02886	0.6201	0.05482	0.4204
16	rs8177895	81122637	C	-0.02936	0.8852	-0.1616	0.2483	0.09573	0.5126	-0.07418	0.6561	-0.1072	0.3576	0.0667	0.8875	0.06684	0.648	-0.2107	0.1937	0.2264	0.1637	-0.2845	0.1341
16	rs8043855	81122861	G	-0.03077	0.7155	-0.06547	0.2598	0.01133	0.8519	0.1916	0.005345	-0.0307	0.5259	0.1968	0.3143	0.09404	0.1212	0.005626	0.9334	-0.04099	0.5439	-0.1441	0.06732
16	rs8177879	81123371	C	0.002948	0.9889	-0.2048	0.1591	0.1272	0.4026	-0.09926	0.5664	-0.1117	0.3565	0.237	0.6288	0.1234	0.4172	-0.1974	0.2415	0.2667	0.1143	-0.2071	0.2946
16	rs8059692	81130494	T	-0.04042	0.6638	-0.07504	0.2408	-0.002887	0.9655	0.2613	0.0005442	0.006375	0.9048	0.2114	0.3265	0.07615	0.2548	0.01593	0.8299	-0.1055	0.1554	-0.09716	0.2634
16	rs2316730	81139640	T	0.04878	0.6079	-0.06089	0.3522	0.007312	0.9148	0.2908	0.000164	-0.03561	0.5135	0.2399	0.2761	0.1103	0.1066	0.04546	0.549	-0.05351	0.4818	-0.1168	0.1884
16	rs4454990	81140155	A	0.02421	0.7873	-0.08261	0.1808	0.001679	0.9792	0.2412	0.0009471	-0.04655	0.3654	0.2434	0.2415	0.06356	0.3248	0.02045	0.7751	-0.03414	0.6344	-0.1414	0.09135
16	rs11150340	81140526	T	-0.02433	0.6512	0.02795	0.4506	0.03918	0.3108	0.0903	0.03992	-0.04552	0.1395	0.05453	0.662	0.01397	0.7183	0.02208	0.6069	0.05041	0.2413	-0.07424	0.1396
16	rs1869348	81142257	C	-0.01313	0.7959	0.05161	0.1394	0.04259	0.2429	0.033	0.4272	-0.007531	0.7958	-0.1652	0.1599	-0.02727	0.4553	0.01113	0.7835	0.03809	0.3481	-0.004039	0.9322
16	rs8053975	81145630	C	-0.05461	0.8054	-0.137	0.3692	-0.1122	0.4813	0.05188	0.775	-0.1046	0.4104	-0.1981	0.6998	-0.05735	0.7192	-0.1316	0.4566	0.008088	0.9636	-0.2002	0.3339
16	rs2123624	81147114	A	0.03468	0.8194	-0.1784	0.0875	-0.02434	0.8237	-0.04784	0.7006	-0.09737	0.2632	0.059	0.867	0.08871	0.417	-0.1125	0.3529	0.09256	0.4462	-0.1674	0.2384
16	rs6564821	81149321	G	-0.15	0.4036	-0.08114	0.512	-0.06124	0.6355	0.09463	0.5202	-0.1503	0.1441	-0.2133	0.6087	-0.08983	0.4873	-0.02433	0.8653	0.05118	0.7219	-0.2559	0.1273
16	rs6564822	81149333	A	-0.03746	0.8138	-0.08045	0.4626	-0.07105	0.5343	0.09989	0.4431	-0.1233	0.1757	-0.08566	0.8163	-0.04965	0.6645	-0.03872	0.7602	0.004959	0.9689	-0.3004	0.04285
16	rs8047530	81149871	T	0.02288	0.6506	-0.01396	0.6883	-0.06054	0.09498	-0.1127	0.006216	-0.02456	0.3964	0.008019	0.9454	0.004647	0.8983	0.03793	0.3463	0.003353	0.9339	0.01357	0.7739
16	rs11640624	81149980	A	0.005569	0.9101	-0.02653	0.4345	-0.07039	0.04652	-0.1232	0.002149	0.008961	0.7513	0.003993	0.9721	0.006671	0.8509	0.02416	0.539	0.006317	0.8728	0.03864	0.4019
16	rs11647428	81150559	G	0.0171	0.7378	-0.02088	0.5528	-0.05193	0.1569	-0.1384	0.0008655	0.01419	0.628	0.003441	0.9768	-0.01156	0.7534	0.01244	0.7602	0.01339	0.7432	0.02953	0.5364
16	rs8043837	81152918	C	0.07941	0.6466	0.05039	0.6727	-0.05312	0.6697	-0.171	0.2276	-0.01064	0.9147	0.3404	0.3965	-0.07188	0.5642	-0.1451	0.2933	0.001515	0.9913	0.0003379	0.9983
16	rs12933918	81154448	G	0.01609	0.7895	0.05379	0.1946	0.03548	0.4127	0.02741	0.5787	0.007008	0.8393	-0.02354	0.8662	0.002383	0.9562	-0.0457	0.3416	-0.02659	0.5813	0.0909	0.1062
16	rs4889241	81157324	G	-0.02962	0.8297	-0.05016	0.5969	-0.159	0.1078	-0.09183	0.4155	-0.1098	0.1638	-0.254	0.4262	-0.1917	0.05254	0.002583	0.9812	-0.05162	0.6395	-0.03232	0.8019
16	rs16954698	81157353	T	0.0684	0.5875	-0.07757	0.3716	0.05284	0.5599	-0.1463	0.1561	0.05247	0.4679	0.315	0.281	-0.05289	0.5601	-0.07996	0.4265	0.003335	0.9736	0.04846	0.6811
16	rs8050204	81157385	T	-0.01789	0.8039	-0.08292	0.09409	0.04101	0.4283	0.0467	0.4285	0.04608	0.2642	-0.07764	0.642	0.03773	0.4667	-0.06246	0.2767	0.09886	0.08574	-0.01514	0.8222
16	rs12932682	81159640	C	-0.01682	0.8172	-0.08022	0.1089	0.05458	0.2965	0.04323	0.4681	0.0537	0.1975	-0.05681	0.7363	0.04709	0.3683	-0.07251	0.2111	0.08678	0.1355	-0.001702	0.98
16	rs7200569	81159781	T	0.01882	0.7258	0.06827	0.06412	0.02728	0.4794	0.03527	0.4221	-0.01576	0.6083	-0.03884	0.7549	-0.01998	0.6049	-0.02332	0.5859	0.003355	0.9377	0.09076	0.06993
16	rs8059530	81160492	C	0.02347	0.6467	0.0191	0.588	0.06438	0.07967	0.06415	0.1255	0.02448	0.404	-0.05003	0.6734	0.03124	0.3963	-0.06389	0.1172	0.04284	0.2953	0.0777	0.104
16	rs8060549	81161034	G	-0.02663	0.7149	-0.08001	0.1105	0.05114	0.329	0.04542	0.4468	0.052	0.2131	-0.0735	0.6637	0.03413	0.5154	-0.07655	0.1877	0.08638	0.1381	-0.004112	0.9519
16	rs11648956	81161083	T	-0.02878	0.7127	0.1053	0.04984	0.005572	0.921	0.04599	0.4723	-0.01999	0.6554	-0.2843	0.116	-0.005423	0.9232	0.01206	0.8466	-0.02297	0.7133	0.08341	0.2533
16	rs2084959	81161737	T	0.02472	0.663	-0.05653	0.1473	0.06865	0.09169	0.04788	0.3024	0.05333	0.1005	0.1429	0.2769	0.03984	0.3289	-0.07022	0.1201	0.08162	0.07153	0.03587	0.4988
16	rs16954729	81161764	T	-0.02638	0.7186	-0.07746	0.1239	0.03883	0.4606	0.04642	0.4387	0.05002	0.233	-0.06825	0.6876	0.03145	0.5505	-0.07012	0.2295	0.0868	0.1379	-0.003934	0.9542
16	rs11860703	81162516	T	-0.037	0.6074	-0.07255	0.1431	0.04638	0.3703	0.05288	0.3699	0.05003	0.2254	-0.1227	0.4623	0.02634	0.6114	-0.09035	0.1153	0.1017	0.07698	0.007992	0.9056
16	rs9930947	81165193	A	-0.04102	0.4685	0.02863	0.4626	0.03979	0.3279	0.0582	0.2089	0.007114	0.8265	-0.2892	0.02708	0.01161	0.7756	-0.04871	0.2803	0.04885	0.2804	0.077	0.1452
16	rs16954751	81170256	T	0.08536	0.2317	-0.00577	0.9066	0.0001246	0.9981	0.07651	0.1905	0.07477	0.06732	-0.02092	0.8995	-0.01915	0.7096	0.005762	0.9195	0.056	0.3269	0.0183	0.7841
16	rs7185427	81170391	C	0.05776	0.3794	0.05988	0.1855	0.02009	0.6707	-0.002803	0.9585	-0.0008004	0.9831	0.0299	0.8445	0.01004	0.832	-0.03129	0.5507	0.03683	0.4837	0.0003717	0.9952
16	rs1869346	81178596	C	-0.2717	0.2005	0.1419	0.332	-0.08744	0.567	0.1017	0.5588	-0.04741	0.6971	0.07683	0.8761	-0.1378	0.3674	-0.02693	0.8738	-0.1668	0.3261	-0.05872	0.7676
[truncated: 108 more rows]

## Sheet: 1q22
			A1	APOA1BP		ARHGEF11		ARHGEF2		ASH1L		BCAN		BGLAP		C1orf61		C1orf85		CCT3		CRABP2		DAP3		ETV3		FCRL5		GON4L		GPATCH4		HAPLN2		HDGF		INSRR		IQGAP3		ISG20L2		KIAA0907		LMNA		MEF2D
[truncated: 209 more rows]
[truncated: 46 more columns]

[truncated: 1 more sheets: 19p12]
